# Supplementary material for: Expanding C–T base editing toolkit with diversified cytidine deaminases
Source: Nat Commun. 2019 Aug 9;10:3612. doi: 10.1038/s41467-019-11562-6 (PMC6689024; doi:10.1038/s41467-019-11562-6)
Supplement: Supplementary file 2 — Supplementary Data 1 [file 41467_2019_11562_MOESM2_ESM.xlsx]

## Sheet: Sheet1
Supplementary Data 1：Detailed sequences for cytidine deaminases used in this study
	Base Editor name	APOBEC/AID protein used	APOBEC/AID protein size (AA)	Full expression construct size (AA)*
	BE3	Rat APOBEC1	229	1715
	C-BE3	Rat APOBEC1	229	1800
	N-hAID-BE	Human AID	198	1685
	C-hAID-BE	Human AID	198	1770
	N-PmCDA1-BE	PmCDA1	208	1695
	C-PmCDA1-BE	PmCDA1	208	1780
	N-1-BE	PmCDA1L1_4	223	1710
	C-1-BE	PmCDA1L1_4	223	1795
	N-2-BE	LpCDA1	206	1693
	C-2-BE	LpCDA1	206	1778
	N-4-BE	LjCDA1L1_4	209	1696
	C-4-BE	LjCDA1L1_4	209	1781
	N-7-BE	LjCDA1	215	1702
	N-8-BE	LpCDA1L1_1	214	1701
	C-8-BE	LpCDA1L1_1	214	1786
	N-9-BE	LjCDA1L1_1	210	1697
	C-9-BE	LjCDA1L1_1	210	1782
	N-10-BE	LpCDA1L1_3	197	1684
	C-10-BE	LpCDA1L1_3	197	1769
	N-11-BE	LpCDA1L2_2	331	1818
	N-12-BE	LjCDA1L2_1	267	1754
	N-13-NE	LpCDA1L1_4	208	1695
	* containing Cas9, APOBEC/AID and UGI.

## Sheet: rAPOBEC1
AGCTCAGAGACTGGCCCAGTGGCTGTGGACCCCACATTGAGACGGCGGATCGAGCCCCATGAGTTTGAGGTATTCTTCGATCCGAGAGAGCTCCGCAAGGAGACCTGCCTGCTTTACGAAATTAATTGGGGGGGCCGGCACTCCATTTGGCGACATACATCACAGAACACTAACAAGCACGTCGAAGTCAACTTCATCGAGAAGTTCACGACAGAAAGATATTTCTGTCCGAACACAAGGTGCAGCATTACCTGGTTTCTCAGCTGGAGCCCATGCGGCGAATGTAGTAGGGCCATCACTGAATTCCTGTCAAGGTATCCCCACGTCACTCTGTTTATTTACATCGCAAGGCTGTACCACCACGCTGACCCCCGCAATCGACAAGGCCTGCGGGATTTG…

## Sheet: human AID
ATGGATAGCCTCTTGATGAATAGACGCAAGTTCCTGTATCAGTTTAAAAACGTGAGATGGGCAAAAGGCCGACGAGAGACATATCTGTGCTATGTCGTTAAGCGCAGAGATTCAGCCACCAGTTTCTCTCTCGACTTCGGCTACCTGCGGAACAAGAATGGTTGCCATGTTGAGCTCCTGTTCCTGAGGTATATCAGCGACTGGGATTTGGACCCAGGGCGGTGCTATAGGGTGACATGGTTTACCTCCTGGTCACCTTGTTATGACTGCGCGCGGCATGTTGCCGATTTTCTGAGAGGGAACCCTAACCTGTCTCTGAGGATCTTCACCGCGCGACTGTACTTCTGTGAGGACCGGAAAGCCGAACCCGAGGGACTGAGACGCCTCCACAGAGCGGGT…

## Sheet: PmCDA1
ATGACAGACGCTGAATATGTTAGGATACATGAAAAACTGGATATCTATACATTTAAGAAGCAGTTCTTCAATAACAAAAAGTCAGTATCTCACAGATGCTATGTCCTGTTCGAACTCAAGAGAAGAGGAGAAAGGCGGGCCTGTTTCTGGGGGTACGCGGTTAATAAACCCCAGTCCGGGACCGAGAGGGGGATTCACGCCGAGATCTTTTCAATTAGGAAGGTTGAAGAGTATCTTCGCGACAATCCCGGTCAGTTCACAATTAACTGGTACAGCTCCTGGAGCCCTTGCGCTGATTGCGCCGAGAAAATACTCGAATGGTACAACCAGGAGTTGAGAGGCAATGGCCACACTCTCAAGATTTGGGCTTGCAAGCTTTACTACGAGAAGAACGCGAGA…

## Sheet: LpCDA1
GCCAACGCCGAGTACGTGAAGGTGCGCGAGAAGCTGGACAGCCACACCTTCATGAAGGAGTTCGTGAACTACAAGCGCAGCCCCAGCCGCCGCTGCTGCGTGATCTTCGAGCTGAAGCGCCAGAACAGCCGCGTGCGCTTCTGGGGCTACGCCATGAACAAGCCCTGGAGCAACGCCGACGTGGGCATCCACGCCGAGTACTTCTGCATCAAGAAGGTGAAGAAGTACCTGCGCAAGAACCCCGGCAAGTACACCATCAACTGGTACAGCAGCTGGAGCCCCTGCGCCAACTGCGCCAAGAAGATCCTGAACTGGTACAACAAGAAGCTGATGGGCAAGGGCCACACCCTGAAGATtTGGGCCTGCAAGCTGTACTTCGAGAAGAACAAGTGGAACCAG…

## Sheet: LjCDA1
GCCAACGCCGAGTACGTGCGCGTGGGCGAGAAGCTGGACAGCTGCACCTTCCGCACCCAGTTCCTGAACTACCGCCGCAGCCGCAGCCGCCGCTGCTGCGTGATCTTCGAGCTGAAGCGCCAGAACAGCCGCGTGCGCTTCTGGGGCTACGCCATGAACAAGCCCTGGAGCAACGCCGACGTGGGCATCCACGCCGAGTTCTTCTGCATCAAGAAGGTGAAGAAGTACCTGCGCAAGAACCCCGGCATCTACACCATCAACTGGTACAGCAGCTGGAGCCCCTGCGCCAACTGCGCCGAGAAGATCCTGAACTGGTACAACAAGAAGCTGATGGGCAAGGGCCACACCCTGAAGATtTGGGCCTGCAAGCTGTACTTCGAGAACATCAAGCGCAACCAG…

## Sheet: LpCDA1L1-1
GCCGGCGACGAGAACGTGCGCGTGAGCAAGAAGCTGGACTTCAACACCTTCGAGTTCGAGTTCGAGAACCTGCACTACGCCGAGGGCCGCGGCCGCACCTACGTGATCTTCGACGTGAAGCCCCAGAGCGAGGGCGGCCGCGGCGAGCGCCTGTGGGGCTACGTGCGCAACAACCCCCTGGACGACCACGCCGAGGTGATCCTGATGAGCAAGATCAACGACCACCTGGAGACaCACCAGGGCAACTACACCATGACCTGGTACATGAGCTGGAGCCCCTGCGGCAACTGCAGCAGCGAGCTGGTGCCCTGGCTGCAGAACCTGCTGGAGGAGCAGCAGCACACCCTGACCATGTACTTCAGCCGCATCTACGACAAGGACCGCGCCGTGGACCACCGC…

## Sheet: LpCDA1L1-3
GCCGGCGATGAGAACGTGCGCGTGAGCGAGAAGCTGCACTTCAACACCTTCGAGTTCGAGTTCGAGAACCTGCACTACGCCGAGGGCCGCGGCCAGACCTACGTGATCTTCGACGTGAAGCCCCAGAGCGAGGGaGGCCGCGGCGAGCGCCTGTGGGGCTACGTGCGCAACAAGCCCCTGGGCGACCACGCCGAGGTGATCCTGATGAGCAAGATCAACGACCACCTGGAGACTCACCAGGACAACTACACCATGACCTGGTACATGAGCTGGAGCCCCTGCGGCAAGTGCAGCAGCGAGCTGGTGCCCTGGCTGCAGAACCTGCTGAAGAAGCAGCACAAGCTGACCATGCACTTCAGCCGCATCTACGACAAGGACCGCGCCGTGGACCACCGCGGC…

## Sheet: LpCDA1L1-4
GCCGGCGACGAGAACGTGCGCGTGAGCGAGAAGCTGGACTTCAACACCTTCGAGTTCGAGTTCGAGAACCTGCACTACGCCGCCGGCCGCTGCCGCACCTACGTGATCTTCGACGTGAAGCCCCAGAGCAAGCGCGGaCGCGGCAAGCGCCTGTGGGGCTACGTGCGCAACAACCCCCTGGAGGACCACGCCGAGATGATCCTGATGAGCAAGATCAACCACCACCTGGCCGCCAACAACAAGGACAAGTACACCATGACCTGGTACATGAGCTGGAGCCCCTGCGGCAACTGCAGCAGCGAGCTGGTGCCCTGGCTGAAGATCCTGCTGGAGGAGCAGCAGCACACCCTGACCATGCACTTCAGCCGCATCTACAACAAGGACCGCGCCGTGGACCAC…

## Sheet: LpCDA1L2-1
AGCATCTTCCTGTAtAAGAAGCTGCCCCTGAACACCTTCCTGTTCGAGTTCGACAACCTGGAGAAGGCCTACGGCCGCAACCGCTGCTACATCTGCTTCAAGCTGAAGCCCATCCACGCCGTGGGCGCCACCGGCACCACCGGCACCACCGGCAGCGAGCTGTGGGGCTACGCCACCAACAAGTGGGAGGTGGCCGACGGCATCCCCCGCGAGAGCCCCGAGAAGCGCGGCATGCACGCCGAGGAGCCCCTGCTGGACGAGATGACCCGCCACGTGCGCGAGCACGGCGGCGCCAGCTTCTGCATCGAGTGGTTCACCAGCTGGAGCCCCTGCGACCGCTGCAGCGGCCTGCTGCTGCACTGGCTGCGCGACGTGGGCGGCGGaCGCCACCGCCTGCGC…

[truncated: 7 more sheets: LpCDA1L2-2, LjCDA1L1-1, LjCDA1L1-4, LjCDA1L2-1, LjCDA1L2-2, PmCDA1L4, PmCDA4]
