# Supplementary material for: Expanding C–T base editing toolkit with diversified cytidine deaminases
Source: Nat Commun. 2019 Aug 9;10:3612. doi: 10.1038/s41467-019-11562-6 (PMC6689024; doi:10.1038/s41467-019-11562-6)
Supplement: Supplementary file 3 — Supplementary Data 2 [file 41467_2019_11562_MOESM3_ESM.xlsx]

## Sheet: Sheet1
Supplementary Data 2: Summarized data for base editing in 293T cells and HCT116 cells without cell sorting process.

## Sheet: 293T sgA
	sgA site	T	G	C	C	C	C	T	C	C	C	T	C	C	C	T	G	G	C	C	C
	untreated-replicate1			4	0	7	2		2	3	6		2	3	3				0	2	0
	untreated-replicate2			0	6	5	4		2	6	5		2	5	5				3	3	4
	BE3-replicate1			5	17	22	22		23	17	14		12	5	4				4	4	0
	BE3-replicate2			3	12	19	21		21	15	12		9	2	2				4	0	5
	N-1-BE-replicate1			14	13	11	12		12	14	16		18	19	12				3	4	4
	N-1-BE-replicate2			15	14	13	13		14	15	17		20	20	13				1	4	4
	N-2-BE-replicate1			25	23	19	25		13	11	9		3	4	8				6	4	2
	N-2-BE-replicate2			22	23	22	22		16	11	4		1	4	3				2	0	0
	N-4-BE-replicate1			23	23	21	21		22	22	22		23	23	18				0	6	0
	N-4-BE-replicate2			15	16	15	17		15	17	18		15	15	12				2	3	4
	N-7-BE-replicate1			40	38	35	39		7	0	4		3	5	4				1	3	3
	N-7-BE-replicate2			40	37	34	39		9	0	5		3	5	4				2	4	4
	N-8-BE-replicate1			30	32	30	28		32	35	32		33	37	30				0	1	2
	N-8-BE-replicate2			32	32	32	33		35	37	37		36	36	32				2	4	2
	N-9-BE-replicate1			33	28	32	29		31	36	30		36	37	30				3	4	5
	N-9-BE-replicate2			32	27	27	29		32	35	33		35	33	31				3	1	2
	N-10-BE-replicate1			20	20	21	20		22	22	21		27	25	20				0	5	4
	N-10-BE-replicate2			30	30	28	28		33	32	35		30	33	27				2	4	4
	N-12-BE-replicate1			21	8	19	18		14	32	30		22	23	13				5	7	5
	N-12-BE-replicate2			15	4	12	8		10	14	12		9	11	6				10	10	4
	N-13-BE-replicate1			26	22	22	21		22	23	21		23	20	11				0	1	2
	N-13-BE-replicate2			21	20	19	18		17	20	20		18	18	11				3	5	5
	C-1-BE-replicate1			3	4	3	5		3	8	10		29	29	19				1	1	2
	C-1-BE-replicate2			3	6	8	5		4	8	10		27	28	21				6	5	6
	C-2-BE-replicate1			26	26	20	18		3	7	7		3	5	5				3	7	7
	C-2-BE-replicate2			28	25	22	18		3	5	7		1	8	6				2	6	5
	C-4-BE-replicate1			59	58	55	55		55	56	56		60	60	44				3	3	4
	C-4-BE-replicate2			61	63	58	58		58	58	58		61	63	48				5	5	0
	C-8-BE-replicate1			4	4	3	3		12	23	23		32	33	28				0	0	2
	C-8-BE-replicate2			0	5	0	4		9	21	20		28	30	27				2	2	3
	C-9-BE-replicate1			45	28	31	31		46	55	57		56	59	55				2	4	9
	C-9-BE-replicate2			45	28	31	31		46	55	57		56	59	55				2	4	9
	C-10-BE-replicate1			8	6	7	6		15	25	25		35	37	35				3	0	1
	C-10-BE-replicate2			7	7	6	7		13	22	23		33	34	31				3	5	4

## Sheet: HCT116 sgA
sgA site	T	G	C	C	C	C	T	C	C	C	T	C	C	C	T	G	G	C	C	C
untreated-replicate1			2	3	3	4		1	6	6		1	5	4				3	2	0
untreated-replicate2			1	3	2	4		1	4	1		1	5	1				4	4	1
BE3-replicate1			5	17	20	20		24	17	11		12	0	3				0	2	2
BE3-replicate2			4	15	19	20		23	15	12		12	2	2				4	3	0
N-1-BE-replicate1			13	10	10	10		10	13	14		18	18	11				1	2	3
N-1-BE-replicate2			13	12	12	11		11	14	15		18	18	12				3	4	4
N-2-BE-replicate1			25	28	21	26		14	16	8		8	5	10				10	0	8
N-2-BE-replicate2			25	22	25	23		15	12	5		0	7	9				0	5	5
N-4-BE-replicate1			20	18	16	17		17	18	18		17	17	13				2	1	1
N-4-BE-replicate2			19	22	19	19		22	20	18		21	17	12				0	3	2
N-7-BE-replicate1			42	40	36	40		9	7	6		5	6	6				4	4	5
N-7-BE-replicate2			44	45	35	47		0	0	0		11	3	4				9	0	5
N-8-BE-replicate1			31	29	27	29		32	33	33		33	34	30				2	2	2
N-8-BE-replicate2			29	27	25	24		33	30	33		32	35	29				2	7	4
N-9-BE-replicate1			30	30	28	29		30	31	32		31	32	27				4	5	3
N-9-BE-replicate2			31	30	28	30		32	32	33		31	32	27				1	3	3
N-10-BE-replicate1			18	19	14	14		17	16	15		20	20	13				8	7	7
N-10-BE-replicate2			21	20	19	16		22	21	20		24	22	20				3	0	6
N-12-BE-replicate1			18	4	16	12		11	29	26		18	22	10				2	2	2
N-12-BE-replicate2			21	6	18	15		13	31	28		20	23	11				2	3	3
N-13-BE-replicate1			25	21	19	19		19	21	19		20	20	11				3	2	0
N-13-BE-replicate2			26	23	22	21		23	23	22		23	22	13				0	3	4
C-1-BE-replicate1			3	0	3	4		5	8	8		27	26	18				0	2	3
C-1-BE-replicate2			0	0	4	5		4	8	11		27	27	20				3	3	5
C-2-BE-replicate1			30	23	21	19		1	10	5		2	4	6				0	5	0
C-2-BE-replicate2			29	29	24	22		0	8	6		4	7	6				0	3	0
C-4-BE-replicate1			58	58	53	51		56	58	51		58	59	43				0	3	0
C-4-BE-replicate2			59	60	57	57		55	57	56		62	59	45				1	2	2
C-8-BE-replicate1			5	4	5	5		11	23	23		32	32	30				1	2	2
C-8-BE-replicate2			5	4	6	9		10	20	27		27	36	24				10	6	3
C-9-BE-replicate1			32	18	21	18		37	45	43		46	46	42				0	2	0
C-9-BE-replicate2			38	23	25	24		41	49	49		49	50	47				1	2	2
C-10-BE-replicate1			7	8	6	6		14	21	24		32	34	32				13	4	0
C-10-BE-replicate2			8	8	9	3		11	27	22		28	22	30				7	0	0

## Sheet: 293T sgB
sgB site	A	G	A	G	C	C	C	C	C	C	C	T	C	A	A	A	G	A	G	A
untreated-replicate1					1	2	4	3	4	0	4		2
untreated-replicate2					4	3	3	0	4	0	4		2
BE3-replicate1					16	24	25	21	20	15	13		14
BE3-replicate2					15	23	25	21	21	15	13		9
N-1-BE-replicate1					4	7	7	6	9	10	11		13
N-1-BE-replicate2					4	5	7	7	7	10	13		13
N-2-BE-replicate1					14	14	13	13	7	4	3		1
N-2-BE-replicate2					14	8	8	12	8	0	8		4
N-4-BE-replicate1					27	25	25	24	27	26	27		27
N-4-BE-replicate2					25	22	22	23	29	27	24		23
N-7-BE-replicate1					43	42	15	16	8	0	0		5
N-7-BE-replicate2					28	28	13	13	5	4	4		2
N-8-BE-replicate1					30	27	29	28	34	33	34		33
N-8-BE-replicate2					30	29	28	34	29	36	33		33
N-9-BE-replicate1					30	25	27	26	30	29	30		30
N-9-BE-replicate2					32	28	29	28	34	30	34		31
N-10-BE-replicate1					15	15	15	16	17	18	22		23
N-10-BE-replicate2					0	14	13	14	16	15	17		18
N-12-BE-replicate1					11	9	22	20	25	30	27		11
N-12-BE-replicate2					8	11	24	18	24	29	25		13
N-13-BE-replicate1					15	15	15	15	16	15	17		13
N-13-BE-replicate2					12	12	12	11	13	12	14		13
C-1-BE-replicate1					5	6	6	6	7	12	16		28
C-1-BE-replicate2					6	6	4	7	5	8	11		20
C-2-BE-replicate1					28	12	9	9	9	8	8		7
C-2-BE-replicate2					24	9	4	5	5	0	5		3
C-4-BE-replicate1					36	29	28	27	30	38	47		52
C-4-BE-replicate2					29	23	19	19	21	31	40		45
C-8-BE-replicate1					0	8	10	9	13	23	29		32
C-8-BE-replicate2					4	5	5	5	11	24	30		33
C-9-BE-replicate1					15	10	11	11	25	31	34		32
C-9-BE-replicate2					17	0	12	10	24	29	31		28
C-10-BE-replicate1					5	4	6	5	9	22	28		32
C-10-BE-replicate2					13	2	3	0	10	21	29		34

## Sheet: HCT116 sgB
sgB site	A	G	A	G	C	C	C	C	C	C	C	T	C	A	A	A	G	A	G	A
untreated-replicate1					0	5	0	3	2	0	6		1
untreated-replicate2					2	2	3	2	3	0	2		3
BE3-replicate1					16	28	27	25	23	19	14		11
BE3-replicate2					18	27	28	25	23	18	15		12
N-1-BE-replicate1					8	8	9	9	11	12	14		12
N-1-BE-replicate2					0	8	7	8	10	11	12		11
N-2-BE-replicate1					14	12	12	11	6	0	5		2
N-2-BE-replicate2					18	16	17	16	8	6	5		4
N-4-BE-replicate1					24	23	22	22	25	23	25		21
N-4-BE-replicate2					24	23	22	23	25	23	25		23
N-7-BE-replicate1					40	39	15	16	9	0	9		4
N-7-BE-replicate2					41	41	14	15	6	0	4		4
N-8-BE-replicate1					27	27	28	28	33	32	34		29
N-8-BE-replicate2					30	27	28	29	33	32	34		30
N-9-BE-replicate1					28	24	28	28	32	29	32		28
N-9-BE-replicate2					30	28	28	28	31	31	32		29
N-10-BE-replicate1					10	10	10	10	11	12	13		16
N-10-BE-replicate2					12	11	11	11	13	12	16		18
N-12-BE-replicate1					12	10	22	20	25	28	27		13
N-12-BE-replicate2					11	8	21	19	25	28	26		11
N-13-BE-replicate1					14	13	13	13	14	13	14		12
N-13-BE-replicate2					14	13	14	13	15	13	15		15
C-1-BE-replicate1					0	0	8	7	8	11	16		23
C-1-BE-replicate2					0	7	9	9	9	12	17		24
C-2-BE-replicate1					25	11	0	8	8	0	9		4
C-2-BE-replicate2					25	10	7	7	8	0	7		4
C-4-BE-replicate1					24	29	29	28	31	39	51		49
C-4-BE-replicate2					34	30	28	27	30	40	50		50
C-8-BE-replicate1					6	6	0	6	10	21	27		30
C-8-BE-replicate2					11	0	11	0	12	19	25		30
C-9-BE-replicate1					21	13	14	17	31	35	35		33
C-9-BE-replicate2					16	9	10	9	24	31	33		33
C-10-BE-replicate1					4	3	4	4	10	19	23		26
C-10-BE-replicate2					3	2	3	3	7	15	20		21
