# Supplementary material for: Expanding C–T base editing toolkit with diversified cytidine deaminases
Source: Nat Commun. 2019 Aug 9;10:3612. doi: 10.1038/s41467-019-11562-6 (PMC6689024; doi:10.1038/s41467-019-11562-6)
Supplement: Supplementary file 4 — Supplementary Data 3 [file 41467_2019_11562_MOESM4_ESM.xlsx]

## Sheet: Sheet1
Supplementary Data 3: Summarized data for off-target activities in 293T cells for represented CBEs

## Sheet: Untreated
	GGCACTGCGGCTGGAGGTGG
		HEK4-ON		G	G	C	A	C	T	G	C	G	G	C	T	G	G	A	G	G	T	G	G	G	G	G
						0.00592066		0.0246502			0.0141443			0.0173249
						0.00617145		0.0295964			0.0157021			0.0207655
						0.00791317		0.0276494			0.0176557			0.0199172
	TGCACTGCGGCCGGAGGAGGTGG
		HEK4-OFF1		t	G	C	A	C	T	G	C	G	G	C	c	G	G	A	G	G	a	G	G	T	G	G
						0.00721655	0.0151408				0.00659031			0.0140904	0.011898
						0.00712781	0.0150551				0.00651471			0.0137503	0.0116518
						0.00743374	0.0161512				0.00687223			0.0138557	0.0121422
	GGCTCTGCGGCTGGAGGGGGTGG
		HEK4-OFF2		G	G	C	t	C	T	G	C	G	G	C	T	G	G	A	G	G	g	G	G	T	G	G
						0.00090136		0.00197096			0.00163459			0.00212
						0.0010684		0.00234332			0.00178235			0.00218303
						0.000308486		0.000359897			0.000431781			0.000621852
	GGCACGACGGCTGGAGGTGGGGG
		HEK4-OFF3		G	G	C	A	C	g	a	C	G	G	C	T	G	G	A	G	G	T	G	G	G	G	G
						0.00226772		0.0130491			0.00330031			0.0142459
						0.00205363		0.0140734			0.00441404			0.0151502
						0.0021192		0.0142072			0.00377529			0.015474
	GGCATCACGGCTGGAGGTGGAGG
		HEK4-OFF4		G	G	C	A	t	c	a	C	G	G	C	T	G	G	A	G	G	T	G	G	A	G	G
						0.00611388			0.0181618		0.0171001			0.00182395
						0.00656191			0.0179104		0.0162114			0.00261992
						0.00622331			0.0167735		0.0165114			0.002424
	GGCACTGAGACTGGGGGTGGGGG
		HEK4-OFF5		G	G	C	A	C	T	G	a	G	a	C	T	G	G	g	G	G	T	G	G	G	G	G
						0.00170328		0.00978364						0.00444207
						0.00176865		0.0091746						0.00465436
						0.0018497		0.00978934						0.00446462
	GGCACTGCTGCTGGGGGTGGTGG
		HEK4-OFF6		G	G	C	A	C	T	G	C	t	G	C	T	G	G	g	G	G	T	G	G	T	G	G
						0.00198798		0.0075454			0.00188061			0.0217513
						0.00177015		0.00683009			0.0016575			0.0199469
						0.00207579		0.00699411			0.00186298			0.0198174
	GGCACTGGGGCTGGGGGAGGGGG
		HEK4-OFF7		G	G	C	A	C	T	G	g	G	G	C	T	G	G	g	G	G	t	G	G	G	G	G
						0.000904486		0.00341788						0.00197168
						0.00142704		0.00443892						0.0023144
						0.00121601		0.00384151						0.000656455
	GGCACTGGGGTTGGAGGTGGGGG
		HEK4-OFF8		G	G	C	A	C	T	G	g	G	G	t	T	G	G	A	G	G	T	G	G	G	G	G
						0.00242351		0.0160312
						0.00241938		0.0151415
						0.00247906		0.0156273
	GGCACTGCaCTGGAGGTtGTGG
		HEK4-OFF9		G	G	C	A	C	T	G	C	a	C	T	G	G	A	G	G	T	t	G	T	T	G	G
						0.00111076		0.000742199			0.00114344		0.000791465
						0.00121836		0.000676563			0.00102086		0.000695739
						0.0010637		0.000787495			0.00104253		0.00102873
	aGCACTGCaGaTGGAGGaGGCGG
		HEK4-OFF10		a	G	C	A	C	T	G	C	a	G	a	T	G	G	A	G	G	a	G	G	C	G	G
						0.00104385		0.000957225			0.000842028
						0.00144809		0.000848952			0.000954268
						0.00116047		0.000766692			0.00109357
	GGCACTgGGCTGaAGGTaGAGG
		HEK4-OFF11		G	G	C	A	C	T	g	G	G	C	T	G	a	A	G	G	T	a	G	A	A	G	G
						0.000793573		0.000612384					0.000588615
						0.000874671		0.000513895					0.000662055
						0.000884937		0.000579103					0.000750668
	aGCACTGCaGCTGGgaGTGGAGG
		HEK4-OFF12		a	G	C	A	C	T	G	C	a	G	C	T	G	G	g	a	G	T	G	G	A	G	G
						0.00090047		0.00055133			0.000916626			0.000875263
						0.00111663		0.000616512			0.000817898			0.000832989
						0.000907033		0.000632181			0.000901037			0.000733299
	GGCACTGaGGgTGGAGGTGGGGG
		HEK4-OFF13		G	G	C	A	C	T	G	a	G	G	g	T	G	G	A	G	G	T	G	G	G	G	G
						0.000858399		0.000558841
						0.00116389		0.000954184
						0.000953703		0.000775952
	aGgACTGCGGCTGGgGGTGGTGG
		HEK4-OFF14		a	G	g	A	C	T	G	C	G	G	C	T	G	G	g	G	G	T	G	G	T	G	G
								0.000596792			0.0019124			0.000445269
								0.00054762			0.00188004			0.000721371
								0.00104397			0.00129142			0.000755047
	GGCACTGCaaCTGGAaGTGaTGG
		HEK4-OFF15		G	G	C	A	C	T	G	C	a	a	C	T	G	G	A	a	G	T	G	a	T	G	G
						0.00119903		0.00100992			0.00119553			0.000480371
						0.00125415		0.000837144			0.00145647			0.000642612
						0.00119131		0.000824448			0.00128361			0.000570772
	GcCACTGCaGCTaGAGGTGGAGG
		HEK4-OFF16		G	c	C	A	C	T	G	C	a	G	C	T	a	G	A	G	G	T	G	G	A	G	G
					0.00113151	0.00112312		0.00099749			0.00153857			0.00110723
					0.00159581	0.00134557		0.00089409			0.00146506			0.00100949
					0.00122343	0.00117877		0.000869348			0.00132988			0.00109699
	GcCACTGCGaCTGGAGGaGGGGG
		HEK4-OFF17		G	c	C	A	C	T	G	C	G	a	C	T	G	G	A	G	G	a	G	G	G	G	G
					0.0011059	0.00105221		0.000835572			0.000889608			0.000672742
					0.00111008	0.00106768		0.000905082			0.00108719			0.000660348
					0.00109935	0.00123118		0.000842775			0.00093061			0.0006879
	GGAATCCCTTCTGCAGCACCTGG
		FANCF-ON		G	G	A	A	T	C	C	C	T	T	C	T	G	C	A	G	C	A	C	C	T	G	G
									0.0201014	0.0194296	0.0184131			0.0242318			0.0145266			0.00109603		0.000588062	0.00117553
									0.024009	0.0230986	0.0222544			0.0242827			0.0159046			0.00141665		0.000860451	0.0010157
									0.0201503	0.0194413	0.0187227			0.0215171			0.0153101			0.000972265		0.0010188	0.000966675
	tGAATCCCaTCTcCAGCACCAGG
		FANCF-OFF1		t	G	A	A	T	C	C	C	a	T	C	T	c	C	A	G	C	A	C	C	A	G	G
									0.000778045	0.000987298	0.0010616			0.000504837		0.000450746	0.000881093			0.00087422		0.000808952	0.00110164
									0.000905717	0.00102366	0.00113596			0.000458474		0.000538309	0.000955152			0.000925518		0.000819086	0.0012092
									0.000852732	0.000935182	0.000923132			0.000588703		0.000496919	0.000836919			0.000889974		0.000851522	0.00126524
	GGAgTCCCTcCTaCAGCACCAGG
		FANCF-OFF2		G	G	A	g	T	C	C	C	T	c	C	T	a	C	A	G	C	A	C	C	A	G	G
									0.000797148	0.000848336	0.000597861		0.0010193	0.000956665			0.000945379			0.00104241		0.000928674	0.00107105
									0.00103579	0.00130755	0.000830107		0.000852264	0.000749377			0.000940485			0.00113915		0.00100707	0.00105847
									0.000849333	0.00108022	0.00102813		0.000678032	0.000886809			0.00125951			0.000924359		0.00108854	0.00121547
	GGAgTCCCTcCTGCAGCACCTGA
		FANCF-OFF3		G	G	A	g	T	C	C	C	T	c	C	T	G	C	A	G	C	A	C	C	T	G	A
									0.000670779	0.00091362	0.000832169		0.000770928	0.000643564			0.00119367			0.0011376		0.000820059	0.000862521
									0.00065945	0.000956426	0.000858163		0.000892947	0.00069223			0.00125136			0.00137841		0.000839737	0.000911452
									0.000806115	0.000967773	0.000869638		0.000744739	0.00073862			0.00125214			0.00130128		0.000830668	0.000822501
	GGAAcCCCgTCTGCAGCACCAGG
		FANCF-OFF4		G	G	A	A	c	C	C	C	g	T	C	T	G	C	A	G	C	A	C	C	A	G	G
								0.00684109	0.00616683	0.00637683	0.00659677			0.0136087			0.00442141			0.00127973		0.000812678	0.00112876
								0.00584568	0.00551744	0.00524329	0.00553697			0.0121273			0.00354688			0.00139059		0.000783724	0.00123299
								0.00588803	0.0054028	0.00577919	0.00597841			0.0128619			0.00379822			0.0012233		0.000647966	0.00118087
	aaAATCCCTTCcGCAGCACCTAG
		FANCF-OFF5		a	a	A	A	T	C	C	C	T	T	C	c	G	C	A	G	C	A	C	C	T	A	G
									0.000751353	0.000873306	0.00111076			0.000857052	0.000818499		0.000542416			0.000471795		0.000596931	0.000555146
									0.00062348	0.000845001	0.00099747			0.000798286	0.0010578		0.000580268			0.000492408		0.000587685	0.00055327
									0.000811656	0.000708548	0.00109695			0.00088725	0.000996947		0.000571544			0.000472508		0.000563987	0.000435733
	accATCCCTcCTGCAGCACCAGG
		FANCF-OFF6		a	c	c	A	T	C	C	C	T	c	C	T	G	C	A	G	C	A	C	C	A	G	G
					0.00565124	0.00500056			0.00566848	0.0063422	0.00559767		0.0055354	0.00518077			0.00124138			0.000963778		0.0012652	0.00114185
					0.00591351	0.00519606			0.00598551	0.0064392	0.00596316		0.00558487	0.00553145			0.00126883			0.00120809		0.00106718	0.00120512
					0.0056284	0.00460094			0.00551523	0.00613103	0.00564344		0.00521617	0.00484264			0.00143168			0.00103244		0.00118262	0.00120085
	GAGTCCGAGCAGAAGAAGAAGGG
		EMX-ON		G	A	G	T	C	C	G	A	G	C	A	G	A	A	G	A	A	G	A	A	G	G	G
								0.000881106	0.0013958				0.00128892
								0.000992225	0.00169693				0.00128435
								0.00108429	0.00210819				0.0011279
	GAGTCtaAGCAGAAGAAGAAGAG
		EMX-OFF1		G	A	G	T	C	t	a	A	G	C	A	G	A	A	G	A	A	G	A	A	G	A	G
								0.00057863					0.000878566
								0.000704446					0.000799897
								0.000604996					0.000826208
	GAaTCCaAGCAGAAGAAGAgAAG
		EMX-OFF2		G	A	a	T	C	C	a	A	G	C	A	G	A	A	G	A	A	G	A	a	A	A	G
								0.000765573	0.000930016				0.000828019
								0.000722676	0.000921121				0.000950965
								0.000790032	0.000840481				0.000960813
	aAGTCtGAGCAcAAGAAGAATGG
		EMX-OFF3		a	A	G	T	C	t	G	A	G	C	A	c	A	A	G	A	A	G	A	A	T	G	G
								0.000729927					0.00145746		0.000181884
								0.00110742					0.00242665		0.00110084
								0.000922339					0.00147248		0.000916254
	GAaTCCaAGAGAAGAAGAATGG
		EMX-OFF4		G	A	a	T	C	C	a	A	G	A	G	A	A	G	A	A	G	A	A	T	G	G
								0.000526532	0.00091049
								0.000595884	0.00101842
								0.000571856	0.000876174
	GAGTCCtAGCAGgAGAAGAAGAG
		EMX-OFF5		G	A	G	T	C	C	t	A	G	C	A	G	g	A	G	A	A	G	A	A	G	A	G
								0.000503094	0.00115741				0.00151118
								0.000102512	0.00266393				0.00112774
								0.000349504	0.00146853				0.00174801
	GAGTCCaAGCAGtAGAgGAAGGG
		EMX-OFF6		G	A	G	T	C	C	a	A	G	C	A	G	t	A	G	A	g	G	A	A	G	G	G
								0.000803074	0.00092095				0.00278024
								0.000768168	0.00103361				0.00246721
								0.000792602	0.00100048				0.00274621
	GtGTCCtAGAGAAGAAGAAGGG
		EMX-OFF7		G	t	G	T	C	C	t	A	G	A	G	A	A	G	A	A	G	A	A	G	G	G
								0.000696293	0.000664657
								0.00102104	0.000888862
								0.000878128	0.000779295
	aAGTCCGAGgAGAgGAAGAAAGG
		EMX-OFF8		a	A	G	T	C	C	G	A	G	g	A	G	A	g	G	A	A	G	A	A	A	G	G
								0.000631665	0.00128828
								0.000912238	0.000999788
								0.00055972	0.0014237
	GAGgCCGAGCAGAAGAAagACGG
		EMX-OFF9		G	A	G	g	C	C	G	A	G	C	A	G	A	A	G	A	A	a	g	A	C	G	G
								0.00141203	0.00197134				0.00132347
								0.00129036	0.00163668				0.00165278
								0.00121975	0.00172707				0.00131788
	agtTCCaAGCAGAAGAAGcATGG
		EMX-OFF10		a	g	t	T	C	C	a	A	G	C	A	G	A	A	G	A	A	G	c	A	T	G	G
								0.000797723	0.000899787				0.000944335
								0.000657076	0.000837437				0.000949829									0.00124552
								0.000696329	0.000727645				0.000966581									0.00104052
	GAaTCCaAGCAGgAGAAGAAGGA
		EMX-OFF11		G	A	a	T	C	C	a	A	G	C	A	G	g	A	G	A	A	G	A	A	G	G	A
								0.000687758	0.00206469				0.00345543
								0.00347826	0.00174216				0.000582411
								0.00197726	0.00197922				0.00198118
	aAGTCCaAGtGAAGAAGAAAGG
		EMX-OFF12		a	A	G	T	C	C	a	A	G	t	G	A	A	G	A	A	G	A	A	A	G	G
								0.00142376	0.000625521
								0.00154121	0.000973947
								0.00146456	0.000837977
	aAGTCCatGCAGAAGAgGAAGGG
		EMX-OFF13		a	A	G	T	C	C	a	t	G	C	A	G	A	A	G	A	g	G	A	A	G	G	G
								0.00116595	0.000768935				0.00057241
								0.000258799	0.00179303				0.00151976
								0.000542201	0.000539277				0.000536001
	GAGTCCtAGAGAAGAAaAAGGG
		EMX-OFF14		G	A	G	T	C	C	t	A	G	A	G	A	A	G	A	A	a	A	A	G	G	G
		NO PCR PRODUCT
	acGTCtGAGCAGAAGAAGAATGG
		EMX-OFF15		a	c	G	T	C	t	G	A	G	C	A	G	A	A	G	A	A	G	A	A	T	G	G
					0.000732211			0.000532907					0.00126717
					0.000611023			0.000734304					0.000860585
					0.000571382			0.000653221					0.00171849
	cAGTCCaAaCAGAAGAgGAATGG
		EMX-OFF16		c	A	G	T	C	C	a	A	a	C	A	G	A	A	G	A	g	G	A	A	T	G	G
				0.000446694				0.00117285	0.000730887				0.000285919
				0.000889838				0.000350508	0.00087382				0.00119271
				0.000304275				0.00105011	0.00164893				0.000735943
	GAGTTAGAGCAGAAGAAGAAAGG
		EMX-OFF17		G	A	G	T	t	a	G	A	G	C	A	G	A	A	G	A	A	G	A	A	a	G	G
													0.00116077
													0.00177399
													0.000538213
	GAGTCCGGGAAGGAGAAGAAAGG
		EMX-OFF18		G	A	G	T	C	C	G	g	G	a	A	G	g	A	G	A	A	G	A	A	a	G	G
								0.000701146	0.00108779
								0.000862802	0.00142399
								0.000795815	0.00140773

## Sheet: BE3
	GGCACTGCGGCTGGAGGTGG
		HEK4-ON		G	G	C	A	C	T	G	C	G	G	C	T	G	G	A	G	G	T	G	G	G	G	G
						0.063834		0.868023			0.035942			0.006974
						0.067172		0.864839			0.037404			0.006982
						0.067744		0.869968			0.035395			0.006923
	TGCACTGCGGCCGGAGGAGGTGG
		HEK4-OFF1		t	G	C	A	C	T	G	C	G	G	C	c	G	G	A	G	G	a	G	G	T	G	G
						0.016032		0.404095			0.020667			0.003396	0.001787
						0.016177		0.406735			0.021139			0.003301	0.001985
						0.016777		0.405569			0.021631			0.003783	0.001917
	GGCTCTGCGGCTGGAGGGGGTGG
		HEK4-OFF2		G	G	C	t	C	T	G	C	G	G	C	T	G	G	A	G	G	g	G	G	T	G	G
						0.007684		0.457814			0.002856			0.001755
						0.007524		0.457606			0.002866			0.001635
						0.008036		0.45713			0.003076			0.002006
	GGCACGACGGCTGGAGGTGGGGG
		HEK4-OFF3		G	G	C	A	C	g	a	C	G	G	C	T	G	G	A	G	G	T	G	G	G	G	G
						0.099195		0.545193			0.032334			0.003834
						0.09687		0.553992			0.029834			0.005816
						0.099427		0.559151			0.033288			0.001717
	GGCATCACGGCTGGAGGTGGAGG
		HEK4-OFF4		G	G	C	A	t	c	a	C	G	G	C	T	G	G	A	G	G	T	G	G	A	G	G
						0.025848			0.636928		0.132174			0.006522
						0.024816			0.629522		0.13115			0.006178
						0.02644			0.623713		0.129567			0.006098
	GGCACTGAGACTGGGGGTGGGGG
		HEK4-OFF5		G	G	C	A	C	T	G	a	G	a	C	T	G	G	g	G	G	T	G	G	G	G	G
						0.009366		0.082032						0.001683
						0.008275		0.081799						0.001281
						0.008691		0.085262						0.001655
	GGCACTGCTGCTGGGGGTGGTGG
		HEK4-OFF6		G	G	C	A	C	T	G	C	t	G	C	T	G	G	g	G	G	T	G	G	T	G	G
						0.024661		0.200841			0.01979			0.010834
						0.024856		0.200209			0.020061			0.010726
						0.026187		0.202971			0.021135			0.012548
	GGCACTGGGGCTGGGGGAGGGGG
		HEK4-OFF7		G	G	C	A	C	T	G	g	G	G	C	T	G	G	g	G	G	t	G	G	G	G	G
						0.007092		0.196839						0.00066
						0.00721		0.201928						0.000962
						0.006686		0.193415						0.000944
	GGCACTGGGGTTGGAGGTGGGGG
		HEK4-OFF8		G	G	C	A	C	T	G	g	G	G	t	T	G	G	A	G	G	T	G	G	G	G	G
						0.014046		0.538259
						0.014223		0.534729
						0.014728		0.538373
	GGCACTGCaCTGGAGGTtGTGG
		HEK4-OFF9		G	G	C	A	C	T	G	C	a	C	T	G	G	A	G	G	T	t	G	T	T	G	G
						0.00229541		0.00295089			0.00155754		0.00163307
						0.00227038		0.00313038			0.00144816		0.00153033
						0.00203701		0.00267935			0.0016491		0.0013865
	aGCACTGCaGaTGGAGGaGGCGG
		HEK4-OFF10		a	G	C	A	C	T	G	C	a	G	a	T	G	G	A	G	G	a	G	G	C	G	G
						0.00869029		0.01133			0.00797907
						0.00748161		0.0102007			0.00678322
						0.00745328		0.00996097			0.00709361
	GGCACTgGGCTGaAGGTaGAGG
		HEK4-OFF11		G	G	C	A	C	T	g	G	G	C	T	G	a	A	G	G	T	a	G	A	A	G	G
						0.00513027		0.00915463					0.000401267
						0.00408691		0.00844724					0.00109575
						0.00441838		0.00793026					0.0014276
	aGCACTGCaGCTGGgaGTGGAGG
		HEK4-OFF12		a	G	C	A	C	T	G	C	a	G	C	T	G	G	g	a	G	T	G	G	A	G	G
						0.0142889		0.0222904			0.0117615			0.00182503
						0.0135349		0.022297			0.0107852			0.00152192
						0.0123698		0.0208007			0.0101165			0.00181442
	GGCACTGaGGgTGGAGGTGGGGG
		HEK4-OFF13		G	G	C	A	C	T	G	a	G	G	g	T	G	G	A	G	G	T	G	G	G	G	G
						0.0108769		0.0154652
						0.00825991		0.012916
						0.00818716		0.011683
	aGgACTGCGGCTGGgGGTGGTGG
		HEK4-OFF14		a	G	g	A	C	T	G	C	G	G	C	T	G	G	g	G	G	T	G	G	T	G	G
								0.0315006			0.0113208			0.00378017
								0.024839			0.00987728			0.00200312
								0.0200547			0.0118267			0.00533204
	GGCACTGCaaCTGGAaGTGaTGG
		HEK4-OFF15		G	G	C	A	C	T	G	C	a	a	C	T	G	G	A	a	G	T	G	a	T	G	G
						0.00716643		0.00843923			0.0061915			0.00263035
						0.00617506		0.00688167			0.00519479			0.00224824
						0.00554838		0.00714611			0.00495642			0.00223274
	GcCACTGCaGCTaGAGGTGGAGG
		HEK4-OFF16		G	c	C	A	C	T	G	C	a	G	C	T	a	G	A	G	G	T	G	G	A	G	G
					0.0217274	0.0220168		0.0274202			0.0203325			0.00536292
					0.0139555	0.0139125		0.0204778			0.014213			0.0034042
					0.0161311	0.0164687		0.0229339			0.0160388			0.00406968
	GcCACTGCGaCTGGAGGaGGGGG
		HEK4-OFF17		G	c	C	A	C	T	G	C	G	a	C	T	G	G	A	G	G	a	G	G	G	G	G
					0.0114617	0.0113114		0.0122214			0.00810266			0.00720501
					0.00986833	0.00910828		0.0108627			0.009139			0.00617833
					0.00982677	0.00965395		0.0109846			0.00800747			0.00612018
	GGAATCCCTTCTGCAGCACCTGG
		FANCF-ON		G	G	A	A	T	C	C	C	T	T	C	T	G	C	A	G	C	A	C	C	T	G	G
									0.705805	0.662918	0.688489			0.588951			0.002376			0.001289		0.000834	0.000375603
									0.71411	0.668835	0.69638			0.592063			0.003454			0.001545		0.00072	0.000490626
									0.709998	0.666164	0.691916			0.590166			0.003181			0.001444		0.000474	0.00066813
	tGAATCCCaTCTcCAGCACCAGG
		FANCF-OFF1		t	G	A	A	T	C	C	C	a	T	C	T	c	C	A	G	C	A	C	C	A	G	G
									0.00148984	0.00152693	0.00148987			0.00102686		0.000712356	0.00118413			0.000589379		0.00058947	0.000589449
									0.00171659	0.00189446	0.00187671			0.00130685		0.00122705	0.00141377			0.000791224		0.00059572	0.000791308
									0.00200514	0.00206434	0.00198158			0.00175641		0.00136757	0.00147367			0.000684526		0.00053657	0.000777101
	GGAgTCCCTcCTaCAGCACCAGG
		FANCF-OFF2		G	G	A	g	T	C	C	C	T	c	C	T	a	C	A	G	C	A	C	C	A	G	G
									0.015301	0.009426	0.009279		0.006022	0.000534			0.000826			0.000631		0.000654879	0.000684156
									0.016689	0.010668	0.010545		0.006343	0.000783			0.000535			0.000577		0.000470005	0.000964858
									0.015811	0.010684	0.010306		0.006421	0.000648			0.000755			0.000917		0.000679385	0.000737322
	GGAgTCCCTcCTGCAGCACCTGA
		FANCF-OFF3		G	G	A	g	T	C	C	C	T	c	C	T	G	C	A	G	C	A	C	C	T	G	A
									0.00210638	0.00217153	0.002082		0.0021711	0.000609835			0.00101638			0.00107324		0.000723066	0.00152649
									0.00247473	0.00268931	0.00240309		0.00248146	0.000643616			0.0013015			0.000750858		0.000557796	0.00147311
									0.00212922	0.00237029	0.00228987		0.00223959	0.000652781			0.000913875			0.00114489		0.000577278	0.00154483
	GGAAcCCCgTCTGCAGCACCAGG
		FANCF-OFF4		G	G	A	A	c	C	C	C	g	T	C	T	G	C	A	G	C	A	C	C	A	G	G
								0.153916	0.155694	0.15548	0.156123			0.064596			0.001577			0.001012		0.000562	0.00123804
								0.153784	0.154937	0.153892	0.154416			0.061429			0.001599			0.0011		0.0005	0.0010009
								0.149664	0.150315	0.15134	0.150784			0.06173			0.002672			0.001335		0.000401	0.00200562
	aaAATCCCTTCcGCAGCACCTAG
		FANCF-OFF5		a	a	A	A	T	C	C	C	T	T	C	c	G	C	A	G	C	A	C	C	T	A	G
									0.00134332	0.000430325	0.000569811			0.00111028	0.00142403		0.00072067			0.00117393		0.00109821	0.000551976
									0.00113529	0.000584213	0.000637272			0.00144685	0.00173875		0.000922338			0.00108812		0.00102167	0.000789413
									0.00132048	0.000624165	0.000539435			0.00128247	0.00136383		0.000830705			0.00110955		0.0010813	0.000629966
	accATCCCTcCTGCAGCACCAGG
		FANCF-OFF6		a	c	c	A	T	C	C	C	T	c	C	T	G	C	A	G	C	A	C	C	A	G	G
					0.0158939	0.0163171			0.120468	0.114465	0.0911752		0.0829005	0.0398226			0.00186494			0.00124341		0.000408302	0.000815938
					0.0189744	0.0196132			0.12527	0.118995	0.096696		0.0906492	0.0461354			0.00197789			0.000785716		0.000673165	0.000619128
					0.0214411	0.0224273			0.125854	0.120261	0.0961737		0.0888942	0.0461115			0.00222702			0.000718612		0.000683594	0.00110612
	GAGTCCGAGCAGAAGAAGAAGGG
		EMX-ON		G	A	G	T	C	C	G	A	G	C	A	G	A	A	G	A	A	G	A	A	G	G	G
								0.797035	0.598177				0.0054511
								0.805579	0.604555				0.00579308
								0.805602	0.602712				0.0055715
	GAGTCtaAGCAGAAGAAGAAGAG
		EMX-OFF1		G	A	G	T	C	t	a	A	G	C	A	G	A	A	G	A	A	G	A	A	G	A	G
								0.760711					0.00109784
								0.757664					0.00107936
								0.760817					0.0011766
	GAaTCCaAGCAGAAGAAGAgAAG
		EMX-OFF2		G	A	a	T	C	C	a	A	G	C	A	G	A	A	G	A	A	G	A	a	A	A	G
								0.0105814	0.0107509				0.00381895
								0.00980072	0.00948248				0.00309434
								0.0104326	0.00986451				0.00325288
	aAGTCtGAGCAcAAGAAGAATGG
		EMX-OFF3		a	A	G	T	C	t	G	A	G	C	A	c	A	A	G	A	A	G	A	A	T	G	G
								0.0071885					0.0015949		0.00397141
								0.00389674					0.000970403		0.00145208
								0.00477147					0.00150489		0.00125219
	GAaTCCaAGAGAAGAAGAATGG
		EMX-OFF4		G	A	a	T	C	C	a	A	G	A	G	A	A	G	A	A	G	A	A	T	G	G
								0.0181859	0.0186769
								0.0165659	0.0167613
								0.0178397	0.0179365
	GAGTCCtAGCAGgAGAAGAAGAG
		EMX-OFF5		G	A	G	T	C	C	t	A	G	C	A	G	g	A	G	A	A	G	A	A	G	A	G
								0.380238	0.341753				0.000769845
								0.382945	0.344225				0.00093985
								0.384006	0.344427				0.000956023
	GAGTCCaAGCAGtAGAgGAAGGG
		EMX-OFF6		G	A	G	T	C	C	a	A	G	C	A	G	t	A	G	A	g	G	A	A	G	G	G
								0.00227447	0.00236895				0.00318358
								0.00197894	0.00209157				0.00266088
								0.00171205	0.00185185				0.00281721
	GtGTCCtAGAGAAGAAGAAGGG
		EMX-OFF7		G	t	G	T	C	C	t	A	G	A	G	A	A	G	A	A	G	A	A	G	G	G
								0.00937747	0.00811146
								0.00890146	0.00754015
								0.00893429	0.00735375
	aAGTCCGAGgAGAgGAAGAAAGG
		EMX-OFF8		a	A	G	T	C	C	G	A	G	g	A	G	A	g	G	A	A	G	A	A	A	G	G
								0.00204264	0.00197881
								0.0015949	0.00106326
								0.0017456	0.0021254
	GAGgCCGAGCAGAAGAAagACGG
		EMX-OFF9		G	A	G	g	C	C	G	A	G	C	A	G	A	A	G	A	A	a	g	A	C	G	G
								0.242264	0.251262				0.00151983
								0.239423	0.251859				0.00103734
								0.241375	0.250324				0.0015389
	agtTCCaAGCAGAAGAAGcATGG
		EMX-OFF10		a	g	t	T	C	C	a	A	G	C	A	G	A	A	G	A	A	G	c	A	T	G	G
								0.0101205	0.010305				0.00463579									0.00101163
								0.0111711	0.010511				0.00554575									0.0013888
								0.0102224	0.0104176				0.00493608									0.00138812
	GAaTCCaAGCAGgAGAAGAAGGA
		EMX-OFF11		G	A	a	T	C	C	a	A	G	C	A	G	g	A	G	A	A	G	A	A	G	G	A
								0.0398531	0.0314136				0.000775022
								0.0418078	0.0317828				0.000905499
								0.0444734	0.0360924				0.000801443
	aAGTCCaAGtGAAGAAGAAAGG
		EMX-OFF12		a	A	G	T	C	C	a	A	G	t	G	A	A	G	A	A	G	A	A	A	G	G
								0.00647668	0.00645995
								0.00271616	0.00226347
								0.00254777	0.00236407
	aAGTCCatGCAGAAGAgGAAGGG
		EMX-OFF13		a	A	G	T	C	C	a	t	G	C	A	G	A	A	G	A	g	G	A	A	G	G	G
								0.00959693	0.00957854				0.00190476
								0.00413223	0.00273598				0.00138122
								0.00479233	0.00239425				0.00159617
	GAGTCCtAGAGAAGAAaAAGGG
		EMX-OFF14		G	A	G	T	C	C	t	A	G	A	G	A	A	G	A	A	a	A	A	G	G	G
		NO PCR PRODUCT
	acGTCtGAGCAGAAGAAGAATGG
		EMX-OFF15		a	c	G	T	C	t	G	A	G	C	A	G	A	A	G	A	A	G	A	A	T	G	G
					0.0130806			0.126089					0.00534445
					0.0116074			0.125225					0.00527962
					0.0141662			0.125307					0.00644852
	cAGTCCaAaCAGAAGAgGAATGG
		EMX-OFF16		c	A	G	T	C	C	a	A	a	C	A	G	A	A	G	A	g	G	A	A	T	G	G
				0.00734049				0.013544	0.0123665				0.00448934
				0.00237812				0.004662	0.00526624				0.00230415
				0.0058292				0.0115407	0.0126947				0.0059744
	GAGTTAGAGCAGAAGAAGAAAGG
		EMX-OFF17		G	A	G	T	t	a	G	A	G	C	A	G	A	A	G	A	A	G	A	A	a	G	G
													0.00426901
													0.00320217
													0.00467643
	GAGTCCGGGAAGGAGAAGAAAGG
		EMX-OFF18		G	A	G	T	C	C	G	g	G	a	A	G	g	A	G	A	A	G	A	A	a	G	G
								0.387694	0.340376
								0.390267	0.343102
								0.388066	0.34307

## Sheet: C-BE3
	GGCACTGCGGCTGGAGGTGGGGG
		HEK4-ON		G	G	C	A	C	T	G	C	G	G	C	T	G	G	A	G	G	T	G	G	G	G	G
						0.00519433		0.372577			0.0126873			0.0349459
						0.0049316		0.371886			0.0142915			0.0352372
						0.032683		0.398764			0.042107			0.0520334
	TGCACTGCGGCCGGAGGAGGTGG
		HEK4-OFF1		t	G	C	A	C	T	G	C	G	G	C	c	G	G	A	G	G	a	G	G	T	G	G
						0.00773428		0.0315791			0.00421554			0.00261838	0.00533953
						0.00782156		0.0319643			0.00449998			0.00252458	0.00539329
						0.0321835		0.0585076			0.0253532			0.0182462	0.0188644
	GGCTCTGCGGCTGGAGGGGGTGG
		HEK4-OFF2		G	G	C	t	C	T	G	C	G	G	C	T	G	G	A	G	G	g	G	G	T	G	G
						0.00568182		0.265367			0.00680905			0.00521675
						0.00691857		0.27068			0.00710541			0.00612093
						0.0133011		0.285741			0.0189329			0.0192902
	GGCACGACGGCTGGAGGTGGGGG
		HEK4-OFF3		G	G	C	A	C	g	a	C	G	G	C	T	G	G	A	G	G	T	G	G	G	G	G
						0.0589255		0.0726644			0.0226087			0.00881834
						0.0625		0.0655738			0.0213115			0.0066778
						0.0686131		0.10917			0.0553936			0.0431548
	GGCATCACGGCTGGAGGTGGAGG
		HEK4-OFF4		G	G	C	A	t	c	a	C	G	G	C	T	G	G	A	G	G	T	G	G	A	G	G
						0.00650354			0.110899		0.00869815			0.00360101
						0.00772753			0.111727		0.00856631			0.00420349
						0.0199443			0.12379		0.021922			0.0105613
	GGCACTGAGACTGGGGGTGGGGG
		HEK4-OFF5		G	G	C	A	C	T	G	a	G	a	C	T	G	G	g	G	G	T	G	G	G	G	G
						0.00581395		0.00636563						0.000779102
						0.0069891		0.00610637						0.000979798
						0.0126083		0.0130939						0.00192827
	GGCACTGCTGCTGGGGGTGGTGG
		HEK4-OFF6		G	G	C	A	C	T	G	C	t	G	C	T	G	G	g	G	G	T	G	G	T	G	G
						0.00897343		0.0172857			0.00733614			0.0211285
						0.0108548		0.0197505			0.00861487			0.0211883
						0.0243173		0.0429917			0.0203008			0.0388436
	GGCACTGGGGCTGGGGGAGGGGG
		HEK4-OFF7		G	G	C	A	C	T	G	g	G	G	C	T	G	G	g	G	G	t	G	G	G	G	G
						0.00311025		0.0181889						0.000892558
						0.00326346		0.0170647						0.000555525
						0.0124081		0.0319333						0.0061155
	GGCACTGGGGTTGGAGGTGGGGG
		HEK4-OFF8		G	G	C	A	C	T	G	g	G	G	t	T	G	G	A	G	G	T	G	G	G	G	G
						0.00588177		0.100268
						0.00644619		0.101939
						0.0220048		0.121755
	GGCACTGCaCTGGAGGTtGTGG
		HEK4-OFF9		G	G	C	A	C	T	G	C	a	C	T	G	G	A	G	G	T	t	G	T	T	G	G
						0.00192396		0.00166107			0.00146372		0.00144701
						0.0019327		0.0017613			0.00168308		0.0012777
						0.00184637		0.00185466			0.00142457		0.00158453
	aGCACTGCaGaTGGAGGaGGCGG
		HEK4-OFF10		a	G	C	A	C	T	G	C	a	G	a	T	G	G	A	G	G	a	G	G	C	G	G
						0.00900397		0.00873447			0.00825111
						0.00711598		0.00686691			0.00638607
						0.00712675		0.0067661			0.00660032
	GGCACTgGGCTGaAGGTaGAGG
		HEK4-OFF11		G	G	C	A	C	T	g	G	G	C	T	G	a	A	G	G	T	a	G	A	A	G	G
						0.00606168		0.00590384					0.0016217
						0.00380822		0.00455599					0.00129326
						0.00412163		0.00406135					0.00136848
	aGCACTGCaGCTGGgaGTGGAGG
		HEK4-OFF12		a	G	C	A	C	T	G	C	a	G	C	T	G	G	g	a	G	T	G	G	A	G	G
						0.0133137		0.0130075			0.0099987			0.00130051
						0.0121591		0.0122			0.00928929			0.00124018
						0.0115281		0.0114896			0.00846025			0.00121762
	GGCACTGaGGgTGGAGGTGGGGG
		HEK4-OFF13		G	G	C	A	C	T	G	a	G	G	g	T	G	G	A	G	G	T	G	G	G	G	G
						0.0104679		0.0102946
						0.0107868		0.00997009
						0.00976233		0.0105615
	aGgACTGCGGCTGGgGGTGGTGG
		HEK4-OFF14		a	G	g	A	C	T	G	C	G	G	C	T	G	G	g	G	G	T	G	G	T	G	G
								0.0280992			0.0287356			0.006
								0.0137875			0.0168971			0.0099889
								0.011879			0.0128898			0.00781499
	GGCACTGCaaCTGGAaGTGaTGG
		HEK4-OFF15		G	G	C	A	C	T	G	C	a	a	C	T	G	G	A	a	G	T	G	a	T	G	G
						0.00660581		0.00742716			0.00631629			0.00342643
						0.0064509		0.00701573			0.00627203			0.00320572
						0.00546929		0.00586393			0.00542069			0.00284563
	GcCACTGCaGCTaGAGGTGGAGG
		HEK4-OFF16		G	c	C	A	C	T	G	C	a	G	C	T	a	G	A	G	G	T	G	G	A	G	G
					0.020535	0.0208037		0.0209926			0.0169534			0.00519779
					0.0145019	0.0146517		0.0147757			0.0127027			0.0040065
					0.0151897	0.0151224		0.0153374			0.0132788			0.00380431
	GcCACTGCGaCTGGAGGaGGGGG
		HEK4-OFF17		G	c	C	A	C	T	G	C	G	a	C	T	G	G	A	G	G	a	G	G	G	G	G
					0.0103203	0.0108168		0.0100216			0.00566639			0.0055224
					0.00662418	0.0065196		0.00625742			0.0030959			0.0028095
					0.00727092	0.00763099		0.00688518			0.00376177			0.00321159
	GGAATCCCTTCTGCAGCACCTGG
		FANCF-ON		G	G	A	A	T	C	C	C	T	T	C	T	G	C	A	G	C	A	C	C	T	G	G
									0.607757	0.208256	0.24403	0.645657	0.00550189	0.00133897								0.00093803	0.000761847
									0.610841	0.205652	0.242548	0.646673	0.00565498	0.00139174								0.000824239	0.00106231
									0.61373	0.222024	0.258179	0.642286	0.0184626	0.0023372								0.00127137	0.00118396
	tGAATCCCaTCTcCAGCACCAGG
		FANCF-OFF1		t	G	A	A	T	C	C	C	a	T	C	T	c	C	A	G	C	A	C	C	A	G	G
									0.00119176	0.0012554	0.00128719			0.000794004		0.000587563	0.000651083			0.00103219		0.000905294	0.000667037
									0.00147856	0.00186007	0.00163752			0.000969239		0.000492611	0.000587955			0.000826249		0.000778705	0.000937565
									0.00390729	0.0044958	0.00439739			0.00366649		0.00279924	0.00257508			0.000923658		0.000839819	0.000881773
	GGAgTCCCTcCTaCAGCACCAGG
		FANCF-OFF2		G	G	A	g	T	C	C	C	T	c	C	T	a	C	A	G	C	A	C	C	A	G	G
									0.0054271	0.00520185	0.0051998		0.00299486	0.00282566			0.0011302			0.000960452		0.000621715	0.000791408
									0.00615836	0.00639334	0.00621774		0.00316641	0.0034598			0.00111398			0.000996658		0.000527859	0.00070373
									0.00677736	0.00684653	0.00650583		0.00399864	0.00379635			0.00128744			0.000745459		0.000813339	0.000677874
	GGAgTCCCTcCTGCAGCACCTGA
		FANCF-OFF3		G	G	A	g	T	C	C	C	T	c	C	T	G	C	A	G	C	A	C	C	T	G	A
									0.000600006	0.00114015	0.00098998		0.00323586	0.000719123			0.00326572			0.00164799		0.000509363	0.000449438
									0.000760818	0.000570613	0.000760866		0.00437041	0.000570053			0.00300823			0.00171		0.00066502	0.000443389
									0.00126393	0.00142489	0.00108006		0.00415519	0.000895337			0.00296143			0.00199715		0.000711646	0.000505039
	GGAAcCCCgTCTGCAGCACCAGG
		FANCF-OFF4		G	G	A	A	c	C	C	C	g	T	C	T	G	C	A	G	C	A	C	C	A	G	G
								0.00472414	0.00449917	0.00448915	0.00445856			0.001619			0.00188527			0.00138052		0.000607021	0.000843369
								0.00535404	0.00503508	0.00468353	0.00535493			0.00153954			0.00143453			0.00167034		0.000735098	0.00117139
								0.0208567	0.0202458	0.0200499	0.0203206			0.0142787			0.00977062			0.00210121		0.000630804	0.000912313
	aaAATCCCTTCcGCAGCACCTAG
		FANCF-OFF5		a	a	A	A	T	C	C	C	T	T	C	c	G	C	A	G	C	A	C	C	T	A	G
									0.00123174	0.000812348	0.00104342			0.00118524	0.0013469		0.000577665			0.00118164		0.00109246	0.000881147
									0.00123943	0.000765938	0.00105453			0.00107366	0.00130447		0.000854129			0.001108		0.000961705	0.000942413
									0.00102976	0.000673141	0.000936849			0.000871229	0.00102388		0.000794642			0.00111819		0.00119619	0.000961628
	accATCCCTcCTGCAGCACCAGG
		FANCF-OFF6		a	c	c	A	T	C	C	C	T	c	C	T	G	C	A	G	C	A	C	C	A	G	G
					0.0111737	0.0130216			0.0996683	0.0778622	0.0877156		0.102822	0.0880316			0.00180781			0.000751138		0.000465452	0.00102276
					0.0120358	0.0138513			0.0993122	0.0769269	0.0862682		0.103601	0.0884269			0.00138319			0.000946763		0.000673482	0.00079285
					0.019114	0.0209512			0.107721	0.0865075	0.0943922		0.110969	0.0959331			0.00194146			0.00136952		0.000715061	0.000959858
	GAGTCCGAGCAGAAGAAGAAGGG
		EMX-ON		G	A	G	T	C	C	G	A	G	C	A	G	A	A	G	A	A	G	A	A	G	G	G
								0.660737	0.656036				0.633617
								0.660036	0.654802				0.633942
								0.663777	0.659604				0.636956
	GAGTCtaAGCAGAAGAAGAAGAG
		EMX-OFF1		G	A	G	T	C	t	a	A	G	C	A	G	A	A	G	A	A	G	A	A	G	A	G
								0.638692					0.131194
								0.640994					0.129858
								0.641126					0.130692
	GAaTCCaAGCAGAAGAAGAgAAG
		EMX-OFF2		G	A	a	T	C	C	a	A	G	C	A	G	A	A	G	A	A	G	A	a	A	A	G
								0.0118627	0.0104313				0.00402098
								0.011255	0.0100492				0.00349226
								0.010539	0.00884473				0.00334854
	aAGTCtGAGCAcAAGAAGAATGG
		EMX-OFF3		a	A	G	T	C	t	G	A	G	C	A	c	A	A	G	A	A	G	A	A	T	G	G
								0.00803674					0.00287356		0.00287687
								0.0040404					0.000672495		0.000672721
								0.00208467					0.000640307		0.00128
	GAaTCCaAGAGAAGAAGAATGG
		EMX-OFF4		G	A	a	T	C	C	a	A	G	A	G	A	A	G	A	A	G	A	A	T	G	G
								0.00927258	0.00764569
								0.00875152	0.00662705
								0.00870386	0.00678815
	GAGTCCtAGCAGgAGAAGAAGAG
		EMX-OFF5		G	A	G	T	C	C	t	A	G	C	A	G	g	A	G	A	A	G	A	A	G	A	G
								0.257814	0.257428				0.208716
								0.248771	0.24827				0.203907
								0.255334	0.254856				0.207386
	GAGTCCaAGCAGtAGAgGAAGGG
		EMX-OFF6		G	A	G	T	C	C	a	A	G	C	A	G	t	A	G	A	g	G	A	A	G	G	G
								0.00119548	0.00121982				0.00270463
								0.00114837	0.00128098				0.00279367
								0.000999957	0.00121429				0.00271394
	GtGTCCtAGAGAAGAAGAAGGG
		EMX-OFF7		G	t	G	T	C	C	t	A	G	A	G	A	A	G	A	A	G	A	A	G	G	G
								0.00412256	0.00372276
								0.00353144	0.00322533
								0.003357	0.00310128
	aAGTCCGAGgAGAgGAAGAAAGG
		EMX-OFF8		a	A	G	T	C	C	G	A	G	g	A	G	A	g	G	A	A	G	A	A	A	G	G
								0.00117535	0.00095511
								0.000300661	0.00090307
								0.00043756	0.00218895
	GAGgCCGAGCAGAAGAAagACGG
		EMX-OFF9		G	A	G	g	C	C	G	A	G	C	A	G	A	A	G	A	A	a	g	A	C	G	G
								0.00579554	0.0658034				0.16564
								0.00592686	0.0675377				0.168206
								0.00532048	0.0657129				0.165792
	agtTCCaAGCAGAAGAAGcATGG
		EMX-OFF10		a	g	t	T	C	C	a	A	G	C	A	G	A	A	G	A	A	G	c	A	T	G	G
								0.00462387	0.00586667				0.00409107									0.000710101
								0.00526497	0.00606824				0.00343249									0.000799361
								0.00588865	0.00628889				0.00494652									0.000801336
	GAaTCCaAGCAGgAGAAGAAGGA
		EMX-OFF11		G	A	a	T	C	C	a	A	G	C	A	G	g	A	G	A	A	G	A	A	G	G	A
								0.137291	0.140204				0.117757
								0.153068	0.154054				0.116803
								0.148403	0.148776				0.114485
	aAGTCCaAGtGAAGAAGAAAGG
		EMX-OFF12		a	A	G	T	C	C	a	A	G	t	G	A	A	G	A	A	G	A	A	A	G	G
								0.000875082	0.00305744
								0.00142954	0.00112731
								0.00163834	0.00149027
	aAGTCCatGCAGAAGAgGAAGGG
		EMX-OFF13		a	A	G	T	C	C	a	t	G	C	A	G	A	A	G	A	g	G	A	A	G	G	G
								0	0				0
								0	0				0
								0	0				0
	GAGTCCtAGAGAAGAAaAAGGG
		EMX-OFF14		G	A	G	T	C	C	t	A	G	A	G	A	A	G	A	A	a	A	A	G	G	G
		NO PCR PRODUCT
	acGTCtGAGCAGAAGAAGAATGG
		EMX-OFF15		a	c	G	T	C	t	G	A	G	C	A	G	A	A	G	A	A	G	A	A	T	G	G
					0.180243			0.364801					0.136764
					0.185608			0.384436					0.14398
					0.192974			0.383304					0.143187
	cAGTCCaAaCAGAAGAgGAATGG
		EMX-OFF16		c	A	G	T	C	C	a	A	a	C	A	G	A	A	G	A	g	G	A	A	T	G	G
				0.0318021				0.0212014	0.0176056				0.0177305
				0.00613497				0.00306748	0.00304878				0.00911854
				0.00344828				0.00343643	0.0103093				0.0051458
	GAGTTAGAGCAGAAGAAGAAAGG
		EMX-OFF17		G	A	G	T	t	a	G	A	G	C	A	G	A	A	G	A	A	G	A	A	a	G	G
													0.510819
													0.505761
													0.509042
	GAGTCCGGGAAGGAGAAGAAAGG
		EMX-OFF18		G	A	G	T	C	C	G	g	G	a	A	G	g	A	G	A	A	G	A	A	a	G	G
								0.177225	0.181252
								0.180274	0.18386
								0.175586	0.178846

## Sheet: N-PmCDA1-BE
	GGCACTGCGGCTGGAGGTGG
		HEK4-ON		G	G	C	A	C	T	G	C	G	G	C	T	G	G	A	G	G	T	G	G	G	G	G
						0.955397		0.917199			0.791108			0.196432
						0.95523		0.919139			0.789363			0.197382
						0.962041		0.92401			0.790938			0.195959
	TGCACTGCGGCCGGAGGAGGTGG
		HEK4-OFF1		t	G	C	A	C	T	G	C	G	G	C	c	G	G	A	G	G	a	G	G	T	G	G
						0.668246		0.646673			0.492224			0.00875933	0.0231231
						0.662485		0.636649			0.477914			0.00856408	0.0224689
						0.672797		0.649824			0.494914			0.009715	0.0245504
	GGCTCTGCGGCTGGAGGGGGTGG
		HEK4-OFF2		G	G	C	t	C	T	G	C	G	G	C	T	G	G	A	G	G	g	G	G	T	G	G
						0.538034		0.547206			0.126542			0.0778863
						0.546753		0.555664			0.129885			0.0781012
						0.543697		0.552761			0.125011			0.0755393
	GGCACGACGGCTGGAGGTGGGGG
		HEK4-OFF3		G	G	C	A	C	g	a	C	G	G	C	T	G	G	A	G	G	T	G	G	G	G	G
						0.700701		0.681388			0.175392			0.0740931
						0.698258		0.68217			0.175553			0.0761441
						0.707414		0.688293			0.184152			0.0734463
	GGCATCACGGCTGGAGGTGGAGG
		HEK4-OFF4		G	G	C	A	t	c	a	C	G	G	C	T	G	G	A	G	G	T	G	G	A	G	G
						0.838987			0.851848		0.459762			0.211666
						0.828803			0.840706		0.454655			0.206843
						0.835642			0.849293		0.459796			0.203934
	GGCACTGAGACTGGGGGTGGGGG
		HEK4-OFF5		G	G	C	A	C	T	G	a	G	a	C	T	G	G	g	G	G	T	G	G	G	G	G
						0.577277		0.490499						8.32224e-05
						0.576536		0.488537						0.000115861
						0.581202		0.4962						0.000232784
	GGCACTGCTGCTGGGGGTGGTGG
		HEK4-OFF6		G	G	C	A	C	T	G	C	t	G	C	T	G	G	g	G	G	T	G	G	T	G	G
						0.783991		0.770897			0.706791			0.00194957
						0.779238		0.762721			0.699376			0.0022426
						0.784805		0.770382			0.704355			0.00181412
	GGCACTGGGGCTGGGGGAGGGGG
		HEK4-OFF7		G	G	C	A	C	T	G	g	G	G	C	T	G	G	g	G	G	t	G	G	G	G	G
						0.258661		0.242978						0.00168492
						0.23825		0.219988						0.000657266
						0.256104		0.24041						0.000954603
	GGCACTGGGGTTGGAGGTGGGGG
		HEK4-OFF8		G	G	C	A	C	T	G	g	G	G	t	T	G	G	A	G	G	T	G	G	G	G	G
						0.735821		0.668045
						0.735759		0.662937
						0.736418		0.668711
	GGCACTGCaCTGGAGGTtGTGG
		HEK4-OFF9		G	G	C	A	C	T	G	C	a	C	T	G	G	A	G	G	T	t	G	T	T	G	G
						0.00363006		0.0035617			0.00290493		0.00337012
						0.00375998		0.00320324			0.00311462		0.00300847
						0.00370061		0.00356377			0.00335231		0.00322947
	aGCACTGCaGaTGGAGGaGGCGG
		HEK4-OFF10		a	G	C	A	C	T	G	C	a	G	a	T	G	G	A	G	G	a	G	G	C	G	G
						0.0246356		0.0242729			0.000503885
						0.0245729		0.023971			0.0241288
						0.0257803		0.0252274			0.0246499
	GGCACTgGGCTGaAGGTaGAGG
		HEK4-OFF11		G	G	C	A	C	T	g	G	G	C	T	G	a	A	G	G	T	a	G	A	A	G	G
						0.0248829		0.024021					0.00263964
						0.025031		0.0246954					0.00209844
						0.0258493		0.0251078					0.00228277
	aGCACTGCaGCTGGgaGTGGAGG
		HEK4-OFF12		a	G	C	A	C	T	G	C	a	G	C	T	G	G	g	a	G	T	G	G	A	G	G
						0.0528623		0.052353			0.0485481			0.00350657
						0.0530549		0.0524683			0.0486099			0.00311286
						0.0494109		0.04871			0.0456858			0.00348904
	GGCACTGaGGgTGGAGGTGGGGG
		HEK4-OFF13		G	G	C	A	C	T	G	a	G	G	g	T	G	G	A	G	G	T	G	G	G	G	G
						0.0313214		0.0284946
						0.0350669		0.033722
						0.0366569		0.0352824
	aGgACTGCGGCTGGgGGTGGTGG
		HEK4-OFF14		a	G	g	A	C	T	G	C	G	G	C	T	G	G	g	G	G	T	G	G	T	G	G
								0.12938			0.140463			0.0178441
								0.138193			0.146187			0.0208114
								0.146431			0.160667			0.0185903
	GGCACTGCaaCTGGAaGTGaTGG
		HEK4-OFF15		G	G	C	A	C	T	G	C	a	a	C	T	G	G	A	a	G	T	G	a	T	G	G
						0.0101629		0.0101173			0.00884181			0.00311756
						0.00909966		0.00883891			0.00797202			0.00254896
						0.0087406		0.00865924			0.00745275			0.00255188
	GcCACTGCaGCTaGAGGTGGAGG
		HEK4-OFF16		G	c	C	A	C	T	G	C	a	G	C	T	a	G	A	G	G	T	G	G	A	G	G
					0.278344	0.289709		0.381836			0.372519			0.018824
					0.282712	0.295099		0.39075			0.380541			0.0171574
					0.283261	0.294497		0.391421			0.383291			0.0181064
	GcCACTGCGaCTGGAGGaGGGGG
		HEK4-OFF17		G	c	C	A	C	T	G	C	G	a	C	T	G	G	A	G	G	a	G	G	G	G	G
					0.104996	0.104984		0.107329			0.0147236			0.0080801
					0.113655	0.113545		0.115499			0.0141376			0.00785402
					0.107502	0.107265		0.109534			0.0135031			0.00691222
	GGAATCCCTTCTGCAGCACCTGG
		FANCF-ON		G	G	A	A	T	C	C	C	T	T	C	T	G	C	A	G	C	A	C	C	T	G	G
									0.758004	0.718332	0.67608			0.16782			0.039065			0.00242239		0.000873439	0.00114095
									0.74005	0.706261	0.666211			0.167654			0.0387765			0.00212802		0.000702595	0.000581685
									0.759315	0.722955	0.682139			0.160675			0.0383451			0.00216067		0.000630438	0.000548454
	tGAATCCCaTCTcCAGCACCAGG
		FANCF-OFF1		t	G	A	A	T	C	C	C	a	T	C	T	c	C	A	G	C	A	C	C	A	G	G
									0.12095	0.12107	0.122254			0.0915118		0.018955	0.000546428			0.000692109		0.00068428	0.00168941
									0.12606	0.126059	0.127425			0.0958658		0.0213296	0.000951536			0.000758977		0.000598139	0.00161723
									0.125618	0.125707	0.126786			0.0959148		0.0202703	0.000598159			0.000708859		0.000728668	0.00131162
	GGAgTCCCTcCTaCAGCACCAGG
		FANCF-OFF2		G	G	A	g	T	C	C	C	T	c	C	T	a	C	A	G	C	A	C	C	A	G	G
									0.0752728	0.074718	0.0749029		0.0395564	0.0186691			0.00351201			0.000739372		0.00147984	0.000581621
									0.079519	0.0791311	0.0789525		0.0446255	0.0162917			0.00678295			0.00135659		0.00135685	0.000358102
									0.074897	0.0740143	0.0734635		0.0396128	0.0141577			0.00519155			0.00143215		0.000358102	0.000369754
	GGAgTCCCTcCTGCAGCACCTGA
		FANCF-OFF3		G	G	A	g	T	C	C	C	T	c	C	T	G	C	A	G	C	A	C	C	T	G	A
									0.0127366	0.0128236	0.0128664		0.000651338	0.000521065			0.00104207			0.000933524		0.000703623	0.000911854
									0.014274	0.0141595	0.01415		0.000684625	0.000561018			0.0012646			0.00105543		0.000767076	0.00085579
									0.01291	0.0127545	0.0130654		0.000555877	0.000689302			0.00105612			0.000956076		0.000531892	0.000811544
	GGAAcCCCgTCTGCAGCACCAGG
		FANCF-OFF4		G	G	A	A	c	C	C	C	g	T	C	T	G	C	A	G	C	A	C	C	A	G	G
								0.537731	0.537874	0.540404	0.5365			0.00257954			0.00284245			0.00442238		0.000677507	0.00104077
								0.533517	0.534746	0.536061	0.535952			0.00259799			0.00204573			0.00177168		0.000818777	0.000683714
								0.538159	0.538037	0.541283	0.538823			0.00304991			0.0025485			0.00431318		0.000863842	0.00115445
	aaAATCCCTTCcGCAGCACCTAG
		FANCF-OFF5		a	a	A	A	T	C	C	C	T	T	C	c	G	C	A	G	C	A	C	C	T	A	G
									0.00347883	0.00363977	0.00322028			0.000751292	0.00157628		0.00122399			0.0015157		0.00103941	0.000777874
									0.00381804	0.00380234	0.00353028			0.000851863	0.00140782		0.00112372			0.00126162		0.000879157	0.000816021
									0.00328655	0.00345312	0.00313007			0.000722966	0.00119375		0.00110195			0.00154335		0.00121832	0.000878804
	accATCCCTcCTGCAGCACCAGG
		FANCF-OFF6		a	c	c	A	T	C	C	C	T	c	C	T	G	C	A	G	C	A	C	C	A	G	G
					0.674768	0.677839			0.693744	0.68596	0.580306		0.104545	0.0146142			0.0114856			0.000753413		0.000345991	0.000862813
					0.66656	0.671359			0.685587	0.679499	0.57356		0.10561	0.0163218			0.0113952			0.00152693		0.000450653	0.000719586
					0.673179	0.677741			0.690618	0.682269	0.580641		0.104182	0.0161073			0.0118468			0.00103301		0.00046269	0.000713596
	GAGTCCGAGCAGAAGAAGAAGGG
		EMX-ON		G	A	G	T	C	C	G	A	G	C	A	G	A	A	G	A	A	G	A	A	G	G	G
								0.68074	0.65425				0.422449
								0.657313	0.631969				0.407303
								0.692224	0.668057				0.425648
	GAGTCtaAGCAGAAGAAGAAGAG
		EMX-OFF1		G	A	G	T	C	t	a	A	G	C	A	G	A	A	G	A	A	G	A	A	G	A	G
								0.654501					0.103125
								0.657948					0.0984098
								0.655661					0.107373
	GAaTCCaAGCAGAAGAAGAgAAG
		EMX-OFF2		G	A	a	T	C	C	a	A	G	C	A	G	A	A	G	A	A	G	A	a	A	A	G
								0.213663	0.214472				0.0909472
								0.224788	0.225621				0.0949247
								0.219442	0.22007				0.0925824
	aAGTCtGAGCAcAAGAAGAATGG
		EMX-OFF3		a	A	G	T	C	t	G	A	G	C	A	c	A	A	G	A	A	G	A	A	T	G	G
								0.271745					0.00338409		0.00224719
								0.281029					0.00224575		0.00128246
								0.276531					0.00284576		0.000568505
	GAaTCCaAGAGAAGAAGAATGG
		EMX-OFF4		G	A	a	T	C	C	a	A	G	A	G	A	A	G	A	A	G	A	A	T	G	G
								0.251828	0.243949
								0.260172	0.253063
								0.258895	0.251132
	GAGTCCtAGCAGgAGAAGAAGAG
		EMX-OFF5		G	A	G	T	C	C	t	A	G	C	A	G	g	A	G	A	A	G	A	A	G	A	G
								0.25722	0.25891				0.0619998
								0.261733	0.261579				0.0691057
								0.258913	0.256929				0.0613542
	GAGTCCaAGCAGtAGAgGAAGGG
		EMX-OFF6		G	A	G	T	C	C	a	A	G	C	A	G	t	A	G	A	g	G	A	A	G	G	G
								0.0170077	0.0177547				0.018709
								0.0159989	0.0159858				0.0174239
								0.0173266	0.0173539				0.0187194
	GtGTCCtAGAGAAGAAGAAGGG
		EMX-OFF7		G	t	G	T	C	C	t	A	G	A	G	A	A	G	A	A	G	A	A	G	G	G
								0.076479	0.0704934
								0.0748222	0.0656699
								0.0715818	0.0652722
	aAGTCCGAGgAGAgGAAGAAAGG
		EMX-OFF8		a	A	G	T	C	C	G	A	G	g	A	G	A	g	G	A	A	G	A	A	A	G	G
								0.0102713	0.0112619
								0.0118739	0.0129534
								0.0136668	0.0138087
	GAGgCCGAGCAGAAGAAagACGG
		EMX-OFF9		G	A	G	g	C	C	G	A	G	C	A	G	A	A	G	A	A	a	g	A	C	G	G
								0.308072	0.305824				0.0161424
								0.301064	0.30101				0.00391049
								0.29848	0.296523				0.0180989
	agtTCCaAGCAGAAGAAGcATGG
		EMX-OFF10		a	g	t	T	C	C	a	A	G	C	A	G	A	A	G	A	A	G	c	A	T	G	G
								0.218688	0.22336				0.119425									0.000496032
								0.219395	0.222536				0.120945									0.000733096
								0.214743	0.218569				0.119983									0.000840984
	GAaTCCaAGCAGgAGAAGAAGGA
		EMX-OFF11		G	A	a	T	C	C	a	A	G	C	A	G	g	A	G	A	A	G	A	A	G	G	A
								0.141164	0.143146				0.0366801
								0.14694	0.149084				0.0390084
								0.137166	0.139545				0.0386354
	aAGTCCaAGtGAAGAAGAAAGG
		EMX-OFF12		a	A	G	T	C	C	a	A	G	t	G	A	A	G	A	A	G	A	A	A	G	G
								0.0333333	0.0357995
								0.0398887	0.041744
								0.0481058	0.0481203
	aAGTCCatGCAGAAGAgGAAGGG
		EMX-OFF13		a	A	G	T	C	C	a	t	G	C	A	G	A	A	G	A	g	G	A	A	G	G	G
								0.261364	0.262857				0.119318
								0.322581	0.326203				0.155914
								0.316923	0.319018				0.140244
	GAGTCCtAGAGAAGAAaAAGGG
		EMX-OFF14		G	A	G	T	C	C	t	A	G	A	G	A	A	G	A	A	a	A	A	G	G	G
		NO PCR PRODUCT
	acGTCtGAGCAGAAGAAGAATGG
		EMX-OFF15		a	c	G	T	C	t	G	A	G	C	A	G	A	A	G	A	A	G	A	A	T	G	G
					0.481031			0.522977					0.271775
					0.477051			0.519623					0.261005
					0.485657			0.529401					0.267678
	cAGTCCaAaCAGAAGAgGAATGG
		EMX-OFF16		c	A	G	T	C	C	a	A	a	C	A	G	A	A	G	A	g	G	A	A	T	G	G
				0.179592				0.175758	0.175869				0.0206186
				0.147952				0.149471	0.149471				0.0222805
				0.109091				0.113017	0.114141				0.0211055
	GAGTTAGAGCAGAAGAAGAAAGG
		EMX-OFF17		G	A	G	T	t	a	G	A	G	C	A	G	A	A	G	A	A	G	A	A	a	G	G
													0.777975
													0.792188
													0.77619
	GAGTCCGGGAAGGAGAAGAAAGG
		EMX-OFF18		G	A	G	T	C	C	G	g	G	a	A	G	g	A	G	A	A	G	A	A	a	G	G
								0.263141	0.228553
								0.245077	0.213467
								0.258526	0.227335

## Sheet: C-PmCDA1-BE
	GGCACTGCGGCTGGAGGTGG
		HEK4-ON		G	G	C	A	C	T	G	C	G	G	C	T	G	G	A	G	G	T	G	G	G	G	G
						0.938677		0.868238			0.427115			0.12247
						0.940678		0.879193			0.451089			0.121914
						0.941513		0.869703			0.459845			0.130641
	TGCACTGCGGCCGGAGGAGGTGG
		HEK4-OFF1		t	G	C	A	C	T	G	C	G	G	C	c	G	G	A	G	G	a	G	G	T	G	G
						0.631678		0.527159			0.105955			0.0300287	0.0367103
						0.637573		0.53382			0.107094			0.0276002	0.035248
						0.646749		0.540377			0.107018			0.0283191	0.0330469
	GGCTCTGCGGCTGGAGGGGGTGG
		HEK4-OFF2		G	G	C	t	C	T	G	C	G	G	C	T	G	G	A	G	G	g	G	G	T	G	G
						0.48846		0.411973			0.0110126			0.0257647
						0.495574		0.418007			0.00936622			0.0258972
						0.499446		0.417881			0.00779959			0.0241547
	GGCACGACGGCTGGAGGTGGGGG
		HEK4-OFF3		G	G	C	A	C	g	a	C	G	G	C	T	G	G	A	G	G	T	G	G	G	G	G
						0.605231		0.0919726			0.00973236			0.0138329
						0.625397		0.0916449			0.00967067			0.014882
						0.598349		0.0991399			0.00681508			0.0130039
	GGCATCACGGCTGGAGGTGGAGG
		HEK4-OFF4		G	G	C	A	t	c	a	C	G	G	C	T	G	G	A	G	G	T	G	G	A	G	G
						0.791596			0.775035		0.111946			0.0451839
						0.790495			0.773497		0.108429			0.0436588
						0.803119			0.787564		0.115349			0.042651
	GGCACTGAGACTGGGGGTGGGGG
		HEK4-OFF5		G	G	C	A	C	T	G	a	G	a	C	T	G	G	g	G	G	T	G	G	G	G	G
						0.527686		0.324984						0.000408608
						0.532417		0.333102						0.000508334
						0.538063		0.339007						0.000379507
	GGCACTGCTGCTGGGGGTGGTGG
		HEK4-OFF6		G	G	C	A	C	T	G	C	t	G	C	T	G	G	g	G	G	T	G	G	T	G	G
						0.737547		0.502985			0.121749			0.0288327
						0.737086		0.503282			0.12242			0.0275883
						0.747555		0.503803			0.11778			0.025052
	GGCACTGGGGCTGGGGGAGGGGG
		HEK4-OFF7		G	G	C	A	C	T	G	g	G	G	C	T	G	G	g	G	G	t	G	G	G	G	G
						0.194836		0.139071						0.00609971
						0.193372		0.137465						0.00488552
						0.196177		0.137298						0.00354977
	GGCACTGGGGTTGGAGGTGGGGG
		HEK4-OFF8		G	G	C	A	C	T	G	g	G	G	t	T	G	G	A	G	G	T	G	G	G	G	G
						0.70111		0.396537
						0.704816		0.390625
						0.708541		0.391005
	GGCACTGCaCTGGAGGTtGTGG
		HEK4-OFF9		G	G	C	A	C	T	G	C	a	C	T	G	G	A	G	G	T	t	G	T	T	G	G
						0.00817406		0.00443255			0.00267099		0.00146525
						0.00842736		0.00457994			0.0026807		0.00118477
						0.00872403		0.00465996			0.00263115		0.00140865
	aGCACTGCaGaTGGAGGaGGCGG
		HEK4-OFF10		a	G	C	A	C	T	G	C	a	G	a	T	G	G	A	G	G	a	G	G	C	G	G
						0.0387111		0.0364559			0.0188677
						0.0417672		0.0389299			0.0190168
						0.0369066		0.0347953			0.0167383
	GGCACTgGGCTGaAGGTaGAGG
		HEK4-OFF11		G	G	C	A	C	T	g	G	G	C	T	G	a	A	G	G	T	a	G	A	A	G	G
						0.034812		0.0283092					0.00343307
						0.032858		0.0270589					0.00303687
						0.0328824		0.0263916					0.00249887
	aGCACTGCaGCTGGgaGTGGAGG
		HEK4-OFF12		a	G	C	A	C	T	G	C	a	G	C	T	G	G	g	a	G	T	G	G	A	G	G
						0.113912		0.0985176			0.0141434			0.00747305
						0.119752		0.103427			0.0160713			0.00733965
						0.115452		0.0995462			0.0145484			0.00765308
	GGCACTGaGGgTGGAGGTGGGGG
		HEK4-OFF13		G	G	C	A	C	T	G	a	G	G	g	T	G	G	A	G	G	T	G	G	G	G	G
						0.107814		0.098934
						0.103631		0.0952023
						0.102099		0.0972097
	aGgACTGCGGCTGGgGGTGGTGG
		HEK4-OFF14		a	G	g	A	C	T	G	C	G	G	C	T	G	G	g	G	G	T	G	G	T	G	G
								0.140105			0.0684713			0.00208681
								0.0715667			0.0441264			0.00420042
								0.0660855			0.0367292			0.00446002
	GGCACTGCaaCTGGAaGTGaTGG
		HEK4-OFF15		G	G	C	A	C	T	G	C	a	a	C	T	G	G	A	a	G	T	G	a	T	G	G
						0.0360583		0.0260074			0.0121192			0.0023572
						0.0349136		0.0253135			0.0112546			0.00193625
						0.0350075		0.0247793			0.0107341			0.00190003
	GcCACTGCaGCTaGAGGTGGAGG
		HEK4-OFF16		G	c	C	A	C	T	G	C	a	G	C	T	a	G	A	G	G	T	G	G	A	G	G
					0.312868	0.318063	0.315834				0.0967339			0.0088551
					0.318917	0.3243	0.322139				0.0958826			0.00806768
					0.319889	0.325374	0.323415				0.0942389			0.00788331
	GcCACTGCGaCTGGAGGaGGGGG
		HEK4-OFF17		G	c	C	A	C	T	G	C	G	a	C	T	G	G	A	G	G	a	G	G	G	G	G
					0.0716497	0.071287		0.0705396			0.00722337			0.00587375
					0.0787242	0.0782846		0.0771758			0.00623913			0.00414819
					0.0732357	0.0726952		0.0717409			0.00597333			0.00423194
	GGAATCCCTTCTGCAGCACCTGG
		FANCF-ON		G	G	A	A	T	C	C	C	T	T	C	T	G	C	A	G	C	A	C	C	T	G	G
									0.474164	0.303889	0.0941533			0.110463			0.0251757			0.00126438		0.000637458	0.000912881
									0.467835	0.298983	0.0911686			0.107478			0.023148			0.00135564		0.000805204	0.000619451
									0.477311	0.30502	0.0955322			0.109373			0.0235144			0.00115607		0.000603027	0.000788955
	tGAATCCCaTCTcCAGCACCAGG
		FANCF-OFF1		t	G	A	A	T	C	C	C	a	T	C	T	c	C	A	G	C	A	C	C	A	G	G
									0.00620084	0.00657764	0.00629952			0.00297		0.00316901	0.00196071			0.000989981		0.000811881	0.00100988
									0.00611769	0.00653616	0.00627166			0.00284822		0.00312335	0.00161682			0.00085769		0.000890854	0.00113276
									0.00518227	0.00579322	0.00520197			0.00189125		0.00228558	0.00128066			0.000512144		0.000866875	0.000906332
	GGAgTCCCTcCTaCAGCACCAGG
		FANCF-OFF2		G	G	A	g	T	C	C	C	T	c	C	T	a	C	A	G	C	A	C	C	A	G	G
									0.00116268	0.00600775	0.000484496		0.00125945	0.00116279			0.00145349			0.000775044		0.00135646	0.000775119
									0.000938028	0.00587941	0.000562852		0.00112542	0.000750281			0.00112528			0.00143777		0.000750375	0.000750422
									0.00100682	0.00637798	0.00134258		0.00134228	0.00111907			0.000782823			0.0010066		0.000111857	0.000671216
	GGAgTCCCTcCTGCAGCACCTGA
		FANCF-OFF3		G	G	A	g	T	C	C	C	T	c	C	T	G	C	A	G	C	A	C	C	T	G	A
									0.000502347	0.000926173	0.000832012		0.000580784	0.000706381			0.00130284			0.00120866		0.000392422	0.000643571
									0.000544653	0.000825239	0.000676679		0.000618822	0.000701349			0.00131187			0.000907598		0.000528062	0.000734299
									0.00059151	0.000894861	0.000515659		0.000682459	0.000545943			0.00127381			0.00098573		0.000545943	0.000530769
	GGAAcCCCgTCTGCAGCACCAGG
		FANCF-OFF4		G	G	A	A	c	C	C	C	g	T	C	T	G	C	A	G	C	A	C	C	A	G	G
								0.0524827	0.00959371	0.00953659	0.052417			0.00794943			0.00798127			0.00176839		0.00110074	0.000622129
								0.0485288	0.00795956	0.00825226	0.0491656			0.00692172			0.00664452			0.00135858		0.000897458	0.00112978
								0.0505545	0.0077204	0.00770552	0.0504793			0.00661734			0.00586617			0.00124669		0.000727689	0.000780275
	aaAATCCCTTCcGCAGCACCTAG
		FANCF-OFF5		a	a	A	A	T	C	C	C	T	T	C	c	G	C	A	G	C	A	C	C	T	A	G
									0.000747561	0.00057529	0.000562282			0.000445184	0.000822056		0.000744033			0.0011695		0.000906368	0.000730854
									0.000574351	0.000530703	0.000636093			0.000447039	0.000806803		0.000806733			0.000995726		0.000697697	0.000770321
									0.000577281	0.000514186	0.000527511			0.000429956	0.000775745		0.000771894			0.0010794		0.000888283	0.000685762
	accATCCCTcCTGCAGCACCAGG
		FANCF-OFF6		a	c	c	A	T	C	C	C	T	c	C	T	G	C	A	G	C	A	C	C	A	G	G
					0.259056	0.292361			0.330788	0.188706	0.0659893		0.0238474	0.0217368			0.0451778			0.000105496		0.0010011	0.00150015
					0.270228	0.30268			0.341241	0.199044	0.0720021		0.0261794	0.0234576			0.0496935			0.000572774		0.000362801	0.00120809
					0.256755	0.289684			0.330112	0.190825	0.0683761		0.0269649	0.0211885			0.0439426			0.000969227		0.000572017	0.00125714
	GAGTCCGAGCAGAAGAAGAAGGG
		EMX-ON		G	A	G	T	C	C	G	A	G	C	A	G	A	A	G	A	A	G	A	A	G	G	G
								0.39722	0.0915763				0.0661776
								0.399612	0.092984				0.0649934
								0.393382	0.0950956				0.0687702
	GAGTCtaAGCAGAAGAAGAAGAG
		EMX-OFF1		G	A	G	T	C	t	a	A	G	C	A	G	A	A	G	A	A	G	A	A	G	A	G
								0.253617					0.00850207
								0.245547					0.00783543
								0.246789					0.00805625
	GAaTCCaAGCAGAAGAAGAgAAG
		EMX-OFF2		G	A	a	T	C	C	a	A	G	C	A	G	A	A	G	A	A	G	A	a	A	A	G
								0.00847718	0.0083943				0.00426858
								0.00753296	0.00741774				0.00398725
								0.00761927	0.00742451				0.00395028
	aAGTCtGAGCAcAAGAAGAATGG
		EMX-OFF3		a	A	G	T	C	t	G	A	G	C	A	c	A	A	G	A	A	G	A	A	T	G	G
								0.00309119					0.00309438		0.00513347
								0.00386215					0.0011873		0.000889944
								0.00407299					0.0008142		0.000488281
	GAaTCCaAGAGAAGAAGAATGG
		EMX-OFF4		G	A	a	T	C	C	a	A	G	A	G	A	A	G	A	A	G	A	A	T	G	G
								0.0161343	0.0120813
								0.014493	0.0103858
								0.0154401	0.0111558
	GAGTCCtAGCAGgAGAAGAAGAG
		EMX-OFF5		G	A	G	T	C	C	t	A	G	C	A	G	g	A	G	A	A	G	A	A	G	A	G
								0.0267865	0.0119794				0.00894688
								0.0257059	0.0117979				0.00743112
								0.0270575	0.0108499				0.00605313
	GAGTCCaAGCAGtAGAgGAAGGG
		EMX-OFF6		G	A	G	T	C	C	a	A	G	C	A	G	t	A	G	A	g	G	A	A	G	G	G
								0.00125403	0.00149662				0.0082011
								0.00110784	0.0018209				0.0085496
								0.00114683	0.00144417				0.00864982
	GtGTCCtAGAGAAGAAGAAGGG
		EMX-OFF7		G	t	G	T	C	C	t	A	G	A	G	A	A	G	A	A	G	A	A	G	G	G
								0.0045472	0.0051574
								0.00341246	0.00422732
								0.00356515	0.00411162
	aAGTCCGAGgAGAgGAAGAAAGG
		EMX-OFF8		a	A	G	T	C	C	G	A	G	g	A	G	A	g	G	A	A	G	A	A	A	G	G
								0.00141333	0.00196025
								0.00148564	0.00198118
								0.00107051	0.00126521
	GAGgCCGAGCAGAAGAAagACGG
		EMX-OFF9		G	A	G	g	C	C	G	A	G	C	A	G	A	A	G	A	A	a	g	A	C	G	G
								0.165907	0.190505				0.00548043
								0.166579	0.190519				0.00545235
								0.170295	0.196209				0.00439817
	agtTCCaAGCAGAAGAAGcATGG
		EMX-OFF10		a	g	t	T	C	C	a	A	G	C	A	G	A	A	G	A	A	G	c	A	T	G	G
								0.00638758	0.00644601				0.00558906									0.00116945
								0.00575231	0.00659336				0.00507796									0.00128746
								0.00583116	0.00635224				0.00488764									0.00136117
	GAaTCCaAGCAGgAGAAGAAGGA
		EMX-OFF11		G	A	a	T	C	C	a	A	G	C	A	G	g	A	G	A	A	G	A	A	G	G	A
								0.0175337	0.00956686				0.0119216
								0.0142273	0.00658158				0.00849971
								0.0151541	0.00757054				0.0102881
	aAGTCCaAGtGAAGAAGAAAGG
		EMX-OFF12		a	A	G	T	C	C	a	A	G	t	G	A	A	G	A	A	G	A	A	A	G	G
								0.00156986	0.00191171
								0.00109243	0.00163547
								0.00176492	0.00121043
	aAGTCCatGCAGAAGAgGAAGGG
		EMX-OFF13		a	A	G	T	C	C	a	t	G	C	A	G	A	A	G	A	g	G	A	A	G	G	G
								0.00591716	0.00591716				0.00598802
								0.00299401	0				0
								0.00282486	0.0084507				0.00568182
	GAGTCCtAGAGAAGAAaAAGGG
		EMX-OFF14		G	A	G	T	C	C	t	A	G	A	G	A	A	G	A	A	a	A	A	G	G	G
		NO PCR PRODUCT
	acGTCtGAGCAGAAGAAGAATGG
		EMX-OFF15		a	c	G	T	C	t	G	A	G	C	A	G	A	A	G	A	A	G	A	A	T	G	G
					0.522998			0.687935					0.0476048
					0.522013			0.691314					0.04749
					0.531451			0.699486					0.0483181
	cAGTCCaAaCAGAAGAgGAATGG
		EMX-OFF16		c	A	G	T	C	C	a	A	a	C	A	G	A	A	G	A	g	G	A	A	T	G	G
				0.00849858				0.00285714	0.00573888				0.00145349
				0.00790068				0.00340522	0.00340909				0.00571429
				0.00397141				0.00787402	0.0125786				0.00945626
	GAGTTAGAGCAGAAGAAGAAAGG
		EMX-OFF17		G	A	G	T	t	a	G	A	G	C	A	G	A	A	G	A	A	G	A	A	a	G	G
													0.264909
													0.267444
													0.273501
	GAGTCCGGGAAGGAGAAGAAAGG
		EMX-OFF18		G	A	G	T	C	C	G	g	G	a	A	G	g	A	G	A	A	G	A	A	a	G	G
								0.0564786	0.0584853
								0.0510455	0.0554046
								0.0517941	0.0567282

## Sheet: N-1-BE
	GGCACTGCGGCTGGAGGTGG
		HEK4-ON		G	G	C	A	C	T	G	C	G	G	C	T	G	G	A	G	G	T	G	G	G	G	G
						0.373542		0.926312			0.387518			0.491082
						0.371196		0.923533			0.377894			0.493351
						0.373463		0.92491			0.395408			0.496668
	TGCACTGCGGCCGGAGGAGGTGG
		HEK4-OFF1		t	G	C	A	C	T	G	C	G	G	C	c	G	G	A	G	G	a	G	G	T	G	G
						0.190183		0.23571			0.093888			0.137753	0.094834
						0.192183		0.237948			0.095054			0.142236	0.092845
						0.197392		0.242372			0.096089			0.144712	0.097802
	GGCTCTGCGGCTGGAGGGGGTGG
		HEK4-OFF2		G	G	C	t	C	T	G	C	G	G	C	T	G	G	A	G	G	g	G	G	T	G	G
						0.007336		0.030562			0.012086			0.010643
						0.005816		0.026013			0.010596			0.010561
						0.008276		0.034202			0.013028			0.011969
	GGCACGACGGCTGGAGGTGGGGG
		HEK4-OFF3		G	G	C	A	C	g	a	C	G	G	C	T	G	G	A	G	G	T	G	G	G	G	G
						0.04134		0.23202			0.056712			0.047301
						0.041498		0.232029			0.05887			0.051476
						0.042417		0.229638			0.056118			0.04804
	GGCATCACGGCTGGAGGTGGAGG
		HEK4-OFF4		G	G	C	A	t	c	a	C	G	G	C	T	G	G	A	G	G	T	G	G	A	G	G
						0.070873			0.111493		0.112943			0.011633
						0.072459			0.114555		0.11547			0.011036
						0.071311			0.109807		0.110739			0.011611
	GGCACTGAGACTGGGGGTGGGGG
		HEK4-OFF5		G	G	C	A	C	T	G	a	G	a	C	T	G	G	g	G	G	T	G	G	G	G	G
						0.009519		0.019685						0.000872
						0.008151		0.01737						0.000838
						0.010098		0.021485						0.001083
	GGCACTGCTGCTGGGGGTGGTGG
		HEK4-OFF6		G	G	C	A	C	T	G	C	t	G	C	T	G	G	g	G	G	T	G	G	T	G	G
						0.031444		0.13125			0.037356			0.185454
						0.027912		0.12559			0.035429			0.17782
						0.030683		0.136423			0.038023			0.188648
	GGCACTGGGGCTGGGGGAGGGGG
		HEK4-OFF7		G	G	C	A	C	T	G	g	G	G	C	T	G	G	g	G	G	t	G	G	G	G	G
						0.007279		0.020227						0.004757
						0.007245		0.021532						0.004829
						0.006565		0.020895						0.005704
	GGCACTGGGGTTGGAGGTGGGGG
		HEK4-OFF8		G	G	C	A	C	T	G	g	G	G	t	T	G	G	A	G	G	T	G	G	G	G	G
						0.023649		0.07757
						0.021764		0.070966
						0.025266		0.076516
	GGCACTGCaCTGGAGGTtGTGG
		HEK4-OFF9		G	G	C	A	C	T	G	C	a	C	T	G	G	A	G	G	T	t	G	T	T	G	G
						0.00216874		0.00188465			0.00163084		0.00148578
						0.00204458		0.00168992			0.00167952		0.00131437
						0.00232097		0.00153397			0.00170211		0.0012278
	aGCACTGCaGaTGGAGGaGGCGG
		HEK4-OFF10		a	G	C	A	C	T	G	C	a	G	a	T	G	G	A	G	G	a	G	G	C	G	G
						0.0089165		0.00820941			0.00797519
						0.00577093		0.00545888			0.00526532
						0.00644815		0.00563235			0.0058187
	GGCACTgGGCTGaAGGTaGAGG
		HEK4-OFF11		G	G	C	A	C	T	g	G	G	C	T	G	a	A	G	G	T	a	G	A	A	G	G
						0.0048002		0.00415807					0.00137708
						0.00381797		0.00375062					0.00107711
						0.00388559		0.00327468					0.00120447
	aGCACTGCaGCTGGgaGTGGAGG
		HEK4-OFF12		a	G	C	A	C	T	G	C	a	G	C	T	G	G	g	a	G	T	G	G	A	G	G
						0.0168427		0.0168661			0.0112071			0.00327625
						0.0148512		0.0147691			0.0107524			0.00295207
						0.0146048		0.0149775			0.00981074			0.00317586
	GGCACTGaGGgTGGAGGTGGGGG
		HEK4-OFF13		G	G	C	A	C	T	G	a	G	G	g	T	G	G	A	G	G	T	G	G	G	G	G
						0.0161583		0.019944
						0.0103812		0.0119703
						0.0116733		0.0132429
	aGgACTGCGGCTGGgGGTGGTGG
		HEK4-OFF14		a	G	g	A	C	T	G	C	G	G	C	T	G	G	g	G	G	T	G	G	T	G	G
								0.0314961			0.0368421			0.00650289
								0.0212044			0.0428336			0.00512033
								0.0304296			0.0469605			0.00893414
	GGCACTGCaaCTGGAaGTGaTGG
		HEK4-OFF15		G	G	C	A	C	T	G	C	a	a	C	T	G	G	A	a	G	T	G	a	T	G	G
						0.00709064		0.00719195			0.00522734			0.00345824
						0.00459139		0.00493299			0.00394213			0.00270846
						0.00518785		0.00563484			0.00408674			0.00272441
	GcCACTGCaGCTaGAGGTGGAGG
		HEK4-OFF16		G	c	C	A	C	T	G	C	a	G	C	T	a	G	A	G	G	T	G	G	A	G	G
					0.0313661	0.0417106		0.0614909			0.0558049			0.0102271
					0.0225315	0.03169		0.0503767			0.0469811			0.00806216
					0.0236547	0.03421		0.0518186			0.0467306			0.00898168
	GcCACTGCGaCTGGAGGaGGGGG
		HEK4-OFF17		G	c	C	A	C	T	G	C	G	a	C	T	G	G	A	G	G	a	G	G	G	G	G
					0.0160066	0.0168529		0.0178791			0.0167162			0.00871536
					0.0133185	0.0136056		0.0148631			0.0170213			0.00739075
					0.012719	0.0136116		0.0146232			0.0160199			0.00744681
	GGAATCCCTTCTGCAGCACCTGG
		FANCF-ON		G	G	A	A	T	C	C	C	T	T	C	T	G	C	A	G	C	A	C	C	T	G	G
									0.318542	0.254562	0.222698			0.451043			0.112742			0.00161427		0.000681217	0.000500738
									0.322941	0.261792	0.230036			0.449316			0.114798			0.00195546		0.000590382	0.000752729
									0.318486	0.257922	0.225143			0.448149			0.109641			0.00120684		0.000578547	0.000930233
	tGAATCCCaTCTcCAGCACCAGG
		FANCF-OFF1		t	G	A	A	T	C	C	C	a	T	C	T	c	C	A	G	C	A	C	C	A	G	G
									0.00171818	0.00175147	0.00189251			0.00180848		0.00146859	0.0019663			0.000721692		0.000746696	0.00102879
									0.00166705	0.00156744	0.00190924			0.0015663		0.00125319	0.00162345			0.000769958		0.000743022	0.0012834
									0.00178388	0.00187866	0.00197329			0.00195869		0.00147254	0.00199946			0.00078313		0.000598171	0.0011821
	GGAgTCCCTcCTaCAGCACCAGG
		FANCF-OFF2		G	G	A	g	T	C	C	C	T	c	C	T	a	C	A	G	C	A	C	C	A	G	G
									0.00117825	0.00113106	0.00103676		0.00103681	0.00061263			0.000848096			0.00103661		0.00103671	0.000659724
									0.00121391	0.00104103	0.00104049		0.00130005	0.0012138			0.00121349			0.000866776		0.000953371	0.00112691
									0.00124707	0.0016877	0.00146703		0.00161361	0.00132023			0.00190672			0.000660066		0.000586811	0.000880217
	GGAgTCCCTcCTGCAGCACCTGA
		FANCF-OFF3		G	G	A	g	T	C	C	C	T	c	C	T	G	C	A	G	C	A	C	C	T	G	A
									0.000672716	0.000928654	0.000738536		0.00100162	0.000811516			0.00318744			0.00135977		0.000540995	0.00068721
									0.000781911	0.000910105	0.000640927		0.00085871	0.000563936			0.00326797			0.0010509		0.000623854	0.000738411
									0.000840358	0.00109509	0.00095494		0.00105668	0.000623814			0.00318261			0.00123487		0.000410109	0.000615156
	GGAAcCCCgTCTGCAGCACCAGG
		FANCF-OFF4		G	G	A	A	c	C	C	C	g	T	C	T	G	C	A	G	C	A	C	C	A	G	G
								0.0597579	0.0594455	0.0609452	0.0372192			0.0355753			0.0363121			0.00262674		0.0011983	0.001989
								0.0673554	0.06671	0.0679205	0.0394318			0.0380067			0.0377314			0.00246696		0.00117654	0.00129526
								0.0661439	0.0654788	0.0665191	0.0417409			0.0397108			0.040168			0.00242001		0.000538474	0.0018875
	aaAATCCCTTCcGCAGCACCTAG
		FANCF-OFF5		a	a	A	A	T	C	C	C	T	T	C	c	G	C	A	G	C	A	C	C	T	A	G
									0.000619212	0.000619158	0.000538365			0.000437401	0.00107664		0.00081402			0.00090818		0.000665954	0.000753316
									0.000527975	0.000564574	0.000571864			0.000549817	0.00106289		0.000710946			0.00100416		0.000710904	0.000791481
									0.000396737	0.000471359	0.000219958			0.00034169	0.000993599		0.00104457			0.000769608		0.000824645	0.000797126
	accATCCCTcCTGCAGCACCAGG
		FANCF-OFF6		a	c	c	A	T	C	C	C	T	c	C	T	G	C	A	G	C	A	C	C	A	G	G
					0.0672564	0.0453086			0.0477544	0.0493461	0.0455144		0.0419087	0.0421433			0.00554658			0.00149536		0.00105849	0.00102651
					0.0680495	0.0476326			0.046773	0.0481598	0.0440464		0.0415094	0.0406924			0.0068206			0.00156705		0.000902613	0.000568451
					0.0733778	0.0521658			0.0532625	0.0568287	0.0513391		0.0460732	0.0461442			0.00718013			0.00114965		0.000832686	0.000831393
	GAGTCCGAGCAGAAGAAGAAGGG
		EMX-ON		G	A	G	T	C	C	G	A	G	C	A	G	A	A	G	A	A	G	A	A	G	G	G
								0.241997	0.183197				0.133814
								0.243116	0.185513				0.130137
								0.238449	0.181925				0.131133
	GAGTCtaAGCAGAAGAAGAAGAG
		EMX-OFF1		G	A	G	T	C	t	a	A	G	C	A	G	A	A	G	A	A	G	A	A	G	A	G
								0.0477723					0.0025239
								0.048499					0.00237428
								0.0463825					0.00200598
	GAaTCCaAGCAGAAGAAGAgAAG
		EMX-OFF2		G	A	a	T	C	C	a	A	G	C	A	G	A	A	G	A	A	G	A	a	A	A	G
								0.0113068	0.0104496				0.00374341
								0.0109957	0.0102686				0.00336349
								0.00992429	0.00925101				0.0031224
	aAGTCtGAGCAcAAGAAGAATGG
		EMX-OFF3		a	A	G	T	C	t	G	A	G	C	A	c	A	A	G	A	A	G	A	A	T	G	G
								0.00126582					0.00126743		0.00378788
								0.0019698					0.00261952		0.000655738
								0.00286123					0.00107028		0.000356633
	GAaTCCaAGAGAAGAAGAATGG
		EMX-OFF4		G	A	a	T	C	C	a	A	G	A	G	A	A	G	A	A	G	A	A	T	G	G
								0.00710709	0.0073006
								0.00535667	0.00590377
								0.00542936	0.00578082
	GAGTCCtAGCAGgAGAAGAAGAG
		EMX-OFF5		G	A	G	T	C	C	t	A	G	C	A	G	g	A	G	A	A	G	A	A	G	A	G
								0.0133598	0.0136054				0.010438
								0.0138271	0.0139701				0.00962143
								0.0151506	0.0151181				0.0116677
	GAGTCCaAGCAGtAGAgGAAGGG
		EMX-OFF6		G	A	G	T	C	C	a	A	G	C	A	G	t	A	G	A	g	G	A	A	G	G	G
								0.0010889	0.0013702				0.00611931
								0.00131441	0.00159602				0.00627543
								0.00119207	0.00121227				0.00606178
	GtGTCCtAGAGAAGAAGAAGGG
		EMX-OFF7		G	t	G	T	C	C	t	A	G	A	G	A	A	G	A	A	G	A	A	G	G	G
								0.00421343	0.00405747
								0.00347106	0.00348796
								0.00331394	0.00331395
	aAGTCCGAGgAGAgGAAGAAAGG
		EMX-OFF8		a	A	G	T	C	C	G	A	G	g	A	G	A	g	G	A	A	G	A	A	A	G	G
								0.000766177	0.000905608
								0.00140779	0.000469263
								0.000943054	0.00108838
	GAGgCCGAGCAGAAGAAagACGG
		EMX-OFF9		G	A	G	g	C	C	G	A	G	C	A	G	A	A	G	A	A	a	g	A	C	G	G
								0.00152987	0.00350221				0.013694
								0.00186423	0.00357902				0.0135086
								0.00162264	0.0029109				0.0136972
	agtTCCaAGCAGAAGAAGcATGG
		EMX-OFF10		a	g	t	T	C	C	a	A	G	C	A	G	A	A	G	A	A	G	c	A	T	G	G
								0.00257511	0.00372493				0.00229095									0.000858861
								0.00504777	0.00576888				0.00577201									0.000721371
								0.00362438	0.00340435				0.00263505									0.000987817
	GAaTCCaAGCAGgAGAAGAAGGA
		EMX-OFF11		G	A	a	T	C	C	a	A	G	C	A	G	g	A	G	A	A	G	A	A	G	G	A
								0.00684411	0.00684932				0.00535988
								0.00319149	0.00425532				0.00215517
								0.00780572	0.0078125				0.00784656
	aAGTCCaAGtGAAGAAGAAAGG
		EMX-OFF12		a	A	G	T	C	C	a	A	G	t	G	A	A	G	A	A	G	A	A	A	G	G
								0.00968703	0.00668648
								0.00869313	0.00868307
								0.00886835	0.0074841
	aAGTCCatGCAGAAGAgGAAGGG
		EMX-OFF13		a	A	G	T	C	C	a	t	G	C	A	G	A	A	G	A	g	G	A	A	G	G	G
								0	0				0.00909091
								0.00446429	0.00446429				0.00452489
								0.0171821	0.0171821				0.0103448
	GAGTCCtAGAGAAGAAaAAGGG
		EMX-OFF14		G	A	G	T	C	C	t	A	G	A	G	A	A	G	A	A	a	A	A	G	G	G
		NO PCR PRODUCT
	acGTCtGAGCAGAAGAAGAATGG
		EMX-OFF15		a	c	G	T	C	t	G	A	G	C	A	G	A	A	G	A	A	G	A	A	T	G	G
					0.00831971			0.00641425					0.00365375
					0.00831978			0.00632264					0.0039456
					0.00883194			0.00571819					0.00410473
	cAGTCCaAaCAGAAGAgGAATGG
		EMX-OFF16		c	A	G	T	C	C	a	A	a	C	A	G	A	A	G	A	g	G	A	A	T	G	G
				0.00501672				0.00665557	0.014975				0.0017094
				0.00995575				0.00672646	0.00336323				0.00225989
				0.00859845				0.0078125	0.0104803				0.00525394
	GAGTTAGAGCAGAAGAAGAAAGG
		EMX-OFF17		G	A	G	T	t	a	G	A	G	C	A	G	A	A	G	A	A	G	A	A	a	G	G
													0.00816327
													0.00748185
													0.00624544
	GAGTCCGGGAAGGAGAAGAAAGG
		EMX-OFF18		G	A	G	T	C	C	G	g	G	a	A	G	g	A	G	A	A	G	A	A	a	G	G
								0.00542802	0.00562743
								0.0057515	0.00619094
								0.00527006	0.00563297

## Sheet: C-1-BE
	GGCACTGCGGCTGGAGGTGG
		HEK4-ON		G	G	C	A	C	T	G	C	G	G	C	T	G	G	A	G	G	T	G	G	G	G	G
						0.00516844		0.0401212			0.0228147			0.138262
						0.00480621		0.0410716			0.0229749			0.139691
						0.00443951		0.040708			0.0232385			0.142818
	TGCACTGCGGCCGGAGGAGGTGG
		HEK4-OFF1		t	G	C	A	C	T	G	C	G	G	C	c	G	G	A	G	G	a	G	G	T	G	G
						0.00561876		0.0137993			0.00402677			0.0259544	0.0401593
						0.00489295		0.0137595			0.00356562			0.0265372	0.04075
						0.00608831		0.0142989			0.0046843			0.0264118	0.0402903
	GGCTCTGCGGCTGGAGGGGGTGG
		HEK4-OFF2		G	G	C	t	C	T	G	C	G	G	C	T	G	G	A	G	G	g	G	G	T	G	G
						0.0785116		0.0843723			0.0620563			0.0195637
						0.0841815		0.09098			0.0670263			0.021238
						0.0796792		0.086018			0.060632			0.0194579
	GGCACGACGGCTGGAGGTGGGGG
		HEK4-OFF3		G	G	C	A	C	g	a	C	G	G	C	T	G	G	A	G	G	T	G	G	G	G	G
						0.0245399		0.0552147			0.0246914			0.0368098
						0.0769231		0.0650888			0.0295858			0.0591716
						0.0378788		0.0526316			0.0151515			0.0381679
	GGCATCACGGCTGGAGGTGGAGG
		HEK4-OFF4		G	G	C	A	t	c	a	C	G	G	C	T	G	G	A	G	G	T	G	G	A	G	G
						0.00227199			0.0150477		0.0166342			0.00202378
						0.00194976			0.0133531		0.016698			0.00212985
						0.00214246			0.0145317		0.0166579			0.00165273
	GGCACTGAGACTGGGGGTGGGGG
		HEK4-OFF5		G	G	C	A	C	T	G	a	G	a	C	T	G	G	g	G	G	T	G	G	G	G	G
						0.00241614		0.006199						0.000841102
						0.00224708		0.00689549						0.000434549
						0.0024779		0.00666309						0.000938558
	GGCACTGCTGCTGGGGGTGGTGG
		HEK4-OFF6		G	G	C	A	C	T	G	C	t	G	C	T	G	G	g	G	G	T	G	G	T	G	G
						0.00361506		0.00528005			0.00756481			0.192225
						0.00332411		0.00470887			0.00773151			0.195412
						0.00338564		0.00480314			0.00794108			0.194803
	GGCACTGGGGCTGGGGGAGGGGG
		HEK4-OFF7		G	G	C	A	C	T	G	g	G	G	C	T	G	G	g	G	G	t	G	G	G	G	G
						0.00191115		0.015991						0.000842421
						0.00154725		0.0141509						0.000951173
						0.00175938		0.0137434						0.0010079
	GGCACTGGGGTTGGAGGTGGGGG
		HEK4-OFF8		G	G	C	A	C	T	G	g	G	G	t	T	G	G	A	G	G	T	G	G	G	G	G
						0.00501184		0.00974858
						0.00519022		0.00913022
						0.00533024		0.00956629
	GGCACTGCaCTGGAGGTtGTGG
		HEK4-OFF9		G	G	C	A	C	T	G	C	a	C	T	G	G	A	G	G	T	t	G	T	T	G	G
						0.00223672		0.00258238			0.00234292		0.00230116
						0.00186944		0.00221644			0.00236013		0.00183702
						0.00242018		0.00225731			0.00232166		0.00191821
	aGCACTGCaGaTGGAGGaGGCGG
		HEK4-OFF10		a	G	C	A	C	T	G	C	a	G	a	T	G	G	A	G	G	a	G	G	C	G	G
						0.00912274		0.00942775			0.00859723
						0.0103997		0.01048			0.00987011
						0.00898433		0.00917602			0.0085805
	GGCACTgGGCTGaAGGTaGAGG
		HEK4-OFF11		G	G	C	A	C	T	g	G	G	C	T	G	a	A	G	G	T	a	G	A	A	G	G
						0.00315119		0.00370806					0.000943557
						0.00315575		0.00426807					0.000928982
						0.00312107		0.00355502					0.000780715
	aGCACTGCaGCTGGgaGTGGAGG
		HEK4-OFF12		a	G	C	A	C	T	G	C	a	G	C	T	G	G	g	a	G	T	G	G	A	G	G
						0.0136832		0.0144015			0.0131009			0.00953091
						0.0170701		0.0179907			0.0170871			0.01325
						0.0148872		0.0158769			0.0144911			0.0105877
	GGCACTGaGGgTGGAGGTGGGGG
		HEK4-OFF13		G	G	C	A	C	T	G	a	G	G	g	T	G	G	A	G	G	T	G	G	G	G	G
						0.00496102		0.00960321
						0.00482281		0.010592
						0.00374026		0.00631374
	aGgACTGCGGCTGGgGGTGGTGG
		HEK4-OFF14		a	G	g	A	C	T	G	C	G	G	C	T	G	G	g	G	G	T	G	G	T	G	G
								0.0154185			0.0279785			0.00662061
								0.0181319			0.0265797			0.00435786
								0.0166131			0.02746			0.00664753
	GGCACTGCaaCTGGAaGTGaTGG
		HEK4-OFF15		G	G	C	A	C	T	G	C	a	a	C	T	G	G	A	a	G	T	G	a	T	G	G
						0.00479803		0.0109414			0.00712593			0.00546754
						0.0049179		0.0119208			0.00738288			0.00586296
						0.00455278		0.0102533			0.0067442			0.00515094
	GcCACTGCaGCTaGAGGTGGAGG
		HEK4-OFF16		G	c	C	A	C	T	G	C	a	G	C	T	a	G	A	G	G	T	G	G	A	G	G
					0.0128754	0.0134256		0.0210912			0.0215801			0.00647695
					0.0135601	0.0141373		0.0223068			0.0231553			0.00665793
					0.0110745	0.0116037		0.0187068			0.0195862			0.00560094
	GcCACTGCGaCTGGAGGaGGGGG
		HEK4-OFF17		G	c	C	A	C	T	G	C	G	a	C	T	G	G	A	G	G	a	G	G	G	G	G
					0.00729106	0.00661903		0.00807299			0.0104625			0.00677319
					0.00844979	0.00784251		0.00952984			0.0123248			0.00791942
					0.00675777	0.00644869		0.00796131			0.0106649			0.00606144
	GGAATCCCTTCTGCAGCACCTGG
		FANCF-ON		G	G	A	A	T	C	C	C	T	T	C	T	G	C	A	G	C	A	C	C	T	G	G
									0.0674935	0.0277701	0.0229752			0.75317			0.143504			0.00125394		0.000395437	0.000643619
									0.0631278	0.0256013	0.0207791			0.75086			0.141211			0.000936635		0.000709536	0.00093891
									0.067834	0.028208	0.0228214			0.751079			0.137063			0.00124179		0.000798475	0.000570288
	tGAATCCCaTCTcCAGCACCAGG
		FANCF-OFF1		t	G	A	A	T	C	C	C	a	T	C	T	c	C	A	G	C	A	C	C	A	G	G
									0.000691798	0.000723774	0.000808881			0.000563848		0.000436244	0.000766063			0.000670277		0.000436235	0.000627766
									0.000611818	0.000684286	0.000732583			0.0005472		0.000418477	0.000643811			0.00076556		0.000450989	0.00072368
									0.000744922	0.000619052	0.000671472			0.000513837		0.000304133	0.00070266			0.000724218		0.000595549	0.000643832
	GGAgTCCCTcCTaCAGCACCAGG
		FANCF-OFF2		G	G	A	g	T	C	C	C	T	c	C	T	a	C	A	G	C	A	C	C	A	G	G
									0.00087776	0.000831755	0.000924001		0.000785365	0.000415839			0.000831486			0.0010164		0.000554503	0.000554503
									0.000933053	0.000962127	0.000991254		0.00078708	0.000816327			0.000932809			0.000787103		0.000612281	0.000758017
									0.000531241	0.000858264	0.000776334		0.000612845	0.000408547			0.00114388			0.00114393		0.000776429	0.000898913
	GGAgTCCCTcCTGCAGCACCTGA
		FANCF-OFF3		G	G	A	g	T	C	C	C	T	c	C	T	G	C	A	G	C	A	C	C	T	G	A
									0.00157449	0.000393632	0.000612316		0.000524785	0.00109328			0.00172746			0.00157429		0.000306111	0.000568517
									0.00205994	0.000765655	0.000583335		0.000382758	0.00109365			0.00187723			0.00151283		0.000390625	0.000260405
									0.0019967	0.000390659	0.000564236		0.000520822	0.00128035			0.00217			0.00182292		0.000565023	0.000419203
	GGAAcCCCgTCTGCAGCACCAGG
		FANCF-OFF4		G	G	A	A	c	C	C	C	g	T	C	T	G	C	A	G	C	A	C	C	A	G	G
								0.00400165	0.0043409	0.00422152	0.00365909			0.00337316			0.00228043			0.00162927		0.000848269	0.00106638
								0.00339851	0.00371508	0.00350872	0.00325116			0.00292763			0.00248003			0.00170451		0.0010518	0.000930289
								0.00415759	0.00435174	0.00430498	0.00350022			0.00375417			0.00283302			0.00206498		0.00109782	0.00118982
	aaAATCCCTTCcGCAGCACCTAG
		FANCF-OFF5		a	a	A	A	T	C	C	C	T	T	C	c	G	C	A	G	C	A	C	C	T	A	G
									0.0006355	0.000625165	0.000649339			0.000807686	0.000998769		0.00106756			0.00110714		0.00111053	0.000662843
									0.000720423	0.000767259	0.000856495			0.000847471	0.00115964		0.00120196			0.00116625		0.000871793	0.000720143
									0.000645136	0.000683933	0.000749835			0.000727759	0.00117012		0.0011497			0.00117999		0.00117824	0.000754523
	accATCCCTcCTGCAGCACCAGG
		FANCF-OFF6		a	c	c	A	T	C	C	C	T	c	C	T	G	C	A	G	C	A	C	C	A	G	G
					0.0110743	0.00915325			0.0151316	0.0148609	0.0143913		0.0120339	0.0106666			0.00580639			0.00132999		0.000570211	0.000870113
					0.0110865	0.00866816			0.0157678	0.0156105	0.0136861		0.0117773	0.00937344			0.00669711			0.000869716		0.00108715	0.000693711
					0.0124066	0.0105993			0.0188755	0.0173295	0.0161787		0.0133451	0.0113961			0.00631912			0.00112407		0.00079855	0.000840481
	GAGTCCGAGCAGAAGAAGAAGGG
		EMX-ON		G	A	G	T	C	C	G	A	G	C	A	G	A	A	G	A	A	G	A	A	G	G	G
								0.02131	0.00787443				0.0233335
								0.0217618	0.00828642				0.0224131
								0.0216615	0.00858576				0.0222772
	GAGTCtaAGCAGAAGAAGAAGAG
		EMX-OFF1		G	A	G	T	C	t	a	A	G	C	A	G	A	A	G	A	A	G	A	A	G	A	G
								0.0122129					0.00128069
								0.0124896					0.00103354
								0.012268					0.00113179
	GAaTCCaAGCAGAAGAAGAgAAG
		EMX-OFF2		G	A	a	T	C	C	a	A	G	C	A	G	A	A	G	A	A	G	A	a	A	A	G
								0.00768044	0.00800182				0.00331754
								0.00925969	0.00964777				0.00356148
								0.00711819	0.00734129				0.00287381
	aAGTCtGAGCAcAAGAAGAATGG
		EMX-OFF3		a	A	G	T	C	t	G	A	G	C	A	c	A	A	G	A	A	G	A	A	T	G	G
								0.0068408					0.00526153		0.00616713
								0.0020284					0.00302419		0.00751503
								0.00149317					0.0016899		0.00231676
	GAaTCCaAGAGAAGAAGAATGG
		EMX-OFF4		G	A	a	T	C	C	a	A	G	A	G	A	A	G	A	A	G	A	A	T	G	G
								0.00495286	0.00536252
								0.0053047	0.00587825
								0.00445492	0.00496287
	GAGTCCtAGCAGgAGAAGAAGAG
		EMX-OFF5		G	A	G	T	C	C	t	A	G	C	A	G	g	A	G	A	A	G	A	A	G	A	G
								0.00412853	0.00393733				0.00176525
								0.00501325	0.0047685				0.00191579
								0.00387785	0.0037428				0.0018313
	GAGTCCaAGCAGtAGAgGAAGGG
		EMX-OFF6		G	A	G	T	C	C	a	A	G	C	A	G	t	A	G	A	g	G	A	A	G	G	G
								0.0010331	0.00118513				0.00269766
								0.00107013	0.00138953				0.0026667
								0.00100334	0.00118799				0.00249062
	GtGTCCtAGAGAAGAAGAAGGG
		EMX-OFF7		G	t	G	T	C	C	t	A	G	A	G	A	A	G	A	A	G	A	A	G	G	G
								0.00472418	0.00463504
								0.00543323	0.0054169
								0.00462455	0.0043847
	aAGTCCGAGgAGAgGAAGAAAGG
		EMX-OFF8		a	A	G	T	C	C	G	A	G	g	A	G	A	g	G	A	A	G	A	A	A	G	G
								0.00166916	0.00148769
								0.00190447	0.00141549
								0.0016752	0.00132325
	GAGgCCGAGCAGAAGAAagACGG
		EMX-OFF9		G	A	G	g	C	C	G	A	G	C	A	G	A	A	G	A	A	a	g	A	C	G	G
								0.0013655	0.00317048				0.00127319
								0.0012809	0.00314108				0.00155688
								0.00132437	0.00361833				0.00157392
	agtTCCaAGCAGAAGAAGcATGG
		EMX-OFF10		a	g	t	T	C	C	a	A	G	C	A	G	A	A	G	A	A	G	c	A	T	G	G
								0.00504901	0.00697666				0.00218826									0.00100122
								0.00640715	0.008345				0.00177486									0.000914913
								0.00449555	0.00617009				0.00206137									0.00143768
	GAaTCCaAGCAGgAGAAGAAGGA
		EMX-OFF11		G	A	a	T	C	C	a	A	G	C	A	G	g	A	G	A	A	G	A	A	G	G	A
								0.00350877	0.00350877				0.00212014
								0.00335852	0.00168067				0.00170503
								0.00474684	0.00475436				0.00238474
	aAGTCCaAGtGAAGAAGAAAGG
		EMX-OFF12		a	A	G	T	C	C	a	A	G	t	G	A	A	G	A	A	G	A	A	A	G	G
								0.00325323	0.00230608
								0.00230459	0.00287632
								0.00200748	0.00209434
	aAGTCCatGCAGAAGAgGAAGGG
		EMX-OFF13		a	A	G	T	C	C	a	t	G	C	A	G	A	A	G	A	g	G	A	A	G	G	G
								0.00332226	0.00554939				0.00671141
								0.00302115	0				0
								0.00303951	0.00151515				0
	GAGTCCtAGAGAAGAAaAAGGG
		EMX-OFF14		G	A	G	T	C	C	t	A	G	A	G	A	A	G	A	A	a	A	A	G	G	G
		NO PCR PRODUCT
	acGTCtGAGCAGAAGAAGAATGG
		EMX-OFF15		a	c	G	T	C	t	G	A	G	C	A	G	A	A	G	A	A	G	A	A	T	G	G
					0.00111483			0.0100332					0.00258347
					0.00139427			0.00975564					0.00334728
					0.00138617			0.00944368					0.00305344
	cAGTCCaAaCAGAAGAgGAATGG
		EMX-OFF16		c	A	G	T	C	C	a	A	a	C	A	G	A	A	G	A	g	G	A	A	T	G	G
				0.00310078				0.00820092	0.00821355				0.00511247
				0.00198939				0.00660502	0.00794176				0.00399467
				0.00410448				0.0100596	0.0141791				0.0149087
	GAGTTAGAGCAGAAGAAGAAAGG
		EMX-OFF17		G	A	G	T	t	a	G	A	G	C	A	G	A	A	G	A	A	G	A	A	a	G	G
													0.00966248
													0.00994522
													0.00960754
	GAGTCCGGGAAGGAGAAGAAAGG
		EMX-OFF18		G	A	G	T	C	C	G	g	G	a	A	G	g	A	G	A	A	G	A	A	a	G	G
								0.00216942	0.00202377
								0.00211542	0.00249603
								0.00190176	0.00155145

## Sheet: N-2-BE
	GGCACTGCGGCTGGAGGTGG
		HEK4-ON		G	G	C	A	C	T	G	C	G	G	C	T	G	G	A	G	G	T	G	G	G	G	G
						0.816051		0.895799			0.686361			0.112789
						0.826161		0.8912			0.704174			0.108736
						0.841381		0.901573			0.7256			0.118709
	TGCACTGCGGCCGGAGGAGGTGG
		HEK4-OFF1		t	G	C	A	C	T	G	C	G	G	C	c	G	G	A	G	G	a	G	G	T	G	G
						0.610335		0.602771			0.403907			0.026483	0.013864
						0.615686		0.607875			0.408518			0.025145	0.011567
						0.626687		0.615718			0.412941			0.022527	0.010824
	GGCTCTGCGGCTGGAGGGGGTGG
		HEK4-OFF2		G	G	C	t	C	T	G	C	G	G	C	T	G	G	A	G	G	g	G	G	T	G	G
						0.342094		0.34528			0.017071			0.010139
						0.338856		0.342086			0.016677			0.010163
						0.335957		0.334877			0.016064			0.008871
	GGCACGACGGCTGGAGGTGGGGG
		HEK4-OFF3		G	G	C	A	C	g	a	C	G	G	C	T	G	G	A	G	G	T	G	G	G	G	G
						0.898624		0.665019			0.154291			0.012208
						0.904687		0.679251			0.153933			0.013688
						0.897996		0.695111			0.162162			0.012902
	GGCATCACGGCTGGAGGTGGAGG
		HEK4-OFF4		G	G	C	A	t	c	a	C	G	G	C	T	G	G	A	G	G	T	G	G	A	G	G
						0.749184			0.756679		0.402585			0.144451
						0.74568			0.75194		0.401341			0.144702
						0.750558			0.754879		0.402218			0.14719
	GGCACTGAGACTGGGGGTGGGGG
		HEK4-OFF5		G	G	C	A	C	T	G	a	G	a	C	T	G	G	g	G	G	T	G	G	G	G	G
						0.312649		0.252155						0.002743
						0.31383		0.255586						0.002727
						0.321058		0.261904						0.002401
	GGCACTGCTGCTGGGGGTGGTGG
		HEK4-OFF6		G	G	C	A	C	T	G	C	t	G	C	T	G	G	g	G	G	T	G	G	T	G	G
						0.609156		0.589505			0.452701			0.021187
						0.62183		0.60061			0.464197			0.017717
						0.629178		0.606508			0.467523			0.016378
	GGCACTGGGGCTGGGGGAGGGGG
		HEK4-OFF7		G	G	C	A	C	T	G	g	G	G	C	T	G	G	g	G	G	t	G	G	G	G	G
						0.098516		0.099006						0.002978
						0.095965		0.097832						0.002945
						0.099354		0.099503						0.003025
	GGCACTGGGGTTGGAGGTGGGGG
		HEK4-OFF8		G	G	C	A	C	T	G	g	G	G	t	T	G	G	A	G	G	T	G	G	G	G	G
						0.538967		0.49217
						0.543249		0.493873
						0.54856		0.495631
	GGCACTGCaCTGGAGGTtGTGG
		HEK4-OFF9		G	G	C	A	C	T	G	C	a	C	T	G	G	A	G	G	T	t	G	T	T	G	G
						0.0252195		0.0232896			0.00460396		0.00144243
						0.0266051		0.0242448			0.00490846		0.000951581
						0.0257465		0.0237807			0.00494512		0.00129625
	aGCACTGCaGaTGGAGGaGGCGG
		HEK4-OFF10		a	G	C	A	C	T	G	C	a	G	a	T	G	G	A	G	G	a	G	G	C	G	G
						0.0476249		0.0480857			0.0457454
						0.0503795		0.0504614			0.0470768
						0.0464053		0.0468912			0.0442641
	GGCACTgGGCTGaAGGTaGAGG
		HEK4-OFF11		G	G	C	A	C	T	g	G	G	C	T	G	a	A	G	G	T	a	G	A	A	G	G
						0.0412784		0.0404992					0.00187283
						0.0420989		0.0417517					0.00196353
						0.0409017		0.0408135					0.00191721
	aGCACTGCaGCTGGgaGTGGAGG
		HEK4-OFF12		a	G	C	A	C	T	G	C	a	G	C	T	G	G	g	a	G	T	G	G	A	G	G
						0.113338		0.11226			0.0789103			0.00154609
						0.11217		0.110582			0.0786316			0.00145363
						0.113806		0.112886			0.0802387			0.00151457
	GGCACTGaGGgTGGAGGTGGGGG
		HEK4-OFF13		G	G	C	A	C	T	G	a	G	G	g	T	G	G	A	G	G	T	G	G	G	G	G
						0.0909091		0.0909418
						0.0856384		0.0812815
						0.0858882		0.0844069
	aGgACTGCGGCTGGgGGTGGTGG
		HEK4-OFF14		a	G	g	A	C	T	G	C	G	G	C	T	G	G	g	G	G	T	G	G	T	G	G
								0.225151			0.205544			0.0131015
								0.220677			0.200786			0.0248538
								0.223576			0.201192			0.0217671
	GGCACTGCaaCTGGAaGTGaTGG
		HEK4-OFF15		G	G	C	A	C	T	G	C	a	a	C	T	G	G	A	a	G	T	G	a	T	G	G
						0.0249541		0.0231224			0.0113258			0.00281859
						0.023744		0.0222378			0.0103823			0.00159457
						0.0258264		0.0240014			0.010451			0.00194612
	GcCACTGCaGCTaGAGGTGGAGG
		HEK4-OFF16		G	c	C	A	C	T	G	C	a	G	C	T	a	G	A	G	G	T	G	G	A	G	G
					0.327293	0.331302		0.335864			0.284216			0.0154442
					0.336995	0.340004		0.345587			0.29326			0.0140583
					0.3309	0.334348		0.339635			0.287873			0.0140795
	GcCACTGCGaCTGGAGGaGGGGG
		HEK4-OFF17		G	c	C	A	C	T	G	C	G	a	C	T	G	G	A	G	G	a	G	G	G	G	G
					0.110994	0.111149		0.113571			0.0490686			0.00574537
					0.125232	0.125206		0.128167			0.0539235			0.00333189
					0.116329	0.116108		0.118636			0.0505129			0.00391417
	GGAATCCCTTCTGCAGCACCTGG
		FANCF-ON		G	G	A	A	T	C	C	C	T	T	C	T	G	C	A	G	C	A	C	C	T	G	G
									0.644695	0.579357	0.506626			0.0510733			0.00899671			0.00133753		0.000561267	0.000474792
									0.647684	0.579132	0.508347			0.0479244			0.0081927			0.00149195		0.000826586	0.000660739
									0.644005	0.575816	0.502273			0.0435086			0.00752282			0.00141227		0.000798176	0.00103302
	tGAATCCCaTCTcCAGCACCAGG
		FANCF-OFF1		t	G	A	A	T	C	C	C	a	T	C	T	c	C	A	G	C	A	C	C	A	G	G
									0.0080042	0.00814875	0.00679719			0.00163962		0.0014954	0.00161341			0.00120673		0.000629649	0.000773953
									0.00763298	0.00787877	0.00633811			0.00147675		0.00141329	0.00165942			0.000920927		0.000460548	0.00070668
									0.00675667	0.00698412	0.00511119			0.00108341		0.00109687	0.00140451			0.000962979		0.000642123	0.000856153
	GGAgTCCCTcCTaCAGCACCAGG
		FANCF-OFF2		G	G	A	g	T	C	C	C	T	c	C	T	a	C	A	G	C	A	C	C	A	G	G
									0.00183568	0.00155763	0.00150184		0.00144597	0.00150142			0.00222408			0.00088963		0.000333686	0.00261343
									0.0011429	0.00128139	0.000935065		0.000900183	0.000865621			0.00103864			0.000934774		0.000865831	0.00214719
									0.00150168	0.00168229	0.00144153		0.001141	0.00114094			0.00162123			0.000600456		0.000840942	0.00270205
	GGAgTCCCTcCTGCAGCACCTGA
		FANCF-OFF3		G	G	A	g	T	C	C	C	T	c	C	T	G	C	A	G	C	A	C	C	T	G	A
									0.000671249	0.00113829	0.000729639		0.000729544	0.000919252			0.00113802			0.00103588		0.000510643	0.000831619
									0.000701846	0.00083247	0.000620236		0.000579365	0.000816013			0.00128922			0.000954681		0.000636459	0.000995496
									0.000699457	0.00100723	0.000685478		0.000727405	0.000825336			0.00109108			0.000699428		0.000405657	0.000965224
	GGAAcCCCgTCTGCAGCACCAGG
		FANCF-OFF4		G	G	A	A	c	C	C	C	g	T	C	T	G	C	A	G	C	A	C	C	A	G	G
								0.302832	0.30326	0.276407	0.276009			0.0614442			0.00733355			0.00167041		0.00135048	0.000773295
								0.307549	0.30947	0.284926	0.284627			0.0566577			0.00685274			0.0010395		0.00127114	0.000578324
								0.309085	0.309623	0.285874	0.285804			0.057695			0.00726308			0.00216405		0.00153792	0.000700133
	aaAATCCCTTCcGCAGCACCTAG
		FANCF-OFF5		a	a	A	A	T	C	C	C	T	T	C	c	G	C	A	G	C	A	C	C	T	A	G
									0.000538383	0.00062005	0.000564303			0.000441727	0.000849974		0.000820223			0.00099467		0.000716277	0.000790458
									0.000742987	0.000672831	0.000499946			0.000457805	0.000910887		0.000723924			0.000920019		0.000756483	0.000845088
									0.000559356	0.000579605	0.000399879			0.000457976	0.000776737		0.000637513			0.00086254		0.000842234	0.000634808
	accATCCCTcCTGCAGCACCAGG
		FANCF-OFF6		a	c	c	A	T	C	C	C	T	c	C	T	G	C	A	G	C	A	C	C	A	G	G
					0.348603	0.373985			0.374934	0.374634	0.356212		0.128194	0.0330913			0.00290969			0.000932071		0.000727008	0.000835422
					0.344124	0.367926			0.368773	0.369636	0.350452		0.126154	0.032169			0.00208852			0.000948519		0.000484899	0.000830699
					0.342154	0.366645			0.367046	0.367075	0.346716		0.121066	0.0321421			0.00247483			0.00127812		0.000708215	0.000957416
	GAGTCCGAGCAGAAGAAGAAGGG
		EMX-ON		G	A	G	T	C	C	G	A	G	C	A	G	A	A	G	A	A	G	A	A	G	G	G
								0.666667	0.666667				0.0399487
								0.688	0.531				0.0391745
								0.500943	0.474375				0.0404359
	GAGTCtaAGCAGAAGAAGAAGAG
		EMX-OFF1		G	A	G	T	C	t	a	A	G	C	A	G	A	A	G	A	A	G	A	A	G	A	G
								0.504243					0.00801081
								0.502894					0.00741586
								0.501015					0.00710949
	GAaTCCaAGCAGAAGAAGAgAAG
		EMX-OFF2		G	A	a	T	C	C	a	A	G	C	A	G	A	A	G	A	A	G	A	a	A	A	G
								0.0219044	0.0206373				0.00363276
								0.0223107	0.0209849				0.00323133
								0.0208351	0.0191978				0.00266566
	aAGTCtGAGCAcAAGAAGAATGG
		EMX-OFF3		a	A	G	T	C	t	G	A	G	C	A	c	A	A	G	A	A	G	A	A	T	G	G
								0.0332865					0.00280374		0.000933707
								0.0254848					0.000276702		0.00193477
								0.0294662					0.00123324		0.0012321
	GAaTCCaAGAGAAGAAGAATGG
		EMX-OFF4		G	A	a	T	C	C	a	A	G	A	G	A	A	G	A	A	G	A	A	T	G	G
								0.099099	0.099115
								0.103797	0.104409
								0.101146	0.101958
	GAGTCCtAGCAGgAGAAGAAGAG
		EMX-OFF5		G	A	G	T	C	C	t	A	G	C	A	G	g	A	G	A	A	G	A	A	G	A	G
								0.100202	0.100485				0.00495828
								0.0952369	0.0956705				0.00330425
								0.0956916	0.0963477				0.00317779
	GAGTCCaAGCAGtAGAgGAAGGG
		EMX-OFF6		G	A	G	T	C	C	a	A	G	C	A	G	t	A	G	A	g	G	A	A	G	G	G
								0.00175649	0.00217556				0.00225517
								0.00183658	0.00176456				0.0019443
								0.00160906	0.00183543				0.00222908
	GtGTCCtAGAGAAGAAGAAGGG
		EMX-OFF7		G	t	G	T	C	C	t	A	G	A	G	A	A	G	A	A	G	A	A	G	G	G
								0.0412038	0.0399494
								0.0410735	0.0395626
								0.0403162	0.0388942
	aAGTCCGAGgAGAgGAAGAAAGG
		EMX-OFF8		a	A	G	T	C	C	G	A	G	g	A	G	A	g	G	A	A	G	A	A	A	G	G
								0.0007394	0.00127509
								0.000974448	0.00151581
								0.00117739	0.000817608
	GAGgCCGAGCAGAAGAAagACGG
		EMX-OFF9		G	A	G	g	C	C	G	A	G	C	A	G	A	A	G	A	A	a	g	A	C	G	G
								0.050658	0.0645589				0.00750217
								0.0569272	0.0717684				0.0050804
								0.0551833	0.0684844				0.00436235
	agtTCCaAGCAGAAGAAGcATGG
		EMX-OFF10		a	g	t	T	C	C	a	A	G	C	A	G	A	A	G	A	A	G	c	A	T	G	G
								0.00815636	0.00819152				0.00372704									0.00107385
								0.00776503	0.00778982				0.0038226									0.0011122
								0.00725686	0.00737678				0.00342847									0.000975455
	GAaTCCaAGCAGgAGAAGAAGGA
		EMX-OFF11		G	A	a	T	C	C	a	A	G	C	A	G	g	A	G	A	A	G	A	A	G	G	A
								0.0104062	0.0112776				0.00921427
								0.00682232	0.00681199				0.00512743
								0.00842849	0.00896009				0.0037889
	aAGTCCaAGtGAAGAAGAAAGG
		EMX-OFF12		a	A	G	T	C	C	a	A	G	t	G	A	A	G	A	A	G	A	A	A	G	G
								0.00134748	0.000671366
								0.00190582	0.00135202
								0.00119108	0.00113308
	aAGTCCatGCAGAAGAgGAAGGG
		EMX-OFF13		a	A	G	T	C	C	a	t	G	C	A	G	A	A	G	A	g	G	A	A	G	G	G
								0.0116279	0.0116279				0.00591716
								0.00340136	0				0.00343643
								0.00428266	0.00428266				0.00639659
	GAGTCCtAGAGAAGAAaAAGGG
		EMX-OFF14		G	A	G	T	C	C	t	A	G	A	G	A	A	G	A	A	a	A	A	G	G	G
		NO PCR PRODUCT
	acGTCtGAGCAGAAGAAGAATGG
		EMX-OFF15		a	c	G	T	C	t	G	A	G	C	A	G	A	A	G	A	A	G	A	A	T	G	G
					0.733939			0.773857					0.0924019
					0.740685			0.779438					0.0863511
					0.740515			0.780698					0.0866638
	cAGTCCaAaCAGAAGAgGAATGG
		EMX-OFF16		c	A	G	T	C	C	a	A	a	C	A	G	A	A	G	A	g	G	A	A	T	G	G
				0.00584795				0.00355872	0.00591716				0.0059952
				0.00783546				0.00584226	0.00587084				0.00195503
				0.00333111				0.00466356	0.00605245				0.00201072
	GAGTTAGAGCAGAAGAAGAAAGG
		EMX-OFF17		G	A	G	T	t	a	G	A	G	C	A	G	A	A	G	A	A	G	A	A	a	G	G
													0.222585
													0.220762
													0.224559
	GAGTCCGGGAAGGAGAAGAAAGG
		EMX-OFF18		G	A	G	T	C	C	G	g	G	a	A	G	g	A	G	A	A	G	A	A	a	G	G
								0.131933	0.125733
								0.133093	0.125923
								0.135968	0.130717

## Sheet: C-2-BE
	GGCACTGCGGCTGGAGGTGG
		HEK4-ON				G	G	C	A	C	T	G	C	G	G	C	T	G	G	A	G	G	T	G	G	G	G	G
								0.926492		0.813692			0.0694018			0.0158838
								0.92701		0.813027			0.0738239			0.0100565
								0.929777		0.814653			0.0730323			0.0164292
	TGCACTGCGGCCGGAGGAGGTGG
		HEK4-OFF1				t	G	C	A	C	T	G	C	G	G	C	c	G	G	A	G	G	a	G	G	T	G	G
								0.623187		0.468387			0.00889824			0.0103127	0.0064211
								0.613274		0.466023			0.0121685			0.00726398	0.00455558
								0.619468		0.470078			0.00962209			0.0112576	0.00721265
	GGCTCTGCGGCTGGAGGGGGTGG
		HEK4-OFF2				G	G	C	t	C	T	G	C	G	G	C	T	G	G	A	G	G	g	G	G	T	G	G
								0.438822		0.24022			0.00668305			0.00286811
								0.450867		0.250906			0.00727944			0.00278721
								0.440101		0.241017			0.00693636			0.00278518
	GGCACGACGGCTGGAGGTGGGGG
		HEK4-OFF3				G	G	C	A	C	g	a	C	G	G	C	T	G	G	A	G	G	T	G	G	G	G	G
								0.515091		0.10241			0.0141414			0.0200401
								0.594286		0.116541			0.0246212			0.00961539
								0.52954		0.113043			0.0152174			0.0285088
	GGCATCACGGCTGGAGGTGGAGG
		HEK4-OFF4				G	G	C	A	t	c	a	C	G	G	C	T	G	G	A	G	G	T	G	G	A	G	G
								0.447248			0.133016		0.0153074			0.00362093
								0.45673			0.140772		0.0165149			0.00463547
								0.448444			0.13792		0.0157048			0.00310695
	GGCACTGAGACTGGGGGTGGGGG
		HEK4-OFF5				G	G	C	A	C	T	G	a	G	a	C	T	G	G	g	G	G	T	G	G	G	G	G
								0.473874		0.0944558						0.000901713
								0.468694		0.103056						0.000555796
								0.466167		0.0954363						0.000759662
	GGCACTGCTGCTGGGGGTGGTGG
		HEK4-OFF6				G	G	C	A	C	T	G	C	t	G	C	T	G	G	g	G	G	T	G	G	T	G	G
								0.660349		0.261165			0.0132082			0.0128561
								0.658678		0.262885			0.017915			0.00312417
								0.652715		0.256718			0.0136102			0.0136031
	GGCACTGGGGCTGGGGGAGGGGG
		HEK4-OFF7				G	G	C	A	C	T	G	g	G	G	C	T	G	G	g	G	G	t	G	G	G	G	G
								0.203617		0.106738						0.000573833
								0.194588		0.103952						0.00110337
								0.205165		0.105856						0.000980873
	GGCACTGGGGTTGGAGGTGGGGG
		HEK4-OFF8				G	G	C	A	C	T	G	g	G	G	t	T	G	G	A	G	G	T	G	G	G	G	G
								0.33368		0.707761
								0.336256		0.7076
								0.335275		0.707571
	GGCACTGCaCTGGAGGTtGTGG
		HEK4-OFF9				G	G	C	A	C	T	G	C	a	C	T	G	G	A	G	G	T	t	G	T	T	G	G
								0.00351188		0.00328297			0.00167234		0.00131138
								0.00298062		0.00297179			0.00131879		0.00130535
								0.00348678		0.00307203			0.0017028		0.00119947
	aGCACTGCaGaTGGAGGaGGCGG
		HEK4-OFF10				a	G	C	A	C	T	G	C	a	G	a	T	G	G	A	G	G	a	G	G	C	G	G
								0.0310305		0.0280985			0.00675234
								0.0324236		0.0309074			0.00349691
								0.0310971		0.0291194			0.005086
	GGCACTgGGCTGaAGGTaGAGG
		HEK4-OFF11				G	G	C	A	C	T	g	G	G	C	T	G	a	A	G	G	T	a	G	A	A	G	G
								0.0330298		0.0281616					0.000985639
								0.0349641		0.0286474					0.00125482
								0.0326792		0.0262545					0.0016941
	aGCACTGCaGCTGGgaGTGGAGG
		HEK4-OFF12				a	G	C	A	C	T	G	C	a	G	C	T	G	G	g	a	G	T	G	G	A	G	G
								0.105847		0.103868			0.0106659			0.00142996
								0.103917		0.101209			0.00951496			0.00130305
								0.104874		0.102887			0.0086499			0.00127786
	GGCACTGaGGgTGGAGGTGGGGG
		HEK4-OFF13				G	G	C	A	C	T	G	a	G	G	g	T	G	G	A	G	G	T	G	G	G	G	G
								0.101767		0.063958
								0.106075		0.0680653
								0.105768		0.0685478
	aGgACTGCGGCTGGgGGTGGTGG
		HEK4-OFF14				a	G	g	A	C	T	G	C	G	G	C	T	G	G	g	G	G	T	G	G	T	G	G
										0.0827639			0.025572			0.0040367
										0.0671004			0.0134069			0.00352009
										0.069695			0.0162835			0.00424448
	GGCACTGCaaCTGGAaGTGaTGG
		HEK4-OFF15				G	G	C	A	C	T	G	C	a	a	C	T	G	G	A	a	G	T	G	a	T	G	G
								0.0403104		0.0296419			0.00543063			0.00218339
								0.0409309		0.0301898			0.0043472			0.00175185
								0.0403341		0.0291579			0.00440186			0.00187543
	GcCACTGCaGCTaGAGGTGGAGG
		HEK4-OFF16				G	c	C	A	C	T	G	C	a	G	C	T	a	G	A	G	G	T	G	G	A	G	G
							0.135248	0.139813		0.143745			0.0229832			0.00557411
							0.139044	0.144951		0.148999			0.0173183			0.00490911
							0.13769	0.142528		0.147278			0.0180533			0.00422552
	GcCACTGCGaCTGGAGGaGGGGG
		HEK4-OFF17				G	c	C	A	C	T	G	C	G	a	C	T	G	G	A	G	G	a	G	G	G	G	G
							0.0171094	0.0172014		0.0175889			0.00709003			0.00735812
							0.0160596	0.0150182		0.0160395			0.00487984			0.00514986
							0.0137625	0.0137801		0.014308			0.0048152			0.00493542
	GGAATCCCTTCTGCAGCACCTGG
		FANCF-ON			C-3	G	G	A	A	T	C	C	C	T	T	C	T	G	C	A	G	C	A	C	C	T	G	G
					0.280738						0.0363201	0.0150999	0.0114967			0.0421608			0.00789833			0.00160461		0.000624833	0.000897908
					0.284902						0.0462535	0.0218838	0.0137112			0.0359854			0.00330287			0.00230789		0.000569492	0.00097438
					0.288865						0.0356805	0.0147198	0.0115285			0.0419447			0.0081382			0.00166556		0.000454738	0.00067063
	tGAATCCCaTCTcCAGCACCAGG
		FANCF-OFF1				t	G	A	A	T	C	C	C	a	T	C	T	c	C	A	G	C	A	C	C	A	G	G
											0.00162779	0.00161834	0.00185495			0.00151293		0.000936259	0.00140908			0.000973912		0.000529611	0.000888965
											0.00219846	0.00235686	0.0020895			0.00171207		0.00127677	0.00162318			0.00104893		0.000643348	0.000950156
											0.00163059	0.00165932	0.00187857			0.00141993		0.000972123	0.00172493			0.000924346		0.000524184	0.00101979
	GGAgTCCCTcCTaCAGCACCAGG
		FANCF-OFF2			C-3	G	G	A	g	T	C	C	C	T	c	C	T	a	C	A	G	C	A	C	C	A	G	G
					0.000627128						0.000896218	0.0010307	0.00107541		0.000492765	0.000627156			0.00120951			0.000582385		0.00062724	0.00161298
					0.00105479						0.000832963	0.000777303	0.000999278		0.000610602	0.000666185			0.000499611			0.000999112		0.000666296	0.00166611
					0.000946586						0.000901713	0.000721338	0.000811359		0.000631086	0.00112684			0.00108181			0.000946628		0.000450877	0.00121742
	GGAgTCCCTcCTGCAGCACCTGA
		FANCF-OFF3		C-3	C-2	G	G	A	g	T	C	C	C	T	c	C	T	G	C	A	G	C	A	C	C	T	G	A
				0.000728748	0.000792092						0.000833984	0.000570089	0.000971222		0.000580598	0.000559508			0.000833905			0.000654478		0.000654443	0.000654478
				0.000827586	0.000899097						0.000786196	0.000694331	0.000878098		0.000510465	0.00067382			0.000837179			0.000735099		0.00060236	0.000735099
				0.000807635	0.000853155						0.000614034	0.000625419	0.000784608		0.000568473	0.000488892			0.000989153			0.000682221		0.000591245	0.000682221
	GGAAcCCCgTCTGCAGCACCAGG
		FANCF-OFF4			C-3	G	G	A	A	c	C	C	C	g	T	C	T	G	C	A	G	C	A	C	C	A	G	G
					0.00300903					0.0178817	0.0175483	0.0172091	0.0170897			0.0190127			0.0142608			0.0010818		0.000499688	0.00345949
					0.00286757					0.0188622	0.0168644	0.0166854	0.0182821			0.0125222			0.0136234			0.00155696		0.000909091	0.00290546
					0.00307973					0.0180913	0.0177376	0.0178293	0.0179822			0.0181275			0.0147072			0.00159834		0.000648789	0.00276805
	aaAATCCCTTCcGCAGCACCTAG
		FANCF-OFF5				a	a	A	A	T	C	C	C	T	T	C	c	G	C	A	G	C	A	C	C	T	A	G
											0.000692619	0.000544427	0.000579802			0.00067306	0.00123651		0.000782337			0.00103986		0.00104943	0.000894797
											0.000610427	0.000657728	0.000567466			0.000816646	0.0012034		0.000898148			0.0012804		0.000966628	0.000678767
											0.000594248	0.00069157	0.000492793			0.000760297	0.00110084		0.000731757			0.00124852		0.00108832	0.000707242
	accATCCCTcCTGCAGCACCAGG
		FANCF-OFF6				a	c	c	A	T	C	C	C	T	c	C	T	G	C	A	G	C	A	C	C	A	G	G
							0.0382248	0.0389901			0.0401366	0.0291598	0.0178969		0.0121633	0.0105932			0.00291452			0.000873948		0.000694223	0.000664701
							0.039788	0.0413853			0.0416416	0.0296967	0.0161922		0.00880334	0.007348			0.00167361			0.000966543		0.000700616	0.000699739
							0.0392781	0.0397966			0.0410821	0.030994	0.0188503		0.0132982	0.0109941			0.00272136			0.00125878		0.000691062	0.000492854
	GAGTCCGAGCAGAAGAAGAAGGG
		EMX-ON				G	A	G	T	C	C	G	A	G	C	A	G	A	A	G	A	A	G	A	A	G	G	G
										0.135744	0.0385704				0.0184468
										0.133825	0.0357307				0.0159032
										0.138965	0.0383013				0.0111355
	GAGTCtaAGCAGAAGAAGAAGAG
		EMX-OFF1				G	A	G	T	C	t	a	A	G	C	A	G	A	A	G	A	A	G	A	A	G	A	G
										0.117569					0.00547414
										0.115039					0.00504996
										0.114965					0.00495966
	GAaTCCaAGCAGAAGAAGAgAAG
		EMX-OFF2				G	A	a	T	C	C	a	A	G	C	A	G	A	A	G	A	A	G	A	a	A	A	G
										0.00629764	0.00671639				0.00368378
										0.00552285	0.00602246				0.00358897
										0.00497304	0.00540614				0.00298972
	aAGTCtGAGCAcAAGAAGAATGG
		EMX-OFF3				a	A	G	T	C	t	G	A	G	C	A	c	A	A	G	A	A	G	A	A	T	G	G
										0.00515907					0.000853971		0.000425532
										0.00290192					0.00230614		0.00143802
										0.00440875					0.00109649		0.00140384
	GAaTCCaAGAGAAGAAGAATGG
		EMX-OFF4				G	A	a	T	C	C	a	A	G	A	G	A	A	G	A	A	G	A	A	T	G	G
										0.0060315	0.00546518
										0.00497879	0.00473806
										0.00110813	0.000963172
	GAGTCCtAGCAGgAGAAGAAGAG
		EMX-OFF5				G	A	G	T	C	C	t	A	G	C	A	G	g	A	G	A	A	G	A	A	G	A	G
										0.00631014	0.002149				0.00289519
										0.00655392	0.00279894				0.00256
										0.00683086	0.00185589				0.00286308
	GAGTCCaAGCAGtAGAgGAAGGG
		EMX-OFF6				G	A	G	T	C	C	a	A	G	C	A	G	t	A	G	A	g	G	A	A	G	G	G
										0.00108943	0.00151821				0.0171224
										0.000953359	0.00116502				0.0188555
										0.000778292	0.00120935				0.0191584
	GtGTCCtAGAGAAGAAGAAGGG
		EMX-OFF7				G	t	G	T	C	C	t	A	G	A	G	A	A	G	A	A	G	A	A	G	G	G
										0.00483945	0.00477835
										0.00391411	0.00384116
										0.00349261	0.00335038
	aAGTCCGAGgAGAgGAAGAAAGG
		EMX-OFF8				a	A	G	T	C	C	G	A	G	g	A	G	A	g	G	A	A	G	A	A	A	G	G
										0.00117292	0.0015083
										0.00159308	0.00295925
										0.000549639	0.0016488
	GAGgCCGAGCAGAAGAAagACGG
		EMX-OFF9				G	A	G	g	C	C	G	A	G	C	A	G	A	A	G	A	A	a	g	A	C	G	G
										0.00537804	0.00284432				0.0037384
										0.00927996	0.00611671				0.00222306
										0.00589363	0.00314539				0.00356684
	agtTCCaAGCAGAAGAAGcATGG
		EMX-OFF10				a	g	t	T	C	C	a	A	G	C	A	G	A	A	G	A	A	G	c	A	T	G	G
										0.00487756	0.00431406				0.00414759									0.00106376
										0.00483912	0.00433175				0.00326715									0.000862703
										0.00456182	0.00460355				0.00386138									0.00137832
	GAaTCCaAGCAGgAGAAGAAGGA
		EMX-OFF11				G	A	a	T	C	C	a	A	G	C	A	G	g	A	G	A	A	G	A	A	G	G	A
										0.00574874	0.00548639				0.00217102
										0.00575006	0.00557192				0.00255037
										0.00540754	0.00614186				0.00335416
	aAGTCCaAGtGAAGAAGAAAGG
		EMX-OFF12				a	A	G	T	C	C	a	A	G	t	G	A	A	G	A	A	G	A	A	A	G	G
										0.00139535	0.000926999
										0.00137822	0.00127953
										0.00228686	0.00172393
	aAGTCCatGCAGAAGAgGAAGGG
		EMX-OFF13				a	A	G	T	C	C	a	t	G	C	A	G	A	A	G	A	g	G	A	A	G	G	G
										0	0				0
										0	0				0
										0	0				0.012
	GAGTCCtAGAGAAGAAaAAGGG
		EMX-OFF14				G	A	G	T	C	C	t	A	G	A	G	A	A	G	A	A	a	A	A	G	G	G
		NO PCR PRODUCT
	acGTCtGAGCAGAAGAAGAATGG
		EMX-OFF15				a	c	G	T	C	t	G	A	G	C	A	G	A	A	G	A	A	G	A	A	T	G	G
							0.114634			0.129343					0.0045869
							0.11987			0.134539					0.00757139
							0.117342			0.130246					0.00556721
	cAGTCCaAaCAGAAGAgGAATGG
		EMX-OFF16				c	A	G	T	C	C	a	A	a	C	A	G	A	A	G	A	g	G	A	A	T	G	G
						0.00252207				0.00379747	0.00379987				0.00755668
						0.00158061				0.00105208	0.00209974				0.00210194
						0.00283186				0.00246827	0.00352237				0.00174216
	GAGTTAGAGCAGAAGAAGAAAGG
		EMX-OFF17				G	A	G	T	t	a	G	A	G	C	A	G	A	A	G	A	A	G	A	A	a	G	G
															0.0156472
															0.0180263
															0.0162814
	GAGTCCGGGAAGGAGAAGAAAGG
		EMX-OFF18				G	A	G	T	C	C	G	g	G	a	A	G	g	A	G	A	A	G	A	A	a	G	G
										0.0477648	0.0247629
										0.0463021	0.0236227
										0.048349	0.0247798

[truncated: 8 more sheets: N-4-BE, N-7-BE, N-8-BE, C-8-BE, N-9-BE, N-10-BE, N-12-BE, N-13-BE]
