# Supplementary material for: Expanding C–T base editing toolkit with diversified cytidine deaminases
Source: Nat Commun. 2019 Aug 9;10:3612. doi: 10.1038/s41467-019-11562-6 (PMC6689024; doi:10.1038/s41467-019-11562-6)
Supplement: Supplementary file 5 — Supplementary Data 4 [file 41467_2019_11562_MOESM5_ESM.xlsx]

## Sheet: Sheet1
Supplementary Data 4: Processed data for base editing

## Sheet: 1
	pos	ref	alt	N.C.				N-13-BE				BE3				N-7-BE				C-hAID-BE				N-10-BE				N-2-BE				N-9-BE				C-PmCDA1-BE				N-PmCDA1-BE				C-2-BE				N-hAID-BE
sgA	73	T	C	0.00213748	0.00232693	0.00206544		0.00212354	0.00218643	0.00201555		0.00190406	0.00221686	0.00207559		0.00239676	0.00228217	0.00255524		0.00504433	0.00512808	0.00442459		0.00237007	0.00248933	0.00206278		0.00218084	0.00217786	0.00214052		0.00194086	0.00195176	0.00225323		0.00290383	0.0029003	0.00242202		0.00205218	0.00228172	0.00235119		0.00258384	0.00250876	0.00213188		0.00227626	0.00219139
sgA	73	T	A	0.000242137	0.000279232	0.000220469		0.000281057	0.000364405	0.000316729		0.000213141	0.000194651	0.000203739		0.000368732	0.000267662	0.000300616		0.000220796	0.000267341	0.000126017		0.000253936	0.000355619	8.96861e-05		0.000322385	0.000291158	0.000245267		0.000388171	0.000551584	0.000474365		0.00019687	0.000422961	0.00023954		0.000319821	0.000245502	0.000243226		0.000408952	0.000481816	0.000392714		0.000390774	0.000158414
sgA	73	T	G	0.00114389	0.00132635	0.00105593		9.36856e-05	4.85873e-05	8.63807e-05		8.52563e-05	0.000151396	0.00014007		0.000165929	0.000183137	0.000210431		0.000135874	0.000109367	5.60075e-05		0	0.000254013	0.000179372		9.48191e-05	0.000151402	4.45941e-05		0.000247018	0.000127289	0.000237182		0.000123044	0.000120846	0.000186309		0.000119933	0.000303267	0.000243226		0.000185887	0.000232601	0.000112204		7.81548e-05	0.00011881
sgA	74	C	T	0.000684588	0.000756183	0.000684637		0.0208923	0.0224847	0.023871		0.0111539	0.0107931	0.0110997		0.0022451	0.00170365	0.00186123		0.00111233	0.00113358	0.00128028		0.00816911	0.00811697	0.0072315		0.0109368	0.011713	0.0115974		0.0489746	0.0477765	0.0508175		0.0074714	0.00687224	0.00666087		0.033756	0.0367	0.0356925		0.00147403	0.00220402	0.00146212		0.0187017	0.0176941
sgA	74	C	G	0.0003089	0.000442076	0.000336517		0	7.26093e-05	0.000114764		4.2303e-05	2.14788e-05	5.05683e-05		3.65057e-05	4.1893e-05	2.97796e-05		3.37069e-05	4.82375e-05	5.56646e-05		8.42176e-05	5.04159e-05	0		3.75834e-05	2.30798e-05	4.40966e-05		7.01139e-05	0.000105281	3.9302e-05		2.43368e-05	0	0		3.95424e-05	2.84827e-05	3.204e-05		3.68507e-05	1.64479e-05	1.85079e-05		3.86399e-05	3.91752e-05
sgA	74	C	A	0.000509267	0.000302473	0.000545389		6.21794e-05	2.42031e-05	2.86911e-05		0.000112808	9.66547e-05	0.000113779		0.000182528	8.3786e-05	4.46694e-05		8.42673e-05	0.000156772	0.000125245		0	0.000151248	0		1.87917e-05	9.2319e-05	0.000110241		0.000140228	8.42247e-05	0.000117906		9.73473e-05	4.48189e-05	0.000157965		0.00154215	0.00192258	0.00197046		0.000147403	0.000131583	1.85079e-05		0.0001449	0.000104467
sgA	75	T	C	0.00308093	0.00258293	0.00282001		0.00287258	0.00228699	0.00164204		0.00248996	0.00327512	0.00255144		0.00363056	0.00369019	0.00344121		0.00309577	0.00280814	0.0029292		0.0022862	0.00177647	0.00215614		0.00270316	0.00296023	0.0024642		0.00120052	0.00120873	0.0015062		0.00249902	0.00246932	0.00294633		0.00272853	0.0025453	0.0028496		0.00309615	0.00291208	0.00268116		0.00390917	0.0038416
sgA	75	T	A	0.000409121	0.000442123	0.000382964		0.000624473	0.000559583	0.00048973		0.000933733	0.00107734	0.00104089		0.000531749	0.000547215	0.000538624		0.00072742	0.000677827	0.000627685		0.00118544	0.000304538	0.000269518		0.00069942	0.000522393	0.000643801		0.000847428	0.00069979	0.000436006		0.000514504	0.000451705	0.00053087		0.00103817	0.000762151	0.000955265		0.000889911	0.000810748	0.00068891		0.00105023	0.00106565
sgA	75	T	G	0.00164483	0.00189647	0.00168272		3.12237e-05	0.000194638	0.000115231		0.000155622	0.000301656	0.000228487		0.000183362	0.000140311	0.000149618		0.000236835	0.000278393	0.000278971		8.4674e-05	0.000101513	8.98392e-05		9.45162e-05	0.000255392	0.0001776		0.000176547	0.000169646	0.000237822		0.000245002	0.000165625	0.000132718		0.000133099	0.000201323	0.000194291		0.000259557	0.000182005	0.00022343		0.00042787	0.000578871
sgA	76	G	A	0.000784615	0.000849143	0.000893334		0.00071792	0.000680338	0.000806173		0.000538694	0.000658527	0.000623061		0.000403211	0.00070081	0.000672274		0.00077978	0.000618024	0.00065703		0.000506457	0.000708897	0.00035868		0.00141291	0.00109916	0.00114889		0.000949968	0.000802907	0.000551789		0.000561359	0.00080985	0.000633262		0.000699162	0.000485146	0.000706203		0.000665557	0.00077591	0.000724638		0.010392	0.00904936
sgA	76	G	T	0.000801309	0.000918936	0.000951342		6.24278e-05	7.28934e-05	5.75838e-05		7.08808e-05	9.71597e-05	0.000101724		3.66555e-05	8.40972e-05	8.96365e-05		6.7807e-05	3.63544e-05	4.19381e-05		0	0.000202542	0.00035868		7.53551e-05	9.25605e-05	4.41882e-05		3.5184e-05	0.000169033	0.000157654		9.76276e-05	7.49861e-05	5.27718e-05		6.59587e-05	8.5614e-05	4.81502e-05		0.000110926	8.25437e-05	9.29023e-05		5.81097e-05	2.61921e-05
sgA	76	G	C	0.000367267	0.000430388	0.000406061		6.24278e-05	2.42978e-05	2.87919e-05		0	3.23866e-05	1.27155e-05		1.83278e-05	4.20486e-05	0		8.47587e-05	0.000133299	0.000181732		0	0	0		5.65163e-05	2.31401e-05	4.41882e-05		3.5184e-05	6.33874e-05	0.000118241		7.32207e-05	2.99945e-05	2.63859e-05		5.2767e-05	4.2807e-05	3.21002e-05		1.84877e-05	3.30175e-05	1.85805e-05		4.84247e-05	5.23841e-05
sgA	77	T	C	0.00258713	0.00251224	0.00284213		0.00195488	0.00194713	0.00245926		0.00508062	0.00535821	0.0057723		0.00316171	0.00326416	0.00354152		0.0030119	0.00323444	0.0032367		0.00327753	0.00208478	0.00197889		0.00370117	0.00359909	0.00374532		0.00159875	0.00166418	0.00135756		0.00300522	0.00308511	0.00277082		0.00297695	0.00296157	0.00312215		0.00390887	0.00349389	0.00347963		0.00256791	0.00296834
sgA	77	T	A	0.000258713	0.000255876	0.00044082		9.61415e-05	0.000374448	0.000237037		0.000384249	0.00034709	0.000280953		0.000128674	0.000281393	0.000120052		0.00043994	0.000278622	0.000223221		0.000177164	0	0.000471165		0.000132863	0.000256246	0.000111468		0.000106583	4.26712e-05	0.000159713		7.38989e-05	0.000166354	0.00021314		0.000146845	0.000231147	0.000260179		0.000167523	0.000166376	0.00031803		0.000273389	0.000211082
sgA	77	T	G	0.00103485	0.00110492	0.00118325		6.40943e-05	4.99264e-05	0.000237037		0.000227703	0.000195238	0.000166017		0.000147056	0.000196975	0.000225097		3.38415e-05	0.000157482	0.00011161		8.85818e-05	5.34559e-05	0		0.000113882	0.000186361	0.000289816		3.55278e-05	0.000149349	0		7.38989e-05	0.0001966	0.00010657		0.000186893	0.000144467	0.000341486		0.000167523	0.000349389	0.000187077		0.000165986	0.000184697
sgA	78	G	A	0.0015859	0.00188403	0.00168212		0.000566233	0.000725878	0.00064689		0.000682953	0.000649871	0.00084159		0.000680723	0.0010261	0.000943679		0.00146795	0.00154922	0.00104164		0.00115252	0.000814569	0.000306341		0.000754532	0.000683329	0.000508838		0.00061061	0.000519694	0.000444426		0.000464423	0.000675351	0.000555071		0.000516064	0.00071498	0.000885355		0.00074011	0.000760695	0.000929506		0.0217284	0.0197426
sgA	78	G	T	0.00116856	0.00169795	0.00135729		0.000166539	0.000414787	9.24129e-05		0.00015651	0.000119143	0.000153016		0.000165581	0.000168674	0.000194727		0.000341384	0.000109787	0.000225219		0.000576258	0.000407285	0.000102114		0.000132043	0.000162146	6.63702e-05		0.000215509	0.000411425	0.000525231		7.33299e-05	0.000240125	0.00013216		0.000132324	0.000271692	0.000177071		7.4011e-05	6.61474e-05	9.29506e-05		9.72186e-05	9.20096e-05
sgA	78	G	C	0.00036726	0.000220966	0.000324822		0	2.59242e-05	3.08043e-05		0.000170738	5.41559e-05	2.55027e-05		9.19896e-05	5.62248e-05	7.48952e-05		0.000102415	0.000134184	0.000112609		0	0	0		5.65899e-05	0.000104237	2.21234e-05		0	4.33079e-05	4.04024e-05		7.33299e-05	7.5039e-05	2.6432e-05		0.000119092	8.57976e-05	8.04868e-05		9.25138e-05	6.61474e-05	5.57704e-05		6.8053e-05	0.000131442
sgA	79	C	T	0.0060146	0.0060633	0.00604966		0.349724	0.353712	0.351545		0.0559456	0.0545538	0.0560456		0.623806	0.625466	0.628203		0.305794	0.30545	0.306007		0.491512	0.495489	0.504671		0.778081	0.785749	0.796631		0.702183	0.720476	0.727178		0.88132	0.887749	0.898934		0.716825	0.744952	0.744449		0.900578	0.880081	0.895068		0.790988	0.786732
sgA	79	C	G	0.000494925	0.000759372	0.000920853		0.000879507	0.000467173	0.000446312		0.000354086	0.000304442	0.000387093		0.000433382	0.000330873	0.000721667		0.000118729	0.000327606	0.000237865		0.000449691	0.000615174	0.000606575		0.000513976	0.00075146	0.000602368		0.00737314	0.00568283	0.00627178		0.000687849	0.00102713	0.00092219		0.000890208	0.00104991	0.000853955		0.00229319	0.00189596	0.00245443		0.009548	0.0102603
sgA	79	C	A	0.000494925	0.000467306	0.000477911		7.99552e-05	6.22898e-05	0.000111578		0.000246321	0.000117093	0.000248846		0.000188427	0.000100701	0.000122837		0.000424031	0.000461075	0.000517707		0.000337268	0.000205058	0.000121315		0.00249081	0.00260587	0.00266432		0.000650571	0.000488368	0.000348432		0.000105823	3.26073e-05	0.000201729		0.000192878	0.000549184	0.000363385		0.000151616	0.000253923	0.000190266		0.0106122	0.00958172
sgA	80	C	T	0.00692585	0.00668646	0.00677543		0.303503	0.308739	0.305463		0.360913	0.360214	0.367514		0.614031	0.615545	0.618748		0.0493895	0.0442535	0.0466364		0.486292	0.484502	0.504602		0.774236	0.78077	0.792265		0.634843	0.644423	0.656693		0.872633	0.879122	0.893455		0.727143	0.750383	0.75041		0.887054	0.860606	0.880517		0.4184	0.418809
sgA	80	C	G	0.000562463	0.000865032	0.000734685		0.00027991	0.000529249	0.000668896		7.81873e-05	0.000166397	0.000224874		0.000169815	0.000172627	0.000230549		0.000205219	9.77708e-05	0.000183497		0.000674157	0.000684229	0.000847663		0.000138859	0.000170503	0.000116144		0.00302855	0.00310587	0.00217448		0.00392995	0.00475526	0.00490421		0.000195715	0.000260969	0.000110479		0.00032044	0.000320059	0.000189415		0.000180155	8.12117e-05
sgA	80	C	A	0.000478513	0.000549412	0.000454805		0.00027991	0.000311323	0.000445931		0.000328387	0.000142626	0.00018271		0.000188683	0.000100699	0.000276659		0.000136813	0.000109992	0.000169381		0.00011236	0	0.000484379		0.000357065	0.000365364	0.000557491		0.000144217	0.000221848	0.000521875		0.000764889	0.000421968	0.000573592		0.00018066	0.000179416	0.000147305		0.000207344	0.000168452	0.000303065		0.000230198	0.000108282
sgA	81	C	T	0.00935082	0.00904628	0.00930504		0.322954	0.330184	0.32376		0.618082	0.612957	0.62147		0.569469	0.569577	0.571135		0.0663502	0.0624413	0.0635376		0.504937	0.502695	0.520198		0.754067	0.759158	0.770157		0.651679	0.661058	0.675922		0.870485	0.877259	0.892258		0.729266	0.756042	0.756597		0.738542	0.717909	0.734849		0.717382	0.716129
sgA	81	C	A	0.00053721	0.000420757	0.000489739		0.000319361	0.000435066	0.000445286		0.000266003	0.00034516	0.000351741		0.000281897	0.000272483	0.000306354		0.000273187	0.00030477	0.00025325		0.000448833	6.82175e-05	0.000241167		0.000376014	0.000364728	0.000416802		0.000504395	0.000265663	0.000607375		0.000341243	0.000404871	0.000428229		0.000434685	0.000276301	0.000238396		0.000770764	0.000957549	0.000736321		0.000399884	0.000501083
sgA	81	C	G	0.000478453	0.000502571	0.000548041		0.000239521	3.10762e-05	0.000111321		0.000359887	0.000321356	0.000351741		0.000131552	0.000272483	0.00019913		0.000136593	0.000121908	0.000126625		0.000448833	0.000341087	0.000361751		0.000138532	0.000291783	0.000231557		0.000576452	0.000708435	0.00112798		5.2499e-05	0.000356287	0.000428229		0.000464663	0.000438832	0.000256735		0.000225589	0.000285585	0.000320961		0.000229933	0.000135428
sgA	82	C	T	0.00852025	0.00825191	0.00824355		0.322279	0.326688	0.3223		0.779069	0.776501	0.789453		0.621068	0.622155	0.624271		0.0507179	0.0468653	0.0473634		0.501063	0.494892	0.514943		0.725091	0.730491	0.738867		0.653247	0.665019	0.678031		0.847598	0.854965	0.869523		0.725871	0.754071	0.753742		0.613217	0.599462	0.613344		0.698971	0.696186
sgA	82	C	G	0.000243436	0.000280518	0.000361457		0.000159248	0.000403051	0.000148269		0.000218976	0.00016632	0.000112502		5.6102e-05	0.000128359	0.00016741		5.09727e-05	6.07378e-05	4.2051e-05		0.000671366	0.00115772	0.0010846		5.91203e-05	9.67715e-05	0.00016135		0.00043057	0.000573597	0.000346111		0.000234705	0.000128677	0.000170261		0.000164194	0.000178045	0.000182548		0.00324997	0.00283892	0.00300622		0.000190989	0.000122412
sgA	82	C	A	0.000394534	0.000292206	0.000431416		3.98121e-05	0.00015502	7.41345e-05		0.000172052	0.00016632	0.000168753		0.00082283	0.000927035	0.000882707		0.000169909	0.000133623	0.000224272		0.000447577	0.000272405	0.000241022		0.000216774	0.000108868	0.00025355		0.00043057	8.82457e-05	0		0.00412038	0.00416593	0.00374574		0.000208974	0.000161859	0.000146039		0.000317526	0.00035069	0.0001691		0.000170885	0.000122412
sgA	83	T	C	0.00352526	0.00396144	0.00356797		0.002174	0.00191205	0.00194531		0.00130522	0.00122991	0.00118525		0.00222871	0.00234396	0.00245333		0.002657	0.00281263	0.00245791		0.00311457	0.00175973	0.00252404		0.00187085	0.00162228	0.00191522		0.000808645	0.00103795	0.00044154		0.00122536	0.00128483	0.00101839		0.00146048	0.0014866	0.00133163		0.00242746	0.00274332	0.00253548		0.00101736	0.00124061
sgA	83	T	A	0.000663085	0.000829682	0.000478062		0.000644148	0.00050152	0.000224458		0.000440314	0.000501516	0.000310423		0.000599318	0.000528821	0.000609524		0.001294	0.00129529	0.00126447		0.000556174	0.000270728	0.000600962		0.00106343	0.00094431	0.000899924		0.000808645	0.000767183	0.000529848		0.000443216	0.00040151	0.000226308		0.000655728	0.000581715	0.000401313		0.000809153	0.000639548	0.000473037		0.00060437	0.000381726
sgA	83	T	G	0.00144368	0.00170611	0.0014575		0.000241556	0.000156725	0.000112229		0.000188706	8.35861e-05	9.8771e-05		7.49148e-05	0.000142925	0.000152381		0.000276052	7.40165e-05	9.9453e-05		0	6.76819e-05	0.000480769		0.000137852	0.000145278	0.000115375		7.35132e-05	9.02568e-05	0.000264924		7.82146e-05	0.000112423	0.000113154		0.000119223	0.000193905	0.000164174		0.000112905	0.000134642	0.000264901		0.000120874	0.000136331
sgA	84	C	T	0.00896899	0.0089792	0.00897379		0.299441	0.303627	0.29747		0.813086	0.812257	0.824021		0.113916	0.110028	0.111005		0.104996	0.105117	0.105565		0.339506	0.343451	0.348415		0.371032	0.378336	0.373715		0.693052	0.713199	0.731598		0.482076	0.482668	0.487662		0.662261	0.688444	0.68989		0.130417	0.132022	0.133236		0.704841	0.705558
sgA	84	C	G	0.000411498	0.000455975	0.000431769		0.0039521	0.00398159	0.00408664		0.0118911	0.0110437	0.0121355		0.000261233	0.000170828	0.000212682		0.000136869	0.000268778	0.000268218		0.00246914	0.00164069	0.00266151		0.000413044	0.000229646	0.00020744		0.014805	0.0130098	0.0166814		0.00745195	0.00923003	0.00814947		0.000268817	0.000145685	0.000310621		0.000131772	0.000235544	0.000170258		0.00307871	0.0029672
sgA	84	C	A	0.000411498	0.000374133	0.000268397		0.000199601	0.000311061	0.000334361		0.000410036	0.00049163	0.000368601		0.000149276	0.000156593	9.11494e-05		0.000273738	0.000134389	0.000239984		0.000673401	0.00068362	0.000362933		0.00015735	0.000120866	0.000184391		0.000293169	0.000765283	0.00132392		0.0033207	0.00301224	0.00357782		0.000388292	0.000323745	0.000347165		0.00195776	0.0018507	0.00249712		0.000438359	0.000469231
sgA	85	C	T	0.0146099	0.0152676	0.0144683		0.291971	0.296479	0.288817		0.467162	0.468524	0.472756		0.025457	0.0220289	0.0230863		0.0663848	0.0672097	0.0650239		0.290518	0.295529	0.294473		0.279006	0.283824	0.283472		0.703755	0.726999	0.749757		0.225014	0.232781	0.232559		0.543184	0.563918	0.563937		0.0545441	0.054107	0.0550568		0.403354	0.403127
sgA	85	C	A	0.000327275	0.000420531	0.000373073		7.96972e-05	3.10222e-05	0.000148263		0.000330506	0.000335301	0.000410329		0.000242982	0.000114066	0.000106529		0.000154065	0.000134346	0.000253889		0.000336247	6.8157e-05	0		0.000491623	0.000435387	0.000507064		0.000512408	0.000495139	0.000264527		0.00034101	0.000290613	0.00025606		0.00243225	0.00274743	0.00240858		0.000207751	0.000185761	0.000170807		0.000305487	0.00026195
sgA	85	C	G	0.000318883	0.000385487	0.000396391		0.000119546	0.000155111	7.41317e-05		9.44302e-05	7.18503e-05	0.000183941		0.000112145	4.27746e-05	7.60919e-05		0.00020542	0.000244266	0.00014105		0.000112082	6.8157e-05	0		0.000137654	3.62823e-05	2.30484e-05		0.000292804	9.00252e-05	8.81756e-05		2.62316e-05	6.45807e-05	2.84511e-05		0.000223827	0.000258582	0.000273703		3.77729e-05	0.000101324	0.000151829		0.000101829	9.65078e-05
sgA	86	C	T	0.0136002	0.0144337	0.0136485		0.273122	0.278034	0.270889		0.220702	0.21958	0.222764		0.0148429	0.0129916	0.0127122		0.055317	0.0554034	0.0549945		0.259545	0.265645	0.260565		0.0755058	0.0762903	0.0739787		0.689226	0.714048	0.738709		0.230874	0.235611	0.23394		0.139245	0.152563	0.148144		0.0225788	0.0228249	0.0231515		0.168119	0.171954
sgA	86	C	A	0.000243311	0.000315299	0.000233108		3.97962e-05	0.0002169	0.000333333		0.000204223	0.000155374	0.000197849		0.000148801	0.000156183	3.02673e-05		8.51818e-05	0.00019474	8.42827e-05		0.00011197	0.000272387	0.000120744		9.81104e-05	0.000132679	0.00020703		0.000146488	8.99361e-05	0.000352858		0.000366176	0.000112633	0.000227099		0.000235235	0.000159451	0.000126126		0.000112613	0.000151047	0.000113118		0.000162679	0.000137751
sgA	86	C	G	0.000201361	0.000315299	0.00015152		0.000159185	0.000185914	0.000259259		7.85472e-05	0.000119519	4.23962e-05		7.44006e-05	9.93895e-05	7.56682e-05		5.11091e-05	2.43424e-05	5.61885e-05		0	0	0		1.96221e-05	3.61851e-05	2.30033e-05		7.3244e-05	0.000269808	0.000176429		5.23108e-05	8.04518e-05	8.5162e-05		0.000352853	0.000350793	0.000666667		1.87688e-05	5.03491e-05	7.54119e-05		4.06698e-05	2.75501e-05
sgA	87	T	C	0.00317745	0.00294039	0.00349373		0.00231666	0.00183595	0.00163654		0.00191891	0.00218509	0.00218244		0.00272134	0.00278563	0.00277706		0.00281077	0.00299793	0.00320839		0.00254566	0.00255686	0.00250986		0.00298199	0.0028171	0.00269665		0.00095266	0.00112435	0.000969505		0.00256331	0.00197292	0.00190684		0.00239182	0.00262583	0.00296325		0.00365764	0.00375656	0.00371222		0.00320539	0.00321592
sgA	87	T	A	0.000486259	0.00045506	0.000558998		0.00047931	0.000466766	0.000260359		0.000445188	0.000514139	0.000580143		0.000503262	0.000426373	0.000546307		0.000531304	0.000526168	0.000494686		0.000442723	0.000605571	0.000239034		0.000448273	0.000443544	0.000685589		0.000293126	0.000404767	0.00026441		0.000233028	0.000334124	0.000168251		0.000826267	0.00084907	0.000851713		0.000506443	0.000570192	0.000471094		0.0008696	0.000889509
sgA	87	T	G	0.00114019	0.00120182	0.000954954		0.00015977	9.33533e-05	0.000148776		0.000107459	0.000105165	4.14388e-05		0.000149115	9.94869e-05	0.000197278		0.000137111	9.78917e-05	1.41339e-05		0	0.000201857	0		5.84704e-05	0.000131864	9.14119e-05		0.000146563	0.000179897	0.000176274		5.1784e-05	0.000127285	0.000140209		4.34877e-05	0.000110065	8.87201e-05		0.000300114	0.000268326	0.000395719		8.08931e-05	0.000150532
sgA	88	C	T	0.031963	0.0307096	0.0299783		0.270831	0.275783	0.270028		0.19777	0.196544	0.197602		0.0114429	0.0106526	0.0105176		0.0418723	0.0441089	0.0429354		0.531929	0.532991	0.552335		0.0251606	0.0248437	0.0228954		0.698741	0.729568	0.753373		0.116554	0.115989	0.118705		0.0959511	0.097392	0.0978267		0.0257994	0.0233112	0.028955		0.0449031	0.0453844
sgA	88	C	A	0.000327008	0.000350034	0.000395984		7.9621e-05	3.10078e-05	7.41427e-05		0.000226661	0.000184202	0.000135781		0.000111638	9.92922e-05	9.0799e-05		6.83072e-05	0.000109693	0.000112617		0	0	0.000242571		3.85899e-05	9.49138e-05	0.000271487		0.000146349	0.000179719	0		0.000126717	7.78452e-05	0.000164487		0.000129082	0.000124264	8.77055e-05		5.61672e-05	0.000100551	9.41318e-05		0.000260018	0.00029778
sgA	88	C	G	0.000410857	0.000420041	0.000395984		0	0	0		4.53323e-05	6.90759e-05	6.78905e-05		0.000111638	7.0923e-05	1.51332e-05		1.70768e-05	7.31288e-05	1.40772e-05		0	0.000136752	0		0.00108052	0.000830496	0.000882333		0	0.000179719	0		5.06868e-05	7.78452e-05	2.74145e-05		0.000186452	9.31981e-05	0.00015787		3.74448e-05	1.67586e-05	9.41318e-05		0.000110008	9.47482e-05
sgA	89	C	T	0.0310881	0.0295507	0.0290554		0.279955	0.28524	0.281172		0.0068857	0.00665344	0.00605722		0.0102364	0.00961375	0.00965379		0.0374972	0.0367887	0.0350848		0.529856	0.529754	0.547925		0.00782289	0.00696608	0.00616698		0.69299	0.724104	0.745833		0.0400641	0.0422736	0.0390625		0.0482841	0.0458114	0.0451499		0.0193016	0.0152653	0.0216681		0.00978284	0.0101912
sgA	89	C	A	0.000351467	0.000384078	0.000499553		3.98343e-05	9.30435e-05	0.000222329		0.000302668	0.000299809	0.000163341		0.000148893	8.50774e-05	0.000151313		6.82699e-05	0.000134087	0.000140677		0	0	0		3.85364e-05	0.000142165	0.000112948		0.000439947	0.000628874	0.000176382		0.000178063	0.000109396	0.00022007		0.000186204	0.000170648	0.0001575		0.000169147	0.000167935	7.55644e-05		0.000140041	0.000243615
sgA	89	C	G	0.000351467	0.000337523	0.00041823		7.96686e-05	0	3.70549e-05		4.54002e-05	3.45933e-05	4.08352e-05		1.86116e-05	4.25387e-05	7.56567e-05		0.000119472	8.53284e-05	5.62707e-05		0.000112663	6.84791e-05	0.00024266		0.00111756	0.000900378	0.000948767		7.33245e-05	0	0.000176382		2.54375e-05	3.12559e-05	5.50176e-05		7.16168e-05	7.75675e-05	0.000105		5.63825e-05	0.000134348	9.44555e-05		3.00087e-05	0.000108273
sgA	90	C	T	0.0183302	0.0189765	0.0178764		0.0635257	0.0685926	0.0638369		0.00451168	0.00417826	0.0039993		0.00745123	0.0070983	0.00734774		0.0141204	0.013317	0.0139659		0.31621	0.318941	0.325006		0.00462883	0.0041807	0.00405884		0.673188	0.700022	0.725692		0.029567	0.0304387	0.0296036		0.0399234	0.0386519	0.0372545		0.0169609	0.0122735	0.0188555		0.0168341	0.0172648
sgA	90	C	A	0.00035958	0.000197672	0.00030181		0.000120086	6.23286e-05	0.000186331		0.000150389	0.000194604	0.000216178		9.24471e-05	0.000112895	0.000150568		0.000118944	0.000218311	0.000266151		0.00033723	0.000136855	0.000606355		0.000153019	0.000153096	0.000156972		0.000437988	0.000224366	0.000263505		0.000201995	0.000108433	8.18532e-05		0.000141874	0.000184496	0.000225785		5.59764e-05	0.000150288	0.00011257		0.000148799	0.000161227
sgA	90	C	G	0.000225783	0.000197672	0.000278594		8.00576e-05	9.34929e-05	7.45323e-05		7.51947e-05	5.72364e-05	5.40446e-05		0	1.41119e-05	0		0	2.42568e-05	1.4008e-05		0.00011241	0	0		0	2.35532e-05	2.24245e-05		7.2998e-05	0.00013462	8.78349e-05		2.52493e-05	3.09809e-05	0		4.25622e-05	4.6124e-05	3.47361e-05		3.73176e-05	1.66987e-05	3.75235e-05		1.98399e-05	2.68712e-05
sgA	91	T	C	0.00271273	0.00312467	0.00267837		0.00196016	0.00233956	0.00198471		0.00252496	0.00298727	0.00292644		0.00337381	0.00351126	0.00309504		0.00397835	0.0035998	0.00386182		0.00233746	0.00182406	0.0018384		0.00422103	0.00384634	0.00424481		0.00206739	0.00209445	0.00195631		0.00270677	0.00244454	0.00205428		0.00318363	0.00315601	0.00370334		0.00281489	0.00309608	0.00308962		0.00434215	0.00411934
sgA	91	T	A	0.0003911	0.000532352	0.000253983		0.000411002	0.000418657	0.00055455		0.000548277	0.000549131	0.000608595		0.00042636	0.000538015	0.000211369		0.000443936	0.000353879	0.000535581		0.000779153	0.000729623	0.000367681		0.000306984	0.000530936	0.000494104		0.000335252	0.000135126	0.000260841		0.000350877	0.000353612	0.000459509		0.000690917	0.000557806	0.000859703		0.000394085	0.00045186	0.000470978		0.000517871	0.000607771
sgA	91	T	G	0.00131476	0.00108785	0.0011891		6.32311e-05	0.000123135	2.91869e-05		0.000129855	0.000230635	0.000168335		0.000333673	0.000339799	0.000256662		0.000136596	0.00031727	0.000197319		0	5.21159e-05	9.19202e-05		0.000191865	0.000188777	0.000112296		0.000111751	0.000135126	6.52103e-05		0.000125313	0.000169119	0.0002703		0.000176116	0.000220187	0.000247991		0.000112596	0.000284505	0.000244909		0.000159345	0.000216096
sgA	92	G	A	0.000973054	0.00145741	0.00102694		0.000991146	0.000874351	0.000883931		0.000796847	0.000871561	0.00107747		0.000743909	0.000752104	0.000847111		0.000976964	0.00100506	0.000905592		0.0010923	0.000762403	0.00115207		0.000846887	0.000508467	0.000632568		0.000527264	0.000814418	0.000448319		0.000766773	0.00083007	0.000553204		0.00201147	0.00180045	0.00157705		0.000795485	0.00125182	0.000817693		0.00084553	0.000872208
sgA	92	G	T	0.00139721	0.00136487	0.00146541		0.000462535	0.000668621	0.000609607		0.000159369	0.000176519	0.000233669		0.000371955	0.000170288	0.000211778		0.000119978	0.000220623	0.000212248		0.00172947	0.000980232	0.000672043		0.000269464	0.000177372	0.000203326		0.00298783	0.00283733	0.00313823		0.000460064	0.000219264	0.000193622		0.000421322	0.000442733	0.000332011		0.000227281	0.000118415	0.000228193		0.00012079	0.000149911
sgA	92	G	C	0.000790086	0.000855937	0.000853863		0	0	0		0.000130393	9.92917e-05	2.59632e-05		0	9.93345e-05	9.0762e-05		0.000102838	0.000159339	7.07494e-05		0	0	0		0.000115485	5.9124e-05	0.000112959		0.000263632	2.62715e-05	0		0.000230032	0.000250587	8.29807e-05		0.000108728	0.000162335	0.000149405		0.000189401	0.000169165	0.000133113		0.00012079	9.53977e-05
sgA	93	G	A	0.00108893	0.00123711	0.00115327		0.000634176	0.000765943	0.000644009		0.000908121	0.000855864	0.000787778		0.00127889	0.00140195	0.00125207		0.000772824	0.000735078	0.000905451		0.000691802	0.000828458	0.000458884		0.000972262	0.000773187	0.00107407		0.00118938	0.00107843	0.00073112		0.00110492	0.000957455	0.000625391		0.00133835	0.00129163	0.00119188		0.000883841	0.00110826	0.000889562		0.00113312	0.00118258
sgA	93	G	T	0.000773054	0.0007862	0.000876485		0.000221962	0.000172955	0.000204912		0.000201805	0.000186534	0.000219545		0.000148277	0.000184094	0.000256449		0.000171739	0.000134764	0.000141477		0	5.17786e-05	9.17768e-05		0.000247832	0.000152294	0.000201387		0.000230203	0.000206507	8.60141e-05		0.00015067	0.000247085	8.15727e-05		0.000281053	0.000116102	0.000195925		0.000225661	0.000218293	0.000170342		0.000180496	0.000176707
sgA	93	G	C	0.000797992	0.000705268	0.000703494		0.000158544	9.88313e-05	2.92731e-05		5.76585e-05	0.000120699	0.000129144		0.000203881	0.000169933	0.000181023		3.43477e-05	0.000147016	0.00018392		0	0.000103557	0		7.62558e-05	7.02897e-05	8.95055e-05		0.000230203	2.29453e-05	0.000129021		5.02235e-05	7.72141e-05	0.000108764		0.000133835	0.000101589	0.000114289		9.40256e-05	0.000117542	0.000132488		0.000130358	0.000135929
sgA	94	C	T	0.00106349	0.00102863	0.00145255		0.00184755	0.00186312	0.00170784		0.00184964	0.00194985	0.00179813		0.00193171	0.0023761	0.00172398		0.00190146	0.00196712	0.00134469		0.00226619	0.00241153	0.00288024		0.00185729	0.00175729	0.00155666		0.00222002	0.00201982	0.00204208		0.00145467	0.00143717	0.00101363		0.000959936	0.00104189	0.000960302		0.00128585	0.00126496	0.00129211		0.00145154	0.00147077
sgA	94	C	G	0.0004902	0.000670342	0.000853085		0.000637085	0.000546516	0.000736138		0.000170736	7.58273e-05	7.6516e-05		3.67945e-05	0.000112478	0.000119929		8.48868e-05	0.000121427	0.000168086		0	0.000209699	0.000185822		0.000208472	0.000139652	0.000155666		0.000555005	0.000712877	0.00106544		7.39663e-05	0.000136153	0.000133372		0.000199987	0.00018812	0.000211592		9.31775e-05	0.000249663	0.000131084		0.000217237	6.6853e-05
sgA	94	C	A	0.000415424	0.000462305	0.000472655		6.37085e-05	7.45249e-05	5.88911e-05		0.00014228	6.49949e-05	0.000102021		7.35889e-05	8.43585e-05	7.49558e-05		0.000152796	7.28562e-05	4.20215e-05		0.000174322	5.24246e-05	0.000185822		3.79039e-05	3.49129e-05	0.00011119		0.000237859	0.000261388	0.000221966		4.93109e-05	0.000121025	5.3349e-05		0.000159989	0.000130237	1.62763e-05		7.4542e-05	6.65768e-05	0.000168536		7.89952e-05	0.000106965
sgA	95	C	T	0.00114479	0.00132701	0.00150835		0.0013245	0.00115411	0.00133865		0.0007429	0.000870938	0.000792981		0.00160665	0.00139852	0.00156469		0.0014672	0.00123165	0.00115404		0.00119986	0.00123584	0.00072767		0.00194193	0.00246619	0.00259044		0.000811718	0.000951348	0.000745589		0.000865373	0.000713592	0.000935404		0.00113655	0.000942084	0.0013525		0.000975738	0.000835925	0.00109335		0.00218883	0.00213613
sgA	95	C	A	0.0005641	0.000657735	0.000736903		0.000157679	7.36666e-05	0.000174606		0.000214298	0.000119754	0.00014069		0.000221607	0.00024015	0.000210631		0.000136484	9.75562e-05	7.0368e-05		0.000171409	0.00015448	0.000363835		0.000171347	0.000257139	0.000200983		0.000332067	0.000420363	0.00024853		0.0012857	0.00135127	0.00101558		0.000254051	0.000217404	0.000195542		0.000150114	0.000133748	5.65526e-05		0.000117784	0.000145947
sgA	95	C	G	0.00084615	0.00101545	0.000771445		6.30716e-05	4.91111e-05	2.91011e-05		0.000100006	5.44336e-05	5.11601e-05		0.000129271	4.23795e-05	4.51352e-05		1.70605e-05	7.31672e-05	4.22208e-05		0	5.14933e-05	0		7.61542e-05	9.35049e-05	0.000133988		0.000184481	6.63732e-05	0.000207108		9.88997e-05	0.000151828	2.67258e-05		0.000106969	7.2468e-05	0.000162951		7.50568e-05	0.000133748	7.54034e-05		4.90769e-05	7.96073e-05
sgA	96	C	T	0.00102625	0.00101265	0.00109053		0.00108855	0.000848361	0.000890984		0.000882814	0.000899066	0.000829346		0.0010681	0.00102726	0.000884651		0.00100347	0.000790399	0.00105281		0.000422511	0.000709543	0.00116373		0.00100483	0.000814039	0.000845553		0.000906191	0.000980264	0.000855049		0.000639622	0.000603245	0.000478711		0.0008175	0.000785737	0.000691808		0.00113989	0.00108341	0.000993756		0.00101424	0.00104274
sgA	96	C	A	0.000595888	0.000529338	0.00043621		9.33039e-05	4.84778e-05	0.000114966		0.000142389	0.000227475	0.00015311		0.000147324	9.85041e-05	0.000104959		0.000119056	0.00015808	0.0001123		0	0	8.95175e-05		7.58366e-05	0.00012792	0.000133508		0.000326229	0.000217836	8.14332e-05		0.000123004	0.00013573	0.000186165		0.000158226	0.000214292	0.00011262		0.000149494	0.000133342	7.50005e-05		0.000273064	0.000211188
sgA	96	C	G	0.000413811	0.000460294	0.000470648		3.11013e-05	2.42389e-05	0		1.42389e-05	0	2.55183e-05		5.52466e-05	0	1.49941e-05		3.40159e-05	1.216e-05	0		0	0	0.000179035		1.89591e-05	2.32582e-05	2.22514e-05		3.62476e-05	2.17836e-05	4.07166e-05		2.46009e-05	4.52434e-05	0.00010638		5.27419e-05	0.000114289	6.43542e-05		3.73734e-05	5.00033e-05	1.87501e-05		3.90092e-05	5.27969e-05
sgB	174	T	C	0.00381109	0.00383275	0.00390844		0.00337886	0.0027248	0.00357047		0.00382723	0.00450313	0.00381403		0.0035994	0.00289958	0.00304966		0.00368547	0.00268955	0.00310275		0.00387597	0.0035581	0.0022257		0.00310899	0.00222217	0.00240337		0.0022008	0.00259683	0.0026738		0.00249174	0.00279944	0.00209708		0.00451513	0.00405286	0.00446706		0.00257249	0.00289468	0.00272809		0.00288911	0.00339076
sgB	174	T	A	0.000913073	0.000711053	0.00104724		0.000431344	0.000389257	0.000404204		0.000418101	0.000398715	0.000295453		0.000392662	0.000144979	0.000391856		0.000176902	0.00022584	0.000120262		0.000358886	0.000173566	8.24334e-05		0.000131366	0.00032098	0.000245242		0.000366799	0.000281584	0.000318309		0.000173842	0.000233287	0.000246716		0.000305864	0.000282472	0.000345748		0.000165374	0.000246356	0.00021435		0.000317301	0.000189546
sgB	174	T	G	0.00260689	0.00336449	0.00319782		7.18907e-05	5.56081e-05	0		0.000192969	0.000140723	8.0578e-05		0.000130887	0.00012887	0.000204447		0.000176902	8.21237e-05	7.2157e-05		0.000143554	0.000130174	0.0002473		8.75772e-05	0.000172835	0.000245242		5.23999e-05	0.000187723	0.000190985		0.00023179	0.000166633	6.16789e-05		0.000218474	0.000159658	0.000179789		7.34997e-05	0.000143708	0.00021435		0.0001002	0.000210606
sgB	175	C	T	0.000185259	0.00019078	0.0002431		0.000483592	0.00042628	0.000453133		0.000281347	0.000274568	0.000157546		0.000255395	0.000314936	0.00020021		0.000199237	0.000179376	0.000326538		0.00152281	0.0027702	0.00255611		4.26512e-05	7.21813e-05	9.53198e-05		0.000309135	9.24756e-05	0		0.000112246	9.71408e-05	0.000119782		0.000297463	0.000309764	0.000256072		0.000249505	0.000198693	0.000226065		0.000211204	0.000163639
sgB	175	C	A	0.000224957	0.000312186	0.0003927		0	0.000159855	6.47333e-05		6.25215e-05	0.000228807	0.00023632		6.38488e-05	0.000110228	0.000133473		2.84625e-05	0.000119584	0.000116621		0	0.000125918	7.98786e-05		4.26512e-05	0.000120302	0.00014298		0.000103045	3.08252e-05	0.000188988		0.000224492	0	0.000239564		0.000127484	9.53119e-05	0.00010782		0.000124753	1.98693e-05	5.65163e-05		1.62464e-05	8.18197e-05
sgB	175	C	G	3.96983e-05	0.000173436	0.000187		0	0	0		3.12607e-05	2.28807e-05	0		0	1.57468e-05	1.66842e-05		0	1.99306e-05	0		0	4.19727e-05	0		0	0	9.53198e-05		0	0	6.29961e-05		0	0	0		1.41649e-05	0	0		0	1.98693e-05	1.88388e-05		1.62464e-05	0
sgB	176	T	C	0.00382528	0.00400854	0.0042097		0.00206582	0.00224264	0.00193436		0.0020669	0.00192339	0.00250086		0.0021404	0.00280984	0.00253254		0.00219048	0.00283263	0.00221931		0.00234575	0.00245732	0.00204432		0.00316675	0.00319692	0.00261021		0.00408655	0.00314021	0.0028861		0.00218178	0.00305394	0.00183801		0.00226043	0.00256269	0.00255999		0.00226542	0.00191458	0.00225943		0.00274456	0.00240918
sgB	176	T	A	0.000582396	0.00064206	0.000767101		0.00014247	0.000218794	0.000333511		0.000572373	0.000370774	0.000292654		0.000194582	0.00012772	0.000253254		0.000262858	0.00030568	0.000381816		0.000853	0.000517331	0.000735956		0.000173521	0.000170828	0.000145012		0.000261958	0.000125608	0.000448948		0.000344491	0.00013278	0.000306335		0.000189585	0.000196187	0.000152215		0.000219234	0.000101839	0.000154491		0.000116436	0.000314241
sgB	176	T	G	0.00215751	0.00222118	0.00241356		0.000284941	0.000164096	6.67022e-05		9.53956e-05	4.63467e-05	0.00010642		0.000151342	0.000175615	0.000118185		8.76194e-05	0.000122272	9.5454e-05		0.00021325	0.000301776	0.000163546		8.67604e-05	7.32118e-05	4.83372e-05		0.000104783	0.000125608	6.41355e-05		0.000229661	9.95851e-05	0.000122534		0.000160418	0.000196187	0.000166053		0.000127887	0.000142575	0.000173802		3.32674e-05	0.000188545
sgB	177	C	A	0.000436756	0.000659562	0.000673577		0.000413822	0.000532737	0.000454486		0.000155958	6.84806e-05	7.86246e-05		6.36889e-05	0.000110047	0.00014981		0	9.93799e-05	2.32331e-05		0.000625782	0.00050586	0.000240115		0	7.24358e-05	4.78309e-05		0.000103205	0.000123644	0.000252477		0.00016787	3.22966e-05	5.97158e-05		9.93979e-05	9.54734e-05	9.46099e-05		8.87847e-05	1.98071e-05	0.000131413		3.33178e-05	4.20071e-05
sgB	177	C	T	0.00015882	0.000381852	0.000130973		0.000206911	0.000479463	0.000454486		6.2383e-05	0.000159788	5.24164e-05		6.36889e-05	0.000125768	0.000116519		2.83447e-05	9.93799e-05	4.64662e-05		0.000417188	0.000463705	0.000400192		8.55981e-05	7.24358e-05	0		0.000206409	6.18219e-05	6.31194e-05		5.59566e-05	0	5.97158e-05		0.000354993	0.00014321	0.000135157		0.000248597	0.000297106	0.00050688		6.66356e-05	0.000231039
sgB	177	C	G	0.000344111	0.000138855	0.000243236		0.000137941	5.32737e-05	0.000129853		0	0	0		4.24592e-05	3.14421e-05	0		2.83447e-05	1.9876e-05	0		0.000347657	0.000126465	0.000480231		4.27991e-05	0	0		0	3.09109e-05	0		0	3.22966e-05	0		1.41997e-05	1.19342e-05	0		1.77569e-05	0	0		1.66589e-05	0
sgB	178	T	C	0.00217196	0.00215338	0.002172		0.00428281	0.00508768	0.00400762		0.00359281	0.00345097	0.00319523		0.00309869	0.00262455	0.00280908		0.0046083	0.00487933	0.00464447		0.00357628	0.00220598	0.00304026		0.00228547	0.00330884	0.00342383		0.00239123	0.00224411	0.00304839		0.00347282	0.00305599	0.00279925		0.00358573	0.00365564	0.00339085		0.00253306	0.00286567	0.00288918		0.00303741	0.00321578
sgB	178	T	A	9.27054e-05	0.000173659	0.000149793		0.00014042	0.000162373	0.000131397		0.000189095	9.20259e-05	5.28136e-05		6.41108e-05	0.000173916	6.68829e-05		0.000115207	0.000262113	0.00023576		7.15256e-05	0	0.000164339		0.000819319	0.000948859	0.0012538		0.000259916	9.35046e-05	0.000127016		0.000170794	0.000230021	0.000182559		8.6403e-05	9.68382e-05	5.46911e-05		0.000143719	8.01587e-05	5.70234e-05		0.000134996	4.25931e-05
sgB	178	T	G	0.000701912	0.000729369	0.000711517		0.00021063	0.000162373	0.000131397		9.45477e-05	0.000138039	0.000132034		0.000170962	0.000189726	0.000100324		5.76037e-05	0.000201625	0.00023576		0.000214577	0.000302781	0.000164339		4.3122e-05	0.000170308	9.6446e-05		5.19832e-05	0.000155841	6.35082e-05		0	6.57203e-05	0.000182559		8.6403e-05	0.000229991	0.000150401		0.00010779	0.000220436	7.60312e-05		0.000168745	0.000212965
sgB	179	T	C	0.000609457	0.000399583	0.000749485		0.000766711	0.00145052	0.00209164		0.000907469	0.00103128	0.000893444		0.00114518	0.00125577	0.000881541		0.0013493	0.00170768	0.00192674		0.00235059	0.00254234	0.00237296		0.00154652	0.000969227	0.00119962		0.00134138	0.00182549	0.00126103		0.00136263	0.00118153	0.00109084		0.0023397	0.00211205	0.00196464		0.00100267	0.000799073	0.000776898		0.00210597	0.00222973
sgB	179	T	A	0.000119242	0.000121612	0.00026232		6.9701e-05	0.000107446	6.53638e-05		0.00015646	6.87521e-05	5.25555e-05		2.12071e-05	6.27884e-05	9.97971e-05		8.61252e-05	6.02712e-05	0.000164478		7.12302e-05	8.61809e-05	0		0	4.84614e-05	0		0.000103183	3.09406e-05	6.30517e-05		0	0	0.000121205		8.6124e-05	6.03442e-05	6.82165e-05		3.58096e-05	0	0		5.05433e-05	0
sgB	179	T	G	0.00029148	0.000469076	0.000356005		0.000139402	0.000268615	6.53638e-05		3.12921e-05	6.87521e-05	0		4.24142e-05	6.27884e-05	0		8.61252e-05	0.000180814	4.69936e-05		7.12302e-05	0.000258543	8.18264e-05		8.5918e-05	0	4.79846e-05		5.15916e-05	3.09406e-05	6.30517e-05		0.000113552	3.28202e-05	0.000121205		2.8708e-05	0.000156895	6.82165e-05		0.000143238	3.99537e-05	1.89487e-05		5.05433e-05	6.37064e-05
sgB	180	T	C	0.00152399	0.00130337	0.00161233		0.00258236	0.00247685	0.00353426		0.0023175	0.00314263	0.00252592		0.00265196	0.00226195	0.00231062		0.00275506	0.0021498	0.00237251		0.0032033	0.00267011	0.00261054		0.00412761	0.0039497	0.00427761		0.00154815	0.00145421	0.00164048		0.00266576	0.00209527	0.00290539		0.00351562	0.0023413	0.00241457		0.00243052	0.00205355	0.00211688		0.00240381	0.00294748
sgB	180	T	A	0.000212033	0.00031281	0.000318716		6.97934e-05	0.000215378	0.000261797		0.000156588	0.000114695	0.000184181		0.000127294	3.14159e-05	0.000116362		2.86985e-05	0.000100458	0.000140941		0.000427107	0.000689061	0.000815794		0	4.84625e-05	4.80631e-05		0.000980493	0.00148515	0.00107262		0.000226873	0.00022917	0.000242116		0.000200893	9.65484e-05	0.000204625		0.000196587	0.000139562	0.00024571		5.04295e-05	0.000148434
sgB	180	T	G	0.000927644	0.000834159	0.000693676		0.000279174	0.000323067	0.000130899		0.000156588	0.000114695	7.89349e-05		6.3647e-05	0.000125664	0.000116362		0.000229588	0.000140641	0.000187921		0.000142369	0.000215332	0.000244738		4.2996e-05	0	0.000192252		5.16049e-05	0	0		5.67183e-05	0.000196432	0.000121058		7.17473e-05	0.000120685	0.000109133		1.78715e-05	9.9687e-05	9.45037e-05		0.000117669	8.48194e-05
sgB	181	G	A	0.0437499	0.0479199	0.0487439		0.0969212	0.10132	0.102714		0.308162	0.311968	0.317025		0.0151338	0.013593	0.0128847		0.0453387	0.0457882	0.0473201		0.665061	0.668573	0.680483		0.0239624	0.0202823	0.0165959		0.874505	0.884598	0.892155		0.186015	0.181672	0.178587		0.151703	0.153355	0.153477		0.0292951	0.0264746	0.0325791		0.0273024	0.0261522
sgB	181	G	T	0.000915326	0.000905135	0.000788614		0.000210393	0.00010819	6.5716e-05		9.59908e-05	4.68033e-05	0.000134561		8.52606e-05	3.15383e-05	6.67601e-05		8.5923e-05	8.02246e-05	0		7.4085e-05	0.000405223	8.56384e-05		4.30979e-05	7.28704e-05	0		0.000177169	0.000176835	7.25742e-05		5.68505e-05	9.81836e-05	6.04558e-05		0.000144479	0.000169936	0.000123694		5.36212e-05	0.000139445	7.55458e-05		6.72472e-05	8.4841e-05
sgB	181	G	C	0.000769404	0.00078329	0.000751061		0	5.4095e-05	0		3.19969e-05	0	5.38242e-05		0.000106576	0	5.00701e-05		0.000171846	0.000160449	7.02774e-05		0.00014817	0.000315173	0.000342554		8.61957e-05	4.85802e-05	4.82439e-05		0.00212603	0.00265252	0.0025401		0.00545765	0.00549828	0.00822199		0.000101136	6.06914e-05	8.24629e-05		8.93687e-05	0.000139445	1.88865e-05		6.72472e-05	2.12103e-05
sgB	182	A	G	0.00202961	0.00191438	0.00191657		0.0022559	0.00212003	0.00271397		0.00154113	0.00159831	0.00145851		0.00237917	0.00236171	0.00285197		0.00244724	0.00238206	0.00240549		0.00104136	0.00117519	0.000943073		0.00333204	0.00333796	0.00280709		0.000473429	0.00046132	0.000583899		0.00276498	0.00172769	0.00221607		0.002173	0.00233892	0.00223242		0.00264507	0.0027494	0.00239498		0.00379529	0.00374915
sgB	182	A	T	0.000477555	0.000748347	0.000450958		0.000775467	0.000924114	0.000661945		0.000417389	0.000305559	0.000216076		0.00152181	0.00123633	0.00117434		0.000431866	0.000585421	0.000495248		0.000520678	0.000271199	0.000257202		0.000346185	0.000341106	0.000193592		0.000177536	0.000106458	0.000218962		0.000115207	0.000232574	0.000123115		0.000449087	0.000633459	0.000399631		0.000413855	0.000381304	0.000152062		0.000337359	0.000511247
sgB	182	A	C	0.00201634	0.00212322	0.00229237		0.000211491	0.000163079	0.000264778		9.63205e-05	0.000188036	0.000189067		0.00010717	0.000158504	0.000117434		0.000143955	0.000181682	0.000259416		0.000148765	0.000135599	0.000342936		8.65464e-05	0.000121823	0.00024199		5.91786e-05	0.000212917	0.000364937		5.76037e-05	9.96744e-05	0.00024623		0.000202813	0.000207092	0.000151584		5.39811e-05	6.02059e-05	0.000209086		0.000236151	0.000298228
sgB	183	G	A	0.031164	0.0332346	0.0332555		0.106789	0.107914	0.107898		0.259961	0.261864	0.259927		0.0168402	0.0154389	0.0145987		0.0643094	0.064872	0.0651458		0.514377	0.513498	0.530703		0.0433129	0.0415828	0.0382029		0.881349	0.892235	0.902068		0.233231	0.231276	0.22681		0.122827	0.125311	0.12495		0.0323491	0.0297587	0.0361001		0.0449987	0.0470489
sgB	183	G	T	0.000229246	0.000319223	0.000382907		0.000565771	0.000436015	0.000729491		0.000355757	0.000213013	0.000272146		0.000344116	0.0003498	0.000387277		0.000461827	0.000364336	0.000331651		0.000148214	0.000404931	0.000170809		0.000305944	0.000441848	0.000194913		0.000297371	0.000142217	0.000146167		0.000472367	0.000273215	0.000316156		0.000480419	0.000268594	0.000318079		0.000341463	0.000340443	0.000418442		0.000436718	0.000381477
sgB	183	G	C	0.000323642	0.000283753	0.000229744		0.000282885	0.000272509	0.00026527		0.000355757	0.000544366	0.00029936		0.000602202	0.000477001	0.00045463		0.000692741	0.000647708	0.000521167		0.000518749	0.00076487	0.000170809		0.000874126	0.000490942	0.000584738		0.000773165	0.00074664	0.000950084		0.00808928	0.00857211	0.00784066		0.000451303	0.000500562	0.000567011		0.000664953	0.000320417	0.000361382		0.000554296	0.000445057
sgB	184	G	A	0.0242078	0.027048	0.02715		0.107231	0.107084	0.108631		0.389038	0.396447	0.391396		0.019945	0.0191005	0.0182284		0.0575542	0.0587127	0.0600398		0.509147	0.511746	0.520917		0.0898238	0.0851979	0.0805074		0.875193	0.886649	0.892628		0.239794	0.242172	0.23907		0.13112	0.134896	0.134575		0.0337921	0.0312575	0.0354637		0.0361535	0.0387149
sgB	184	G	T	0.000321699	0.000493705	0.000456943		0.000636177	0.000326975	0.000264953		0.000387584	0.000141918	0.000163048		0.000128955	0.000190846	0.000134775		0.000259643	8.10389e-05	0.000142106		0.000962892	0.000765077	0.000426003		8.74623e-05	4.91763e-05	0.000146377		5.9319e-05	0.00017711	0.000364964		0.000177757	0.000205987	6.35486e-05		0.00011637	0.00024409	0.00024865		0.000108077	0.000140438	0.000114092		0.0001512	0.000148252
sgB	184	G	C	0.000442336	0.000335014	0.000495021		0.000141373	0.000217984	0.000198715		6.45974e-05	0.000331141	8.1524e-05		4.29849e-05	1.59038e-05	0		5.76984e-05	0.000101299	4.73687e-05		0.000148137	0.000495049	0.000426003		0.000131193	2.45881e-05	9.75848e-05		5.9319e-05	7.08441e-05	0		0	0.00027465	0		8.72778e-05	0.000122045	4.14416e-05		1.80128e-05	8.02504e-05	9.50769e-05		0.0001008	6.35364e-05
sgB	185	G	A	0.00710342	0.00788221	0.00839776		0.0993999	0.103296	0.101981		0.418128	0.427015	0.422401		0.0247153	0.023164	0.0235615		0.0256521	0.0266386	0.0248038		0.426653	0.426049	0.432125		0.107405	0.103959	0.0998682		0.838029	0.846758	0.85482		0.179766	0.182676	0.180629		0.20603	0.213773	0.215063		0.0235356	0.0258173	0.0259317		0.179855	0.17586
sgB	185	G	T	0.000268053	0.000387939	0.000361808		0.000282386	0.000598346	0.000596382		0.000258323	0.000189018	0.000352724		0.000193761	0.000222884	3.37075e-05		0.000144438	0.000121637	0.000142278		0	0.000224095	0.000169794		4.37139e-05	2.46057e-05	4.88114e-05		5.85789e-05	7.00697e-05	7.22648e-05		0.000237628	0.000205987	6.35122e-05		0.000174123	0.000133813	6.8917e-05		0.000144501	0.00020107	0.000114489		0.000134257	0.000105787
sgB	185	G	C	0.000335067	0.000335038	0.000342766		7.05965e-05	0.00021758	0.000198794		0.000226032	9.4509e-05	0		8.6116e-05	4.77608e-05	6.7415e-05		0.00011555	2.02729e-05	7.11389e-05		0.000295159	4.48189e-05	0.000169794		0	2.46057e-05	0		0	3.50349e-05	0.00014453		0	6.86625e-05	0		0.000101571	0.000109484	0.000137834		9.0313e-05	8.04279e-05	0.00013357		0.00015104	0
sgB	186	G	A	0.0032717	0.00314099	0.00413507		0.107549	0.109556	0.108686		0.64129	0.644504	0.650225		0.209396	0.204629	0.206631		0.0393884	0.0355534	0.0347341		0.428086	0.422413	0.42805		0.494286	0.491849	0.490287		0.834563	0.841217	0.845639		0.265457	0.266603	0.267593		0.594491	0.610292	0.608924		0.0187648	0.0244604	0.019979		0.460408	0.463071
sgB	186	G	C	0.000589978	0.000670549	0.000514501		0.000847398	0.000544514	0.000995289		0.000322726	0.000472891	0.000217167		0.000300733	0.000190767	0.000219139		0.000259134	0.00024241	0.000165626		0.00723568	0.00569737	0.00466933		0.000477949	0.000219968	0.000387541		0.000292809	0.000245089	0.000288122		0.000177841	0.000378111	0.000190367		0.000332207	0.000508678	0.000466777		0.000342818	0.000201155	0.000228986		0.0248416	0.0243376
sgB	186	G	T	0.000683839	0.000582319	0.000819391		0.000141233	0.000272257	0.00026541		0.000129091	4.72891e-05	0.000108584		0.000150366	0.000302048	0.000235996		0.000143964	0.000282811	0.000141965		0.000443001	8.97223e-05	8.48969e-05		0	0.000171086	9.68851e-05		0.000117123	0.000105038	0		0.000296402	0.000137495	0.000253823		0.00272987	0.00313685	0.00321252		0.00023456	0.000140808	0.000248068		0.000385531	0.000274882
sgB	187	G	A	0.0045457	0.00437722	0.00528041		0.114663	0.117439	0.116296		0.74192	0.743459	0.751011		0.167193	0.167926	0.167229		0.0999914	0.09722	0.0981261		0.488424	0.484285	0.489497		0.67187	0.669972	0.668863		0.834161	0.836738	0.845074		0.425681	0.430701	0.438338		0.707175	0.725185	0.726215		0.025921	0.0335701	0.0273962		0.64005	0.638014
sgB	187	G	C	0.000455911	0.000441252	0.000648138		0.000352808	0.000108992	0.000132758		0.00016128	0.000118167	0.000162915		0.000128957	4.7738e-05	3.37223e-05		2.88409e-05	6.06993e-05	7.10715e-05		7.397e-05	0.000179598	0		0	9.76849e-05	0		0.00356454	0.00411997	0.00525293		5.93366e-05	6.86813e-05	0.000127073		0.000852749	0.000945798	0.000892882		5.4228e-05	0	3.82095e-05		0.000117499	4.2303e-05
sgB	187	G	T	0.000429092	0.000706003	0.000514697		0.000211685	0.00027248	6.6379e-05		3.2256e-05	7.09002e-05	2.71525e-05		0.000128957	4.7738e-05	0.00015175		0.000173045	0.000101165	0.000165834		0.00014794	8.97989e-05	0.000170083		0.000260179	4.88424e-05	4.84402e-05		0.00011687	0	0		0.000118673	0.000137363	0.000127073		0.00132971	0.00110343	0.00126377		0.000144608	0.000181134	1.91048e-05		8.39278e-05	0.000253818
sgB	188	G	A	0.00528271	0.0052259	0.00558606		0.116335	0.117952	0.122951		0.651497	0.654135	0.660458		0.58169	0.577327	0.581638		0.0335909	0.0300971	0.031684		0.485585	0.479159	0.48735		0.835382	0.838358	0.841282		0.838951	0.837956	0.84169		0.722077	0.728941	0.74028		0.724957	0.739755	0.742533		0.174602	0.182533	0.180194		0.462299	0.46231
sgB	188	G	C	0.000120671	0.000158895	0.000324106		0.000778871	0.000655594	0.00073304		0.000194477	0.000237332	0.000245078		0.000172206	4.78461e-05	0.000236706		2.88334e-05	0.000101133	4.73956e-05		0.000743052	0.000497288	0.00034188		0.000130753	2.45694e-05	0.000194865		0.00476443	0.0054835	0.00513711		5.96019e-05	0.000172473	0.000127689		0.000116717	0.000317969	0.000221561		3.60822e-05	0	1.90661e-05		0.000100781	2.1204e-05
sgB	188	G	T	0.000294973	0.000317791	0.000400366		0.000283226	0.000109266	6.664e-05		0.000356541	0.000355999	0.000108924		0.000215257	0.000287077	0.000253614		8.65002e-05	0.000141586	9.47912e-05		0.000222916	0.000271248	8.54701e-05		0.00274582	0.00348886	0.00306913		0.00017646	0.000140602	0.000217061		0.000178806	0.000172473	0.000255379		0.000525225	0.00085607	0.000512359		0.000108247	0.000241366	0.000152529		0.000268749	0.000233244
sgB	189	G	A	0.00631579	0.00623444	0.00705568		0.142331	0.141694	0.146129		0.178351	0.181066	0.177992		0.593248	0.593223	0.595706		0.393713	0.389089	0.38836		0.571525	0.566067	0.57254		0.848993	0.852364	0.858326		0.859925	0.859141	0.864857		0.81063	0.811809	0.823888		0.733429	0.752859	0.754482		0.620491	0.619029	0.616217		0.915314	0.912967
sgB	189	G	T	0.000415689	0.000512177	0.000286041		0.00042508	0.000163872	0.000266294		0.000162285	7.13419e-05	2.72911e-05		0.000109536	0.000113498	6.87545e-05		0.00029244	0.000164328	0.000120198		0.000375066	0.000136974	0.000172921		0.000133911	7.52861e-05	4.98853e-05		0.000179201	0	0.000146735		0.000364875	0.000248694	0.000196773		3.00684e-05	6.28409e-05	8.50967e-05		0.000166565	0.000206075	0.000117431		0.000103634	0.000131107
sgB	189	G	C	0.000214549	0.000300242	0.000476735		0.000283386	0.000436991	0.00019972		0.000454398	0.000214026	0.000327493		0.000131443	0.00016214	0.000257829		0.00014622	0.000349198	4.80792e-05		7.50131e-05	0.000410921	0.000259381		0.000491006	0.000652479	0.000349197		0.000657069	0.000533827	0.000513573		0.000121625	0.000177639	0.000196773		0.00320229	0.00326773	0.00306348		0.000296115	0.000267898	0.000274005		0.0225577	0.0224849
sgB	190	C	T	0.000438166	0.000488511	0.000357627		0.000276434	0.000374853	0.000457009		0.000407166	0.00043534	0.000368256		0.000552686	0.000551537	0.00040109		0.000511873	0.000738169	0.000630797		0.000556715	0.000465274	0.000560134		0.0002145	0.00046006	0.000288171		0.00109638	0.00128297	0.000958895		0.000508101	0.000422682	0.000240703		0.000411149	0.000524328	0.000485646		0.000534217	0.000556196	0.000677379		0.000267259	0.000273811
sgB	190	C	A	0.00053111	0.000436171	0.000376449		6.91085e-05	0.000107101	0		0.000313205	0.000160389	0.000289344		0.0002976	0.000204857	0.00040109		0.000255936	0.000159604	0.000443894		0.000139179	0.000211488	0.000240058		0.0002145	0.000314778	9.60569e-05		0.000208834	0.00015646	6.39264e-05		0.000112911	0.000195084	0.000361054		0.000255196	0.000202581	0.000134902		0.00032053	0.000297962	0.000206977		0.000233852	0.000273811
sgB	190	C	G	6.63887e-05	3.48937e-05	0.000112935		6.91085e-05	0.000107101	0		0.000156602	0.000114563	0.000105216		0.000255086	0.000157582	6.68483e-05		0.000199062	0.000159604	0.000210266		6.95894e-05	8.45952e-05	0		8.58001e-05	0.000169496	0.000240142		0.000261042	0.000187752	6.39264e-05		0.000282279	0.00016257	6.01757e-05		0.000170131	9.53323e-05	6.74509e-05		5.34217e-05	9.93206e-05	3.76322e-05		8.35185e-05	4.21248e-05
sgB	191	T	C	0.00180589	0.00218127	0.00224013		0.00263049	0.00246569	0.00229238		0.00217432	0.00235234	0.00288711		0.00231189	0.00193359	0.00231878		0.00462026	0.00392141	0.00473279		0.00280112	0.00319434	0.00460011		0.00225391	0.00229761	0.00237783		0.00239566	0.00293517	0.00272993		0.00170746	0.00236205	0.00175885		0.00247596	0.00232309	0.00204226		0.00266471	0.00289491	0.00232563		0.00257095	0.003369
sgB	191	T	A	0.000239015	0.000331553	0.000301193		0.000692233	0.000482419	0.000589468		0.00015756	0.000138373	0.000370822		0.000192658	0.000507172	0.000453675		0.000399281	0.000400144	0.000328015		0.000490196	0.000212956	0.000161407		0.000216722	0.000195542	4.85272e-05		0.000479131	0.00015952	6.49984e-05		0.000569152	0.000393675	0.000303251		0.000329173	0.000180551	0.000245071		0.000429215	0.000359368	0.00037815		0.000168036	0.000211887
sgB	191	T	G	0.000225737	0.000383904	0.000225895		0.000138447	0.00026801	0.000130993		0.000126048	2.30622e-05	0		0.000149845	0.000158491	0.000151225		0.0001426	8.00288e-05	2.34296e-05		0.000140056	0	0		8.66889e-05	4.88854e-05	9.70544e-05		0.00015971	0.000191424	6.49984e-05		0	0	0.0001213		0.000114495	3.61102e-05	9.53055e-05		8.94198e-05	0.000139754	0.000113445		0.000151233	0.000105943
sgB	192	C	T	0.000424939	0.000436323	0.000602534		0.000484195	0.000214385	0.000326179		0.000437774	0.000251722	0.000341737		0.000403834	0.000425331	0.00041732		0.00042633	0.000239287	0.000536919		0.000625347	0.000888475	0.00064041		0.000300429	0.000507897	0.000383988		0.00198009	0.00159395	0.00153169		0.00543691	0.00605178	0.00640258		0.000439205	0.000547573	0.000431186		0.000409042	0.000516119	0.000507567		0.00038937	0.000449172
sgB	192	C	A	0.000650687	0.000750476	0.00094146		0	5.35963e-05	0.000195707		0.000312695	6.86515e-05	0.000210299		2.12544e-05	0.000173283	0.000150235		0.000113688	0.000139584	9.33772e-05		6.9483e-05	4.23083e-05	8.00512e-05		0.000171674	0.000314412	0.000191994		0.000156323	0.00015627	0		0.000112101	0.00012945	0.000239349		9.91754e-05	9.52302e-05	8.08473e-05		0.000106706	1.98507e-05	9.39938e-05		0.000113566	0.000102085
sgB	192	C	G	0.000411659	0.000523588	0.000414242		6.91706e-05	0.000107193	6.52358e-05		6.25391e-05	0.000114419	7.88623e-05		8.50177e-05	7.8765e-05	6.67713e-05		2.8422e-05	3.98812e-05	9.33772e-05		6.9483e-05	0	0		8.58369e-05	0.000241856	4.79985e-05		0	0.000125016	6.38203e-05		5.60507e-05	3.23625e-05	5.98372e-05		4.25038e-05	0.000130941	9.43218e-05		7.11377e-05	5.95522e-05	3.75975e-05		9.73426e-05	6.12507e-05
sgB	193	T	C	0.00268253	0.00223452	0.00207152		0.00452646	0.00440434	0.00412547		0.00306509	0.00293128	0.00276185		0.00286728	0.003053	0.00306825		0.00244131	0.00300653	0.00282249		0.00319068	0.00279507	0.00280539		0.00386698	0.00312477	0.00331524		0.00275783	0.00205813	0.0026796		0.00241261	0.00259244	0.00215879		0.00259976	0.00294788	0.00288924		0.00339411	0.00347023	0.00332363		0.00290669	0.00306466
sgB	193	T	A	0.000305437	0.000541173	0.000508465		0.00125348	0.00118165	0.00104774		0.000469146	0.000343509	0.000604977		0.000679651	0.000566537	0.000550284		0.00107872	0.00109509	0.00111966		0.000485538	0.00101639	0.00120231		0.000429664	0.000629799	0.000528516		0.000260173	0.000467756	0.0003828		0.000841609	0.000486082	0.000299832		0.000525635	0.00047739	0.000445537		0.000675267	0.000813024	0.000675993		0.000470917	0.000469915
sgB	193	T	G	0.000318717	0.000244401	0.000338977		0.000696379	5.37115e-05	0.000589352		0.000218935	0.000114503	0.000105213		0.000127435	0.000188846	0.000150078		0.000141937	5.97324e-05	0.000279916		0.000346813	0.000254097	0.000641231		4.29664e-05	0.00024223	0.000288281		5.20346e-05	0.000155919	0.0001914		0.000168322	0.000162027	0.000359799		0.000113651	0.000202891	0.000229519		0.000124391	0.000118979	9.38879e-05		0.000178624	0.000122587
sgB	194	G	A	0.00073045	0.00120476	0.000583859		0.0438385	0.0488234	0.0438837		0.00855795	0.0078461	0.00856632		0.00792454	0.00692586	0.00760659		0.0063915	0.00593921	0.00662839		0.207546	0.209507	0.214041		0.21771	0.21826	0.217033		0.469925	0.475923	0.478567		0.0454213	0.043319	0.0435668		0.369112	0.385937	0.381103		0.011829	0.0147269	0.0118902		0.0302637	0.0325721
sgB	194	G	T	0.000225776	0.000122222	0.000244844		6.90369e-05	0.000160077	0.00032603		3.12334e-05	6.86248e-05	5.25541e-05		6.37362e-05	3.14812e-05	5.00434e-05		5.68133e-05	7.9721e-05	2.33394e-05		0	4.21035e-05	0		0	7.24235e-05	0		5.19427e-05	9.32633e-05	6.35042e-05		0.000168644	3.24244e-05	5.99269e-05		0.000997137	0.000873133	0.000541243		3.55758e-05	9.92379e-05	5.64408e-05		0.000129748	4.08172e-05
sgB	194	G	C	7.96855e-05	0.000157142	0.000113005		0.000345185	0	0.00032603		0.000281101	0.000251624	0.000315325		0.00027619	0.000424996	0.000350304		0.000312473	0.000279023	0.000210055		0.000276912	0.000294724	0.00047866		0.000514073	0.0004104	0.000239498		0.0104405	0.0104455	0.0113672		0.000505931	0.000389092	0.000119854		0.000284896	0.000406665	0.000351808		0.000266818	0.000337409	0.000395086		0.000178403	0.000183677
sgB	195	T	C	0.00178031	0.00216594	0.00229907		0.00285874	0.00210333	0.00237279		0.00527522	0.00480471	0.00374621		0.00218214	0.00232871	0.00216363		0.00305977	0.00306908	0.00286506		0.00195272	0.00263393	0.00281622		0.0025852	0.00201637	0.00235758		0.00278391	0.002645	0.00250836		0.00254424	0.002969	0.00265316		0.00241791	0.0021775	0.00217678		0.00216532	0.00229858	0.00247834		0.00435883	0.00431114
sgB	195	T	A	0.000279003	0.000401747	0.000527655		0.000906429	0.0010247	0.000659109		0.000502402	0.000620704	0.000712307		0.000470659	0.000443564	0.000436081		0.000743494	0.000942791	0.000657555		0.000697399	0.000594758	0.000965562		0.000517041	0.000607342	0.000577367		0.000682845	0.000850179	0.00122202		0.000282693	0.000619902	0.000180897		0.00075828	0.000613549	0.000693849		0.000715807	0.000659591	0.000737826		0.000685658	0.000862228
sgB	195	T	G	0.000252431	0.000331878	0.000339207		6.97253e-05	0.000161795	0.000395465		9.42004e-05	9.19561e-05	5.27635e-05		0.000363691	0.000221782	0.000251585		5.71919e-05	0.000120356	0.000117421		0.00020922	0.000212413	0.000160927		0.00012926	9.71747e-05	0		0	0.000220417	0.000192951		0.000282693	0.000424144	0.000422094		0.0002003	0.000240607	0.000190468		8.94758e-05	0.000119926	7.56744e-05		0.000130602	0.000123175
sgC	137	A	G	0.00297752	0.0028566	0.00271227		0.00232426	0.0030495	0.0038218		0.0028906	0.00280788	0.00303388		0.00293081	0.00287616	0.00343339		0.0024686	0.00191116	0.00255032		0.00260417	0.00304083	0.00269572		0.00249709	0.00263052	0.00221681		0.00174615	0.0015513	0.00162407		0.00218546	0.00282401	0.00240441		0.00245953	0.00295842	0.00224706		0.0040734	0.00470205	0.00277846		0.00257639	0.00247414
sgC	137	A	T	0.000724079	0.000567716	0.000598621		0.000834351	0.000562984	0.000502134		0.000518826	0.00042944	0.000545845		0.000458865	0.000468212	0.000435776		0.000344878	0.000387397	0.000349151		0.000217014	0.000434405	0.000393126		0.000420303	0.000561392	0.000562008		0.000180636	0.000184679	0.000154673		0.000304305	0.000467883	0.000400735		0.00034887	0.000221881	0.000338053		0.000411077	0.000595593	0.000421861		0.000387126	0.000622526
sgC	137	A	C	0.00138049	0.00134269	0.00164066		0.000268184	7.0373e-05	0.000111585		0.000192707	0.000110113	0.000215799		0.000251636	0.000144923	0.00019808		0.000217817	0.000167872	0.000151805		0.000217014	0.000244353	0.000112322		0.00019779	0.000128318	6.24454e-05		9.03179e-05	0.000110807	0.00023201		2.7664e-05	6.68405e-05	0.000100184		8.72174e-05	0.000147921	0.000178969		0.00149482	0.00175543	0.000160016		0.000280333	0.000255395
sgC	138	G	A	0.000859438	0.000973324	0.000620888		0.0470859	0.0504344	0.0535704		0.01591	0.0168794	0.0162163		0.00334621	0.00367427	0.00356429		0.001591	0.00138944	0.0014514		0.0392635	0.0412734	0.0448342		0.00615272	0.00672306	0.00703403		0.231547	0.238364	0.249291		0.00318638	0.00320077	0.00291719		0.025055	0.0231123	0.0247894		0.0508729	0.0520604	0.00244319		0.00100843	0.000983877
sgC	138	G	C	0.00227379	0.00209986	0.00267573		0.00153374	0.0011583	0.00106622		0.000221383	0.000318066	0.000278066		0.000162151	0.000277513	0.000302504		0.000307353	0.000373091	0.000347731		0.000391764	0.000627421	0.000507557		0.000170233	0.000315637	0.00024573		0.000230658	0.000203782	0.000128877		0.000521906	0.000364855	0.000430949		0.00025759	0.000254782	0.000332349		0.00206039	0.00198176	0.000274678		0.000411331	0.000491939
sgC	138	G	T	0.000663188	0.000585797	0.000716978		0.000705522	0.000868726	0.000691603		0.000118071	0.000208388	0.000265426		0.000176892	0.00022201	0.000170981		0.000108478	0.000270169	0.000196544		0.000348235	0.000354629	0.000169186		0.000194553	0.000394546	0.000215014		0.000724924	0.000590968	0.000988057		0.000247219	0.000315102	0.000232049		0.000618217	0.000509563	0.000508299		7.49232e-05	0.000188739	0.000289134		0.000132688	0.000174559
sgC	139	A	G	0.00249451	0.00233154	0.00298519		0.00250261	0.00231297	0.00196429		0.00218789	0.00234943	0.00213756		0.00300638	0.00326593	0.00298456		0.00220658	0.002114	0.00181364		0.00242184	0.00300964	0.0018827		0.00307585	0.00290476	0.00299609		0.00163655	0.00183742	0.00155902		0.00246852	0.00205989	0.00221135		0.00220723	0.00194771	0.00243285		0.00208975	0.00185428	0.0016271		0.0023189	0.0026132
sgC	139	A	T	0.000824574	0.000684659	0.000590976		0.000633573	0.000547155	0.000446429		0.00118264	0.00142722	0.0014925		0.000355434	0.000479301	0.000409387		0.000510613	0.000479865	0.000502941		8.80669e-05	0.000469393	0.000285258		0.000275076	0.000486831	0.000252302		0.000477327	0.000295677	0.000222717		0.000499251	0.000301447	0.000536085		0.000406131	0.00037456	0.000502654		0.00395152	0.0034528	0.000450359		0.00033705	0.000483926
sgC	139	A	C	0.00147592	0.00142483	0.00148502		3.16787e-05	7.4612e-05	8.92857e-05		0.000118264	8.78291e-05	7.58898e-05		0.000103668	6.68792e-05	6.60301e-05		0.000109417	0.000233448	0.000167647		0	0.000138057	0.000342309		2.50069e-05	0.000146049	6.30756e-05		0.000306853	0.000105599	0.00013363		8.32085e-05	3.34941e-05	0.000201032		0.000211894	0.000131096	0.000241274		7.59907e-05	3.19703e-05	0.000217916		0.000701064	0.000629103
sgC	140	C	T	0.000651276	0.000758655	0.000727289		0.385612	0.38504	0.392427		0.0199734	0.018707	0.019149		0.0283932	0.0267959	0.027824		0.00797017	0.00708602	0.00643406		0.160638	0.16001	0.159027		0.557393	0.555462	0.561841		0.221465	0.213847	0.211428		0.105167	0.10052	0.101205		0.589985	0.591712	0.593331		0.0153911	0.0293787	0.0962353		0.0356718	0.0357149
sgC	140	C	G	0.00251503	0.00217419	0.00266673		0.000412895	0.000524135	0.000388187		0.000103489	9.88045e-05	8.85359e-05		7.40949e-05	0.000133812	7.92707e-05		0.000201082	0.000234034	6.11312e-05		0.000550131	0.000573822	0.000118899		0.00417866	0.00375089	0.00398355		0.000713827	0.000638612	0.000745122		0.000305717	0.000318792	0.000100668		0.000575964	0.000687771	0.000820311		0.00011429	0.000320729	7.27622e-05		0.000202758	0.000161679
sgC	140	C	A	0.00036028	0.000305312	0.000469708		6.35223e-05	0.000174712	8.95817e-05		4.43525e-05	6.58696e-05	6.32399e-05		0.000118552	0.000178416	0.000171753		0.000347324	0.000377054	0.000366787		0	2.86911e-05	5.94495e-05		0.000152878	9.91424e-05	0		0.00970805	0.0096012	0.00912774		5.55849e-05	0.000100671	0.000234891		3.59978e-05	7.6419e-05	4.10155e-05		0.000152387	3.20729e-05	8.73146e-05		4.05515e-05	3.23358e-05
sgC	141	A	G	0.00310112	0.00284249	0.00329831		0.00241003	0.00229914	0.00257147		0.00281103	0.00271306	0.00256858		0.00286729	0.003028	0.00278068		0.00297838	0.00284897	0.00319469		0.0022537	0.0023911	0.0025641		0.00359343	0.00311262	0.00352204		0.00172401	0.00190028	0.00196813		0.00397525	0.00441759	0.00426295		0.00236583	0.00235417	0.0022978		0.00232019	0.0016966	0.00195615		0.00258151	0.00290854
sgC	141	A	T	0.000567525	0.000638662	0.000605059		0.000385604	0.000303183	0.000332779		0.000266308	0.000384442	0.000379593		0.000326841	0.000301683	0.000251586		0.000257391	0.000209098	0.000322541		0.000367951	0.000230468	0.000178891		0.000282341	0.000249675	0.000452372		0.00033013	0.000294091	0.000384025		0.000363932	0.000169256	0.000236831		0.00302098	0.00316462	0.00293953		0.000380358	0.00051218	0.000452542		0.000245858	0.000326803
sgC	141	A	C	0.00157421	0.00118737	0.00151265		0.000160668	0.000176857	0.000181516		8.87692e-05	0.000142793	0.000126531		0.000118851	0.000156428	0.000132413		0.000183851	0.000104549	0.000122873		0.000183976	0.000172851	0.000238521		0.000154004	0.000149805	0.000129249		0.000953709	0.000904896	0.000768049		0.000111979	0.000203108	0.000101499		5.45961e-05	0.000173668	0.000144907		0.000152143	3.20113e-05	0.000116785		0.00010927	0.000114381
sgC	142	C	T	0.000574243	0.00078248	0.000752534		0.510317	0.50879	0.518017		0.0270226	0.0240687	0.0245473		0.502225	0.50147	0.507812		0.0690635	0.0652088	0.066908		0.521364	0.505929	0.521716		0.787325	0.790924	0.804547		0.400472	0.383653	0.379315		0.686707	0.693607	0.707691		0.685243	0.698147	0.699486		0.125043	0.131964	0.570606		0.558568	0.541968
sgC	142	C	G	0.000148628	0.000242839	0.000346756		0.00356865	0.00394925	0.00501238		0.000103535	5.49263e-05	0.000139186		0.000104553	0.000123437	6.6546e-05		0.000184464	6.55102e-05	0.000154024		0.000184766	0.000347082	0.000239621		0.00278343	0.00284138	0.0031179		0.000262113	0.000231353	0.000195877		0.00194943	0.00151976	0.00198175		0.00305643	0.00296943	0.00287314		0.000152213	0.000352417	0.00314984		0.000207713	0.000198432
sgC	142	C	A	0.000297255	0.000278815	0.000457423		0.000227096	0.000586017	0.000427886		7.39536e-05	5.49263e-05	2.53065e-05		0.000104553	2.24432e-05	6.6546e-05		0.000166018	3.93061e-05	4.62072e-05		0.000277149	0.000202464	0.000119811		0.00020618	0.000267424	0.000129912		0.000748895	0.0007866	0.000734538		0.000141263	0.000136607	6.83364e-05		5.49058e-05	0.000116448	8.32795e-05		0	9.61138e-05	0.00211952		2.76951e-05	9.92162e-05
sgC	143	A	G	0.00280316	0.00330021	0.00321615		0.00239227	0.00229116	0.00191287		0.00287152	0.00260689	0.0024824		0.00256834	0.00213364	0.00210168		0.00332004	0.00300538	0.00296009		0.00284351	0.00371447	0.00237366		0.00228021	0.00199849	0.00225152		0.00311333	0.00222148	0.00258355		0.00255392	0.00289969	0.00322725		0.00183428	0.00224065	0.00246238		0.00240229	0.00256805	0.00184716		0.00222077	0.00228806
sgC	143	A	T	0.000574142	0.000575514	0.000435212		0.000229395	0.000489123	0.000246822		0.00026643	0.000318986	0.000481281		0.000285371	0.000349962	0.000334663		0.000278216	0.000210904	0.000402945		0.000626536	0.000988527	0.000437254		0.000129557	0.000201528	0.000261046		0.000332088	0.000439129	0.000384785		0.000312145	0.000291685	0.000274659		0.000203809	0.000255513	0.00021046		0.000305052	0.000417309	0.000178758		0.000319236	0.000563726
sgC	143	A	C	0.00129013	0.000998157	0.00129826		0.000196625	7.723e-05	9.25583e-05		0.000222025	0.000296987	0.000126653		0.000150195	0.000180626	0.000147252		7.41909e-05	0.000250448	0.000185974		0.000144585	0.000209688	0.000187395		0.000207291	0.000134352	0.000130523		4.1511e-05	0.000180818	0.000109938		0.000141884	0.000102948	0.000171662		0.000203809	0.000235858	0.000231506		0.000305052	6.42013e-05	0.000134068		0.000180438	0.000182382
sgC	144	C	T	0.000884818	0.000935134	0.00106211		0.587256	0.583182	0.59154		0.301846	0.300151	0.300882		0.689939	0.692972	0.701596		0.236337	0.232536	0.236287		0.608652	0.593273	0.609152		0.813033	0.815993	0.828143		0.505704	0.49156	0.486514		0.753631	0.754837	0.762371		0.716107	0.724544	0.726522		0.185609	0.196952	0.902282		0.61912	0.60343
sgC	144	C	G	0.000182367	0.000134875	0.000169643		0.000935547	0.000919721	0.000912725		0.000356231	0.000650274	0.000393626		0.00554434	0.00553	0.00585738		0.0026396	0.00315612	0.00270291		0.00243939	0.00149761	0.0018797		0.00967523	0.0102838	0.0107863		0.00428372	0.00387608	0.00391331		0.031418	0.0330054	0.0344756		0.00119976	0.00159005	0.00114969		0.00282324	0.00276536	0.00937491		0.035309	0.0361601
sgC	144	C	A	0.000344471	0.000422609	0.000317158		3.34124e-05	0.000183944	0.000125893		0.000267173	8.81727e-05	0.000165069		0.000241058	0.000101988	0.000241818		0.000260242	0.000145261	9.32039e-05		0.000348484	0.000280802	0.000324086		0.00308561	0.00318509	0.00318985		0.000405826	0.00056175	0.000541842		0.000314465	0.000414945	0.000172897		0.000262448	0.000198756	0.000149034		0.000114456	0.000225088	0.00116812		0.000224451	0.000151017
sgC	145	A	G	0.00320184	0.00303951	0.00348962		0.002955	0.00290667	0.00221659		0.00228345	0.00275888	0.00210712		0.0028487	0.00293014	0.00294583		0.00219438	0.0024224	0.00224036		0.00417557	0.00474215	0.00350263		0.00254365	0.00243995	0.00286896		0.00215824	0.00163277	0.00184117		0.00276833	0.00240192	0.00229677		0.00201173	0.00233236	0.00198028		0.00425989	0.00511641	0.00209539		0.0024197	0.00230286
sgC	145	A	T	0.000689003	0.000908257	0.00077465		0.000369375	0.000449213	0.000411653		0.000880544	0.00121878	0.00105994		0.00045458	0.000216625	0.00036485		0.000318842	0.000505777	0.000485673		0.000347964	0.000311983	0.000259454		0.000264964	0.000154644	0.00023352		0.00018368	0.000171871	0.000306861		0.000230694	0.000661399	0.000730791		0.000189786	0.000301598	0.000279823		0.000345397	0.000518118	0.000361794		0.000297156	0.00030479
sgC	145	A	C	0.00368819	0.00312045	0.00476594		0.000302216	0.000290667	0.000221659		0.00013432	0.000265916	0.000191556		0.000151527	0.000102612	0.000216207		9.3777e-05	0.000199649	0.000125335		0.000397674	0.000155992	0.00019459		0.00029146	8.59136e-05	0.00036696		0.00110208	0.000687482	0.0011047		0.000230694	0.000261078	0.000313196		0.000246721	0.000221172	0.000279823		0.0023794	0.00178103	0.000150748		0.000212254	0.000169328
sgC	146	C	T	0.000837464	0.0010492	0.00072712		0.597229	0.595437	0.602356		0.825772	0.828971	0.835372		0.459084	0.457246	0.459508		0.263873	0.258719	0.260654		0.609348	0.595924	0.61196		0.838404	0.842347	0.85091		0.561575	0.553931	0.553389		0.612795	0.6108	0.617916		0.720262	0.73059	0.732753		0.180276	0.200822	0.555525		0.705752	0.689542
sgC	146	C	G	0.000170911	0.000105979	0.000172213		0.00866428	0.00850928	0.00789683		0.0460791	0.0452947	0.0455573		0.00202659	0.0019135	0.00169429		0.000941855	0.00106514	0.00101085		0.00114605	0.00128169	0.00129997		0.00166312	0.00137719	0.00112844		0.0480445	0.0452374	0.0518451		0.00656525	0.00698407	0.00717611		0.0059988	0.00545339	0.00610976		0.000545937	0.00138044	0.00316595		0.000242105	0.000307742
sgC	146	C	A	0.00038455	0.000339134	0.000459233		0.000943969	0.00119662	0.000796052		0.000263044	0.000194742	0.000171914		0.000107471	0.00016138	0.000232282		0.000115329	0.000109245	0.000128361		4.98281e-05	0.000281347	0.000454989		0.00019085	0.000194219	0.000444536		0.000623279	0.000454974	0.00049109		0.000173531	0.000157535	0.000105016		0.000232212	0.000410029	0.000483506		0.000155982	0.000164339	0.000151481		0.000136184	0.000307742
sgC	147	A	G	0.00279838	0.00315826	0.00352211		0.00309324	0.00344874	0.00333408		0.00708242	0.00724034	0.00793598		0.00278739	0.00263719	0.00254985		0.00216311	0.00191848	0.00220826		0.00285228	0.00213006	0.00247654		0.00290403	0.00298174	0.00230209		0.00222812	0.00172821	0.00301616		0.00345373	0.00309543	0.00297072		0.00364788	0.0040848	0.00368875		0.00203467	0.00250585	0.00186489		0.00502443	0.00499055
sgC	147	A	T	0.000523623	0.000786908	0.000635134		0.000135967	0.000187141	0.000384702		0.000141022	0.000150359	0.000133828		0.000266211	0.000175813	0.000264738		0.000253337	0.000276041	0.000243558		0.00015012	3.13244e-05	0.000195516		0.000136983	8.87422e-05	0.000137438		0.00137931	0.000930573	0.00150808		8.78066e-05	0.000123817	3.53657e-05		0.000479985	0.000326784	0.000392884		0.000586923	0.000593491	0.00021757		0.000122922	0.000110086
sgC	147	A	C	0.00186272	0.00186093	0.00201126		0.000475883	0.000294078	0.000288526		0.000203698	0.000185057	0.000254272		0.000187914	0.00026958	0.000334406		0.000214362	0.000510676	0.000292269		5.004e-05	0.000250595	0.000391032		0.000219172	0.00023073	0.000446674		0.000371353	0.000498521	0.000143627		0.000292689	0.000247634	0.00024756		0.000268791	0.000367632	0.000240096		0.000547795	0.000395661	0.0004196		0.000291939	0.000275214
sgC	148	C	T	0.000679525	0.000784583	0.000755124		0.594522	0.594309	0.602164		0.444997	0.451795	0.450594		0.0862355	0.0866344	0.084878		0.369415	0.369826	0.369806		0.464683	0.456828	0.458347		0.459697	0.460821	0.465111		0.571466	0.563701	0.568461		0.183254	0.175872	0.16972		0.560359	0.569193	0.564014		0.112852	0.120227	0.087803		0.709151	0.693943
sgC	148	C	A	0.000331051	0.000290188	0.000421693		0.00974347	0.0100035	0.011917		0.000245787	0.000272795	0.000183884		0.000106407	0.000160053	0.000176152		0.00261342	0.00285332	0.00255172		0.0386104	0.0381085	0.04313		0.000187829	0.000295956	0.000134707		0.000998056	0.000957665	0.00120919		0.000370729	0.000223887	0.00024108		9.51728e-05	0.000101233	4.33041e-05		7.77756e-05	3.2831e-05	4.48585e-05		0.000214852	0.000238892
sgC	148	C	G	0.000121966	7.5234e-05	0.000117682		0.00572344	0.00415695	0.00367173		0.0241947	0.0234831	0.0239968		0.000668846	0.000548753	0.000704607		0.00678337	0.00607525	0.00685272		0.00221206	0.00208208	0.00183811		0.00381024	0.00323811	0.00266047		0.0306246	0.0349382	0.035351		0.000827012	0.000895548	0.00082656		0.00243642	0.00291551	0.00272816		0.000466654	0.000820775	0.0018691		0.00402081	0.00492484
sgC	149	A	T	0.000821255	0.000947775	0.000994173		0.00951165	0.0100807	0.0118272		0.000220108	0.000232818	0.000242121		0.000266817	0.000176481	0.000236884		0.000255287	0.00034945	0.000147638		0.0387624	0.0388625	0.0450415		0.000356213	0.00033679	0.00017138		0.00287492	0.00177299	0.00113018		0.000235114	0.00031946	0.000177179		0.000155255	0.000205647	0.000176573		0.000116763	0.000228676	0.000264357		0.000198607	0.000328527
sgC	149	A	G	0.00327628	0.00275716	0.00287424		0.00181494	0.00161397	0.00158967		0.00207531	0.00187419	0.00205803		0.00218162	0.00269428	0.00261966		0.00247432	0.0020967	0.0019685		0.00180524	0.00239347	0.00202654		0.00232909	0.00189666	0.00233076		0.00151586	0.00154316	0.00247228		0.00208664	0.00189901	0.00209072		0.00260053	0.00275567	0.00256031		0.0049819	0.00434484	0.00227036		0.00475128	0.00454463
sgC	149	A	C	0.00185219	0.00170169	0.0019785		0.00013444	7.93756e-05	6.35869e-05		0.000298719	0.000302663	0.000269023		0.000298208	0.000270604	0.00032049		0.000412387	0.000405362	0.000213255		0.0005516	0.000440903	0.000653723		0.000109604	0.000194984	0.000137104		0.000209085	0.000459664	0.000282546		0.000176336	0.000372704	0.000283487		0.000174662	0.000185082	0.00026486		0.00035029	0.000294012	0.000528714		4.58323e-05	0.00023727
sgC	150	C	T	0.000489647	0.000678967	0.000541947		0.549177	0.549028	0.558139		0.108354	0.110251	0.108205		0.0751349	0.0746163	0.0742409		0.20655	0.210181	0.2056		0.313361	0.309423	0.306167		0.0934069	0.0937408	0.0904507		0.570515	0.568357	0.576427		0.066097	0.0602399	0.0572687		0.0684494	0.0663836	0.066926		0.0862975	0.0831835	0.0472215		0.310454	0.309159
sgC	150	C	G	0.000122412	0.000129327	0.000177364		0.0101674	0.00950837	0.00826848		0.000324044	0.000514391	0.00036894		0.00376814	0.0035374	0.00378849		0.0172332	0.01767	0.0180868		0.00555247	0.00531578	0.00428251		0.00267795	0.00233177	0.00225202		0.00863549	0.00965585	0.00876455		0.00988257	0.00947378	0.0088805		0.00217907	0.00249853	0.00280307		0.000685505	0.000931039	0.00264835		0.0328089	0.0329712
sgC	150	C	A	0.000419698	0.000344872	0.000394143		0.000992777	0.00102647	0.0017834		6.17227e-05	5.71546e-05	6.58822e-05		0.000106359	0.000125521	8.1182e-05		0.000973301	0.000963574	0.00130671		0.000252385	0.000348057	0.000197654		8.03385e-05	0.000156612	0.000168062		0.00561827	0.00482792	0.00483803		0.000232531	0.00010507	0.000209776		0.000152917	8.12529e-05	0.000217292		3.80836e-05	6.42096e-05	5.98498e-05		0.000150984	0.000180763
sgC	151	T	C	0.00215297	0.00179123	0.00252642		0.00219163	0.00154183	0.00204991		0.00236657	0.00269567	0.0029139		0.00252029	0.0021707	0.00229891		0.0029072	0.00322497	0.00292697		0.0020193	0.00134671	0.00130473		0.00149761	0.00180515	0.00181354		0.0021851	0.00199336	0.00160917		0.00274725	0.00344674	0.00238851		0.00245098	0.00235907	0.00287657		0.00247374	0.00198279	0.00178766		0.00302186	0.00275711
sgC	151	T	A	0.000875189	0.000593478	0.000542786		0.00109582	0.00119019	0.00126899		0.000529364	0.000599037	0.000585441		0.000322719	0.000508036	0.000451572		0.000765052	0.000612337	0.000863696		0.000392641	0.000531594	0.000797333		0.000481374	0.000451287	0.00057093		0.000825483	0.000906071	0.00102987		0.000384025	0.000321457	0.00057039		0.000440411	0.000589767	0.000740934		0.000608921	0.000351786	0.000515089		0.000838528	0.000774257
sgC	151	T	G	0.000910197	0.00101431	0.00124347		0.00089035	0.00105494	0.00104123		0.000264682	0.000218879	0.000252804		0.000414925	0.000242472	0.000396836		0.000401653	0.000340187	0.000415854		0.000168275	0	7.24848e-05		0.000213944	0.000347144	0.000134336		0.00043702	0.000120809	6.43666e-05		0.000177242	0.000303599	0.000249545		0.000306373	0.000223705	0.000305091		0.000228345	0.000255844	0.000575688		0.00036389	0.000339918
sgC	152	T	C	0.00149739	0.00206163	0.00164968		0.00178394	0.00200352	0.00166406		0.00146264	0.00141472	0.0013435		0.0011106	0.00136149	0.00126115		0.00124355	0.00103173	0.000975917		0.00124496	0.00149858	0.00169858		0.00163766	0.00134138	0.00143076		0.00123998	0.00152988	0.00178219		0.00155007	0.00140982	0.00165685		0.00131199	0.00155229	0.00166256		0.00177694	0.0015876	0.00158716		0.00136078	0.00138354
sgC	152	T	A	7.88098e-05	8.63511e-05	5.92698e-05		0.000205839	0.000162448	3.26286e-05		0	6.84541e-05	2.63432e-05		4.56413e-05	0.000114411	6.7804e-05		1.88416e-05	6.69954e-05	1.57406e-05		5.92838e-05	7.49288e-05	0.000154416		5.28276e-05	5.15916e-05	0		0.000190767	0	0.000318248		2.92466e-05	7.04908e-05	0		1.90143e-05	8.06387e-05	6.47752e-05		7.56144e-05	6.35042e-05	4.49196e-05		7.82057e-05	3.7393e-05
sgC	152	T	G	0.000569182	0.00038858	0.000661846		3.43065e-05	0	3.26286e-05		0.000107774	5.70451e-05	5.26863e-05		4.56413e-05	5.72056e-05	6.7804e-05		0.000150733	8.03945e-05	0.000141665		5.92838e-05	7.49288e-05	0.000154416		7.92414e-05	3.43944e-05	3.32734e-05		0.000143075	5.99952e-05	0		5.84932e-05	5.28681e-05	0.000105757		5.70429e-05	0.000120958	4.31835e-05		7.56144e-05	3.17521e-05	2.99464e-05		1.56411e-05	7.47859e-05
sgC	153	A	G	0.00178715	0.00179248	0.00171028		0.0015255	0.00211709	0.00184883		0.00171861	0.00158057	0.00163975		0.00162274	0.00153696	0.00136109		0.00176944	0.00210087	0.00166525		0.00483965	0.00558803	0.00446429		0.00121725	0.00172061	0.00163132		0.00142749	0.00126015	0.00159726		0.00140052	0.00131926	0.00172365		0.00208915	0.00275122	0.00232403		0.00492185	0.00504234	0.00169843		0.00148164	0.00165998
sgC	153	A	C	0.00127028	0.00105821	0.00153233		0.000364794	0.000209096	0.000282026		0.000414307	0.000272904	0.000511603		0.000242652	0.000250467	0.000202143		0.000263534	0.000414821	0.000455588		0.000291545	0.00044116	0.000378329		0.000317544	0.000326915	0.000399507		0.000267654	0.000140017	0.000177473		0.00023342	0.000369393	0.000281413		0.000322869	0.000321311	0.000279744		7.51428e-05	0.000190277	0.00038736		0.000389906	0.000242469
sgC	153	A	T	0.000306619	0.000237558	0.000385555		0.000198979	0.000156822	0.000156681		0.000491031	0.000488953	0.000577193		0.000136492	0.000182158	0.000242571		0.000207063	0.000160576	9.42596e-05		0.000174927	0.00022058	7.56659e-05		0.000105848	0.000258091	0.000233046		0	0.000140017	0.000177473		0.000175065	0.000158311	0.000246236		0.000113954	0.000220901	0.000193669		0.000225428	0.000158564	0.000402259		0.000109174	3.7303e-05
sgC	154	G	A	0.000569885	0.000540143	0.000623602		0.00107667	0.000975384	0.000979462		0.000467445	0.000448039	0.000503077		0.000827827	0.000691328	0.000805121		0.000611927	0.000409182	0.000496324		0.000303896	0.000613897	0.00102354		0.000516596	0.000368497	0.000585632		0.0312108	0.030303	0.0315514		0.000319257	0.000420212	0.000735268		0.00134112	0.000916233	0.0011705		0.0138738	0.013499	0.00102227		0.000757632	0.00081957
sgC	154	G	T	0.000701398	0.000399706	0.000603805		0.000489396	0.000539028	0.000428515		0.000226183	0.000257622	0.000180592		0.000180617	0.000135999	0.00020128		0.000166889	0.000263988	0.000248162		0.000243117	0.000652266	0.00078734		0.000335787	0.000251248	6.50703e-05		0.000235257	0.000316926	0.000256515		0.000290234	0.00015758	0.000455166		0.000220459	0.00013646	8.36068e-05		0.00011249	0.000157699	0.00032594		4.45666e-05	0.000231618
sgC	154	G	C	0.000394536	0.000367298	0.000514719		0.000130506	0.00025668	6.12164e-05		6.03154e-05	0.000100809	0.000103195		6.02056e-05	0.000113332	0.000120768		9.27162e-05	3.95982e-05	0.000124081		0.000243117	0.000115106	0.00039367		0.000284128	0.000167499	0.000195211		0.000235257	9.75158e-05	0.000359122		8.70701e-05	0.000105053	7.00256e-05		0.000202087	0.000155955	0.000104508		0.00011249	0	0.00016297		7.42776e-05	0.0001069
sgC	155	A	G	0.00253473	0.00235592	0.00325797		0.00332696	0.00285462	0.00250658		0.00230418	0.00252497	0.0018296		0.0017456	0.00207677	0.00199709		0.00186094	0.00228952	0.00187242		0.00184763	0.00174446	0.00278485		0.00195155	0.0018071	0.00275572		0.0014273	0.00170464	0.00175703		0.00206786	0.00235232	0.00238898		0.00313294	0.00348021	0.00324566		0.00256846	0.00324128	0.00289362		0.00220317	0.00197856
sgC	155	A	T	0.000543783	0.000486313	0.000564451		0.000164701	0.000103804	0.000216618		0.000181909	0.000135266	0.000129759		0.000106254	0.000114108	2.69876e-05		9.39867e-05	0.000120501	0.000157347		0.000184763	3.87657e-05	0.000477403		0.000130103	0.000101333	0.000196837		0.000154303	0.000120045	0.000100402		5.82496e-05	0.000140437	0.000140528		0.000148305	0.000137635	0.00014753		0.0002644	0.000190664	0.000178987		0.000224813	0.000125908
sgC	155	A	C	0.0019471	0.00169669	0.00230732		9.88207e-05	0.000129756	0.000309454		7.57955e-05	9.01774e-05	9.08312e-05		0.000258045	0.000216806	9.44567e-05		0.000150379	0.000147279	0.000173081		0.000123175	0.000232594	7.95672e-05		0.000130103	0.000101333	0.00026245		0.000115727	0.000144054	0.000100402		5.82496e-05	0.000140437	0.000105396		0.000148305	5.89866e-05	0.000105379		0.000151086	6.35546e-05	0.00013424		0.000104913	0.000143895
sgC	156	A	G	0.00328924	0.00283099	0.00250532		0.00295322	0.00272582	0.00275874		0.00232128	0.00233311	0.00247945		0.00226237	0.00270922	0.00228116		0.00247697	0.00197977	0.00196263		0.00209343	0.00172729	0.00273857		0.00220367	0.00203017	0.00313163		0.00240713	0.00175345	0.002465		0.00262786	0.0031324	0.00267947		0.00274765	0.00328076	0.00298575		0.00501424	0.00538114	0.00263655		0.00258059	0.00344834
sgC	156	A	C	0.00171041	0.00135067	0.00165371		0.000412816	0.000350105	0.000237311		0.000320704	0.000203864	0.000143547		0.00012147	0.00017147	0.000215968		0.000243944	0.000200653	0.000376825		0.000440723	0.000345459	7.02198e-05		7.77766e-05	5.03347e-05	0.000228348		0.000179636	0.000332934	0.000232547		0.000202143	0.000174022	0.000104395		0.000198843	0.000249415	0.000164731		0.00022792	0.000159205	0.000179765		0.000328167	0.000536011
sgC	156	A	T	0.000429794	0.000302549	0.000356489		0.00012702	7.50225e-05	8.89917e-05		0.000137444	0.00013591	0.000182696		0.000151837	0.000114313	0.000161976		3.75298e-05	9.3638e-05	9.42063e-05		0.000110181	0.000207275	0.000280879		0	6.7113e-05	0.000130484		7.18546e-05	0.000133174	4.65095e-05		0.00011551	0.00015662	0.000173992		0.000144613	0.000153486	8.23655e-05		0.000151947	0.000159205	4.49411e-05		0.000164084	0.000160803
sgC	157	T	C	0.00185078	0.00193447	0.00227777		0.00173444	0.00184306	0.001886		0.00245685	0.0021539	0.00216652		0.0016657	0.00202415	0.00174027		0.0017571	0.00188324	0.00188011		0.00206669	0.00236332	0.00193479		0.00319398	0.00257542	0.0029533		0.00134081	0.00173758	0.00177418		0.00249906	0.00264263	0.0030822		0.00226906	0.0024641	0.0020622		0.00762201	0.00691898	0.00170086		0.00177777	0.00153479
sgC	157	T	G	0.00103503	0.000853759	0.00124782		0.000256954	0.000277722	0.000209556		0.000199619	0.000102566	0.000170696		4.58449e-05	0.000172513	6.79791e-05		5.66808e-05	0.00016142	0.000142194		0.000111713	0.000176367	0.000286636		0.000154548	0.000133788	0.000227177		0.000105854	0.000152038	0.000181967		0.000145294	0.00019251	0.000245175		0.000254134	0.000154006	0.000226842		7.58409e-05	0.000223193	0.000105363		0.00019911	0.000204638
sgC	157	T	A	0.000333316	0.000226949	0.000534781		0.000321192	0.000328217	0.000209556		0.000107487	0.000148152	6.56521e-05		0.000106971	6.90052e-05	9.51708e-05		3.77872e-05	4.03551e-05	9.47957e-05		5.58566e-05	0	7.16589e-05		0.00012879	0.000200682	0.000292085		7.05691e-05	2.17198e-05	0.000136475		0.000145294	0.000122506	0.000105075		0.000108915	0.000154006	8.24878e-05		0.000227523	0.000255078	9.03111e-05		9.95548e-05	0.000324011
sgC	158	C	T	0.00039474	0.000453956	0.000435825		0.00877034	0.00841455	0.00658676		0.0128637	0.0129081	0.0115541		0.00342583	0.00322707	0.00234009		0.00424934	0.00363254	0.00347328		0.00361791	0.00314995	0.00279346		0.00184599	0.00183026	0.00170036		0.00295296	0.00321108	0.00178849		0.00112252	0.00137072	0.000948381		0.00201985	0.00211044	0.0017499		0.00875363	0.00904227	0.00164042		0.000697398	0.00067102
sgC	158	C	A	0.000464916	0.000464764	0.00042592		9.07276e-05	0.000213929	8.4808e-05		0.000104827	0.000189171	0.000192355		0.000177965	0.000156329	0.000171871		0.000255325	0.000129734	0.000106636		0.000176484	0.000138156	5.70093e-05		0.00017462	0.00016197	0.000346369		0.000120529	0.00016705	0.000155521		8.41893e-05	0.00020307	3.38707e-05		8.63185e-05	7.34066e-05	9.83091e-05		0.000186247	0.000125153	0.00017576		0.000205117	0.000147297
sgC	158	C	G	7.89481e-05	0.000108085	0.000138672		3.02425e-05	4.75398e-05	0		8.98513e-05	7.78938e-05	7.69418e-05		8.89825e-05	6.69979e-05	7.93252e-05		0.000127663	2.59467e-05	7.61684e-05		8.82418e-05	0	0		9.9783e-05	9.71817e-05	0		0	7.42446e-05	7.77605e-05		0.000112252	0.000101535	0.000135483		0.000103582	9.17583e-05	1.96618e-05		0.000111748	0	0.0002197		8.20468e-05	1.63663e-05
sgC	159	T	C	0.00292126	0.00278955	0.00280317		0.00252103	0.00231769	0.00286891		0.00427338	0.00445968	0.00418223		0.00301187	0.00257072	0.00279137		0.00256537	0.0026747	0.00246622		0.00307363	0.00278987	0.00264611		0.00298044	0.00260363	0.00242251		0.0021586	0.00206326	0.00181495		0.00552222	0.00573377	0.00567718		0.00271438	0.0027082	0.00301921		0.00366081	0.00310803	0.00320372		0.00305839	0.00329802
sgC	159	T	A	0.000605306	0.000454113	0.000584407		0.000394861	0.000453981	0.000482886		0.000358605	0.000332812	0.000434849		0.000342936	0.000246969	0.00035889		0.000439778	0.000417515	0.00041359		0.000400909	0.000306885	0.000172572		0.000369476	0.000239597	0.000341636		0.000119922	7.36879e-05	0.000270312		0.000507142	0.000390168	0.000339951		0.00022193	0.000436221	0.000409054		0.000373552	0.000251154	0.000382094		0.000400662	0.000350514
sgC	159	T	G	0.000719349	0.000540611	0.000802322		0.000182243	9.55749e-05	0.000340861		0.000134477	0.000166406	0.000179056		0.000149102	0.000145936	0.000199383		0.000164917	0.000130473	0.000183818		4.45454e-05	0.000111595	5.75242e-05		0.000123159	0.000111812	0.000186347		0.000119922	0.00018422	0.000308928		5.63491e-05	0.000186602	6.79902e-05		0.000324359	0.000199935	0.00031166		0.000112066	0.000125577	0.000102872		0.000133554	0.000207122
sgC	160	G	A	0.000684169	0.000464885	0.000762716		0.00059499	0.000444444	0.000444865		0.000829323	0.000846917	0.000849919		0.000547386	0.000779493	0.000685889		0.000652753	0.000684622	0.000667354		0.000435294	0.000707965	0.000675333		0.000925836	0.000916518	0.00101617		0.00101013	0.000869504	0.000854034		0.00121135	0.00103132	0.000898323		0.000874552	0.000607816	0.0010742		0.00263539	0.0024318	0.000726617		0.000827651	0.000643864
sgC	160	G	T	0.000306999	0.00033515	0.000416027		5.9499e-05	9.35672e-05	0.000166824		0.000118475	0.000175983	7.61122e-05		0.000118354	7.79493e-05	0.000131902		9.06602e-05	0.000142091	0.000288176		0.000130588	8.16882e-05	0		0.000170549	0.000110614	0.000153965		0.000173165	0.00010647	0		2.75308e-05	0.00011644	0.000133085		0.000117728	0.000107262	0.000191821		3.71182e-05	0.000124708	8.71941e-05		0.000144511	9.42241e-05
sgC	160	G	C	0.000289456	0.000151358	0.000178297		5.9499e-05	9.35672e-05	8.34121e-05		8.8856e-05	0.000131987	0.000139539		0.000118354	0.000133627	0.000145092		0.000108792	0.000232513	0.00021234		4.35294e-05	0	0		0.000146185	0.000110614	0.000184758		8.65826e-05	0.000195195	0.000222792		0.000110123	0.000199611	0.000199627		0.000117728	0.000196646	0.000115092		0.000148473	6.23539e-05	0.000145323		0.000170785	9.42241e-05
sgD	72	G	A	0.000616151	0.000924603	0.000598274		0.0108066	0.0130908	0.0120764		0.0468927	0.0515359	0.0480349		0.00107602	0.000979399	0.00119265		0.00517883	0.00299114	0.00330753		0.00919963	0.00701754	0.00833796		0.00321276	0.00293019	0.00176895		0.0917553	0.0810401	0.0844227		0.00524136	0.0044265	0.00390778		0.0139051	0.0159902	0.0145961		0.0907973	0.0901371	0.00107691		0.000412693	0.000463941
sgD	72	G	C	0.00121919	0.00128884	0.00179482		0.00694713	0.00646039	0.00701208		0.000412244	0.000188914	0.000254377		0.000654971	0.000168862	0.000278286		0.000728273	0.00033862	0.000264603		0.000919963	0.000809717	0.00277932		0	0.000512783	0.000136073		0.000443262	0.00126231	0.00108932		0.00042269	0.000535071	0.000488472		0.000424583	0.000410004	0.000222841		0.0037759	0.00410663	0.000170039		0.000641966	0.000515491
sgD	72	G	T	0.000419507	0.000406265	0.000488066		0	0.000680041	0.00058434		5.15305e-05	0.000151132	0.000127189		9.35672e-05	6.75448e-05	0.000278286		0.000404596	0.000225746	0.000264603		0	0.000809717	0		0.000356973	0.000146509	0.000544292		0.000886525	0.00126231	0		8.4538e-05	4.86429e-05	0.000195389		0.000318438	0.000922509	0.000334262		0.000263435	0.000139208	0.000226719		0.000320983	0.000257745
sgD	73	A	G	0.00237928	0.00254427	0.00255036		0.00197589	0.00192847	0.00159649		0.00283783	0.0026472	0.00190856		0.00259495	0.00207681	0.00284649		0.00189394	0.0020078	0.00194775		0.00329102	0.00443336	0.00567859		0.00571081	0.00713106	0.00705882		0.00137994	0.00268962	0.00230947		0.00189361	0.00207777	0.00159109		0.00287865	0.00160017	0.00266019		0.00118053	0.00180819	0.00142743		0.00204918	0.00220241
sgD	73	A	T	0.000811118	0.000780629	0.000795971		0.000592768	0.000175316	0.000598683		0.000619163	0.000794161	0.000848248		0.000235905	0.00034046	0.000481097		0.000576416	0.000286829	0.000470146		0.000470146	0	0.000567859		0.00036452	7.50638e-05	0		0.000459982	0.000268962	0		0.000430367	0.000346295	0.000298329		0.000221435	0	0.000346981		0.00036324	0.000361638	0.00039968		0.000238277	0.000268586
sgD	73	A	C	0.000919267	0.000852909	0.000747238		0	0	0		0.000103194	7.56344e-05	4.24124e-05		9.43619e-05	3.4046e-05	8.01828e-05		0	5.73658e-05	0.000134327		0	0	0		0	7.50638e-05	0		0	0.000268962	0		0	0	9.94431e-05		0	0.000106678	0.000231321		9.081e-05	7.23275e-05	0.000114194		0	0
sgD	74	C	T	0.000554256	0.000693852	0.000828473		0.320807	0.326559	0.317448		0.00392116	0.00378115	0.00364762		0.00169875	0.00112363	0.00168377		0.00428089	0.00544787	0.00523701		0.253176	0.236631	0.26008		0.295855	0.303692	0.319906		0.23913	0.22817	0.252174		0.0235841	0.0219155	0.018594		0.408343	0.418931	0.439892		0.00501413	0.00871396	0.0138167		0.0258592	0.0239802
sgD	74	C	G	0.00185203	0.00190809	0.00256664		0.00118671	0.000700771	0.000797607		0.000103189	7.56229e-05	4.24142e-05		0	6.8099e-05	0.000120269		0.000246975	5.7346e-05	6.71411e-05		0	0.00055417	0.0028393		0.000243102	0.000525289	0.000276855		0	0.00081103	0.00057971		8.60733e-05	0.000247353	0.000198866		0.000563698	0.00054336	0.000117398		0.000273498	7.26164e-05	5.70939e-05		4.77989e-05	0.000107776
sgD	74	C	A	0.00025685	0.00030356	0.000438604		0.000197785	0	0.000598205		5.15943e-05	3.78115e-05	8.48284e-05		4.71876e-05	3.40495e-05	0.000120269		8.23249e-05	0.000114692	6.71411e-05		0	0	0		0	0	0		0	0	0		0	4.94707e-05	9.94332e-05		0.00011274	0	0		0	0.000145233	0		4.77989e-05	0
sgD	75	A	G	0.00252505	0.00316075	0.00287338		0.00278109	0.00299296	0.00280056		0.00361141	0.00306319	0.0030965		0.00273701	0.00207737	0.00244616		0.00313247	0.00229687	0.00215314		0.00236295	0.00249723	0.002849		0.00401118	0.00593405	0.0034626		0.00287908	0.00254165	0.00667476		0.00749419	0.0091044	0.00765864		0.0022553	0.00250027	0.00270143		0.0020873	0.00325051	0.00229384		0.00303104	0.00397395
sgD	75	A	T	0.000654159	0.000489497	0.000596659		0.000397298	0.000704225	0.00020004		0.000206366	0.000189086	0.000636267		0.000235949	0.00057894	0.000401011		0.0002473	0.000114844	6.72857e-05		0	0	0.000569801		0.000243102	0.000525802	0.000415512		0.000479846	0.000282406	0.000606796		0.00017228	0.000247402	0.000198926		0	0.000108707	0		9.07523e-05	0.000361167	0.000172038		9.77756e-05	0.000331162
sgD	75	A	C	0.00086349	0.000909065	0.000926391		0.000198649	0	0		5.15916e-05	7.56344e-05	0.000212089		0.00014157	6.81106e-05	4.01011e-05		8.24334e-05	0	0.000134571		0	0	0		0.000243102	7.51145e-05	0		0	0	0		0.00025842	0.000148441	9.94629e-05		0.000338295	0.000108707	0		9.07523e-05	7.22335e-05	0.000172038		0	0.000110387
sgD	76	C	T	0.000418651	0.000503384	0.00065933		0.559928	0.562467	0.5612		0.0124832	0.00990698	0.0113665		0.33401	0.336421	0.341007		0.107994	0.104749	0.105476		0.431474	0.413496	0.464387		0.801143	0.801127	0.840975		0.464012	0.456884	0.462333		0.492935	0.496858	0.491793		0.627159	0.649228	0.669333		0.052412	0.0613984	0.350541		0.453377	0.444651
sgD	76	C	A	0.000327071	0.000265675	0.00028257		0	0	0		5.15836e-05	3.78129e-05	4.24124e-05		9.44064e-05	0.000102173	4.01043e-05		0	0.000172473	6.73537e-05		0	0	0.000569801		0	0.000150319	0.000138523		0.000959693	0.000565451	0		8.61623e-05	0.000247415	0		0	0	0		0	0	0.000115101		4.9838e-05	5.6392e-05
sgD	76	C	G	0.000196243	0.000181778	0.000204078		0	0.000528634	0		0	3.78129e-05	0		0	6.81152e-05	0		0	0.000172473	6.73537e-05		0	0	0		0.000121551	7.51597e-05	0.000138523		0.000479846	0.000282725	0		0	0	9.94728e-05		0.00011288	0.000108767	0.000235266		9.06783e-05	0.000288934	0.000115101		4.9838e-05	0.000225568
sgD	77	A	G	0.00278595	0.00218051	0.00282499		0.00179319	0.00229439	0.00180433		0.00294148	0.002647	0.00233298		0.00236072	0.00156761	0.00228631		0.00222791	0.00281787	0.00269542		0.00473037	0.00278009	0.00285388		0.00170192	0.00255524	0.0024948		0.00192585	0.00340426	0.00121729		0.00432526	0.00462296	0.00369815		0.00214568	0.00206791	0.00258915		0.00154588	0.00217092	0.00156033		0.00219408	0.00231377
sgD	77	A	C	0.000810935	0.000810701	0.000800414		0.000199243	0.000176491	0.000400962		0.00010321	0.000113443	4.24178e-05		9.44287e-05	6.8157e-05	4.01107e-05		0	0	0		0	0.000278009	0		0.000121566	0.000150308	0		0.000481464	0	0		0	0	0		0.000112931	0	0.000235377		0.000181868	0	5.77901e-05		0	5.64334e-05
sgD	77	A	T	0.000562422	0.000573082	0.000455138		0	0.000176491	0.000200481		0.000309629	0.000415958	0.000212089		0.000236072	0.00023855	0.000160443		0	0.000402553	0.000269542		0	0.000556019	0		0	0.000150308	0.0002772		0.000962927	0.000567376	0.00182593		0.00017301	0.000298255	9.995e-05		0.000112931	0.000761863	0		0.000818405	0.000651277	0.000404531		0.000498654	0.000451467
sgD	78	C	T	0.000941693	0.000810735	0.000659154		0.672912	0.679139	0.681572		0.263598	0.259804	0.269087		0.764484	0.776191	0.774863		0.362308	0.349382	0.364041		0.489593	0.470768	0.505137		0.839922	0.839976	0.869559		0.500499	0.500148	0.49335		0.696252	0.696688	0.696634		0.647987	0.670293	0.688049		0.115818	0.127994	0.91252		0.575744	0.567219
sgD	78	C	G	0.00014387	8.38692e-05	7.84708e-05		0.00518238	0.00352983	0.00581512		0.000516049	0.000491624	0.00063624		0.0151565	0.0142117	0.0158062		0.00932805	0.0093759	0.00909765		0.00331126	0.00445434	0.00570776		0.00900134	0.00962551	0.00720821		0.00999001	0.00413589	0.0050665		0.0274308	0.0274916	0.0267083		0.000800549	0.000329707	0.000237586		0.00372727	0.00369004	0.0246471		0.000662184	0.000577734
sgD	78	C	A	0.000209265	0.000251607	0.000282495		0.000199322	0.000176491	0		0.000154815	0.000113452	4.2416e-05		9.44332e-05	0.000102243	4.01171e-05		8.25491e-05	5.75208e-05	0		0	0.000835189	0.000570776		0	7.51993e-05	0.000138619		0.000499501	0	0.00126662		0	0.000201035	0.000302358		0.000114364	0.000219804	0		0	7.23537e-05	0.0033557		5.09372e-05	0.000115547
sgD	79	A	G	0.00303415	0.00279576	0.00291902		0.00239282	0.00265065	0.00340886		0.00268359	0.00185388	0.00258804		0.0019831	0.00204492	0.00204581		0.00231271	0.00172602	0.00235929		0.00237079	0.00334169	0.000571102		0.00231172	0.00135389	0.00207929		0.00050025	0.0029577	0.00253646		0.00263505	0.00222503	0.00202655		0.0019635	0.00289242	0.00264614		0.00681508	0.00831766	0.00215079		0.00213632	0.0016733
sgD	79	A	T	0.000549285	0.000768833	0.000973007		0.000997009	0.00017671	0		0.000309645	0.000264841	0.000296988		0.000188866	0.000374902	0.000280797		0.000165194	0.000575341	0.000269633		0.000474158	0.000835422	0.000571102		0.000121669	0.000225649	0.000277239		0.00050025	0	0		0.00017567	0.000202276	0.000202655		0.000231	0.000222494	0.000240558		0.000454339	0.000506293	0.000174388		0.000203459	0.0002885
sgD	79	A	C	0.000758537	0.000992493	0.000768989		0.000398804	0	0		5.16076e-05	0.000113503	8.48536e-05		4.72166e-05	6.8164e-05	8.02278e-05		0	5.75341e-05	0		0	0	0		0	0.000225649	0		0	0	0		0	5.05689e-05	0.000101327		0	0.000111247	0.000120279		0.00399818	0.00347172	5.81294e-05		0.000254323	0.0001154
sgD	80	C	T	0.000680076	0.000726836	0.000800339		0.671791	0.675738	0.681444		0.862414	0.861434	0.871136		0.352563	0.354877	0.358925		0.200545	0.202256	0.21065		0.507349	0.502368	0.532304		0.842387	0.844787	0.872054		0.453086	0.456109	0.457616		0.487227	0.484381	0.474521		0.636427	0.661391	0.681851		0.110233	0.116094	0.770911		0.607428	0.597978
sgD	80	C	G	0.000183097	9.78433e-05	9.41575e-05		0.00339389	0.00353419	0.00200602		0.000106039	3.87597e-05	0.000173905		0.00448494	0.00361146	0.0048937		0.00206492	0.00120835	0.00208965		0.000474158	0.00111452	0.00114351		0.000121803	7.52729e-05	0.000277239		0.00250878	0.00118624	0.0012747		0.00289702	0.00212293	0.00182352		0.000115714	0.000334374	0.000120511		9.08761e-05	0	0.0040079		0.000208954	0.000236518
sgD	80	C	A	0.000222333	0.00029353	0.000188315		0	0.00017671	0.000200602		0.000106039	0.000232558	0.000173905		9.44198e-05	0.000102211	4.01123e-05		8.25968e-05	0.000172622	0.000337041		0	0	0		0.000365408	0	0		0	0	0		0.000175577	0.000101092	0.000202614		0.000231428	0.000222916	0.000120511		9.08761e-05	7.23327e-05	0.000174257		0.000261192	0.000354778
sgD	81	A	G	0.00272013	0.00324281	0.0027307		0.00159713	0.00318302	0.0028073		0.00164474	0.00131854	0.00113078		0.0024189	0.00195272	0.0017331		0.00307437	0.00162187	0.00183175		0.00284226	0.00362521	0.00228571		0.00206989	0.00203176	0.00194067		0.00263435	0.00251572	0.00268817		0.00419031	0.00326436	0.00332963		0.00248256	0.0015949	0.00184366		0.00272579	0.00231297	0.00198216		0.00219181	0.00212999
sgD	81	A	T	0.000261551	0.000391373	0.000439422		0	0	0		0.000159168	0.000155123	0.000173966		4.74293e-05	0.000171292	0.000161219		8.3091e-05	5.7924e-05	6.78426e-05		0	0	0		0	0	0.000138619		0.00105374	0	0		0	5.0221e-05	0.000100898		0	0.000113921	0.000122911		0	7.22804e-05	0.000116598		0.000106918	0
sgD	81	A	C	0.000889272	0.00103434	0.000768989		0	0	0		5.3056e-05	3.87807e-05	8.6983e-05		0.000142288	0.00020555	0		0	5.7924e-05	0		0	0.000278862	0		0.000243516	7.52502e-05	0.000277239		0	0	0		8.72981e-05	0.000100442	0.000201796		0.000118217	0.000227842	0		0.000181719	0.000144561	0.000116598		0.000106918	6.08569e-05
sgD	82	C	T	0.000588497	0.000754812	0.000941605		0.675175	0.683224	0.679374		0.795735	0.794935	0.799713		0.174983	0.166621	0.165538		0.302758	0.304403	0.307906		0.515975	0.495789	0.519839		0.77551	0.777402	0.80773		0.474972	0.47884	0.47971		0.179152	0.178555	0.171232		0.587732	0.620566	0.646123		0.0755334	0.0821957	0.134545		0.623224	0.617868
sgD	82	C	G	9.1544e-05	0.00020967	6.27737e-05		0.0229312	0.0220965	0.0244783		0.0673102	0.0696863	0.0690825		0.000284603	0.000273935	0.000362669		0.0103855	0.0101391	0.0111202		0.00143062	0.00224593	0.00287522		0.0115403	0.00977297	0.0103893		0.0267349	0.01843	0.0282609		0.000351278	0.000201928	0.000202881		0.0119306	0.0112451	0.0120256		0.000544712	0.00115565	0.000290343		0.0117931	0.0118243
sgD	82	C	A	0.000261554	0.000377406	0.000517883		0.00299103	0.00159095	0.00200642		0.000371294	0.000232675	0.000174011		0	0.000102726	4.02966e-05		0.000498505	0.000637312	0.000949281		0.000476872	0	0		0.000121477	0.00022553	0.000277047		0.000568828	0	0.000724638		0	5.04821e-05	0		0.000120511	0	0		9.07853e-05	0	5.80686e-05		0.000219406	0.000312813
sgD	83	A	G	0.00252387	0.00278178	0.00251095		0.00236035	0.00330953	0.00257528		0.00185234	0.00178074	0.00191146		0.00259851	0.00245457	0.00208676		0.00197174	0.00189231	0.00127517		0.00188235	0.0019321	0.00112931		0.00228448	0.00185199	0.00123626		0.00168729	0.00302623	0.00356125		0.00240653	0.00212556	0.00128955		0.00226622	0.00195402	0.00211101		0.0043204	0.00479879	0.00214319		0.00225734	0.00172979
sgD	83	A	T	0.000523081	0.000698939	0.000533576		0.000196696	0.0012193	0.000594295		0.000105848	0.000270982	0.00017377		0.000236228	0.000170456	0.00012039		0.000246467	5.73427e-05	0.000134228		0.000470588	0.000552029	0		0.000120236	0.000222239	0.000274725		0	0.00235373	0.0014245		0.000429738	0.000593178	0.000198393		0.000119275	0.000229885	0.000124177		0.000172816	0.000548434	0.000173772		0.000524962	0.000178944
sgD	83	A	C	0.000889238	0.00114626	0.00109854		0	0	0		0.000105848	3.87117e-05	0		4.72456e-05	0.00027273	0.00016052		0	0	0		0	0	0		0	0	0.000137363		0	0	0		0	4.94315e-05	9.91965e-05		0	0	0.000124177		8.6408e-05	0.000274217	0.000115848		0	5.96481e-05
sgD	84	C	T	0.00032693	0.000601062	0.000533509		0.662495	0.664183	0.661861		0.216634	0.208802	0.223449		0.129441	0.126338	0.124624		0.354291	0.361196	0.34997		0.370038	0.360398	0.359887		0.143625	0.14702	0.139659		0.486564	0.511155	0.519231		0.0796902	0.0761645	0.0728846		0.100209	0.107038	0.116648		0.0694001	0.0678814	0.0563609		0.470513	0.456753
sgD	84	C	G	2.61544e-05	9.78474e-05	0.000156914		0.0242472	0.0278981	0.0308118		0.000434028	0.000397188	0.00026707		0.000614135	0.000238566	0.000441359		0.0349569	0.0362348	0.0389531		0.0311909	0.0262358	0.0265537		0.00716931	0.00529801	0.00464164		0.0548885	0.0512821	0.0641026		0.00309811	0.0043112	0.00377846		0.00834049	0.00872333	0.00786104		0.000517911	0.000410987	0.00156558		0.0945171	0.0985745
sgD	84	C	A	0.000222312	0.00015376	0.000203989		0	0	0		5.42535e-05	7.94376e-05	0		4.72411e-05	3.40808e-05	8.02472e-05		0.00356196	0.00276514	0.00263745		0	0	0.000564972		0.000119489	7.35835e-05	0.000136519		0.0137221	0.00865801	0.00783476		8.60585e-05	0.000198216	0		0	0.000235766	0		0	0	5.79845e-05		0.000212517	0.000422807
sgD	85	T	C	0.00183124	0.00181724	0.00200888		0.00233372	0.00291345	0.000785546		0.00195302	0.00263423	0.00221393		0.00231514	0.00231797	0.00252667		0.00452154	0.00566751	0.00510513		0.00329257	0.00302115	0.0011274		0.00155002	0.0022759	0.00109096		0.00110803	0.00161499	0.00276052		0.00396244	0.00352008	0.00338882		0.00185529	0.00190999	0.00216726		0.00224389	0.00191741	0.0017315		0.00226279	0.0015148
sgD	85	T	A	0.00045781	0.000559151	0.000988747		0.000388954	0.000342759	0.000196386		0.000580628	0.000658557	0.000607744		0.000188991	0.000477229	0.000360953		0.000328839	5.72475e-05	6.71727e-05		0.000470367	0.000823949	0.0011274		0.000596161	0.000513912	0.000545479		0.00110803	0.000968992	0.000690131		0.0004307	0.000247893	0.000299013		0.000494743	0.000835621	0.00063743		0.000604125	0.000890228	5.77167e-05		0.000668552	0.000466092
sgD	85	T	G	0.000693255	0.000754854	0.000753331		0	0.00017138	0		0	0.000154955	0.000130231		0.000188991	0.000170439	0.000120318		8.22098e-05	5.72475e-05	6.71727e-05		0	0.00027465	0		0.000357696	7.34161e-05	0		0	0	0		0.0004307	0.000297472	0		0.000371058	0.000119374	0		0.000172607	0.000273916	0.000634884		0.000205708	0
sgD	86	T	C	0.00158226	0.00163543	0.00180463		0.0015534	0.00239767	0.00196155		0.00110806	0.00185888	0.000998307		0.00151172	0.0014994	0.00128318		0.00106882	0.00108845	0.000807591		0	0.000273973	0		0.00107296	0.00198194	0.00149986		0.000551876	0.000961847	0.00206327		0.000683936	0.000836244	0.000988924		0.0013356	0.00128791	0.00200451		0.00146703	0.00171163	0.00120947		0.00133129	0.00121873
sgD	86	T	G	0.000287683	0.000363428	0.000345233		0.000194175	0	0		0.00010553	0.00011618	8.68093e-05		0	0	0		0	0	0		0	0	0		0	0	0		0	0	0		0	0	0		0.000121418	0	0		8.62962e-05	0	0		0.000256016	5.80349e-05
sgD	86	T	A	3.92295e-05	8.3868e-05	3.13849e-05		0	0	0		0	0	0		4.72411e-05	0	0		0	0	6.72993e-05		0	0	0		0	0	0		0	0	0		0	0	0		0.000121418	0	0.000250564		8.62962e-05	6.8465e-05	0		5.12033e-05	0.000174105
sgD	87	A	G	0.0012553	0.00146781	0.00174172		0.00177445	0.000864902	0.0025636		0.00131926	0.00127783	0.00164938		0.00141097	0.00108666	0.00143827		0.00139493	0.00165904	0.0014774		0.00187178	0.00109469	0.00506187		0.00119204	0.00146778	0.00136351		0.00330396	0.00191816	0.00412655		0.00111083	0.00122959	0.00148309		0.00109197	0.00187222	0.00150207		0.00543431	0.00622818	0.000978643		0.00128021	0.00179908
sgD	87	A	T	0.00019614	0.000223667	0.00039228		0	0.000518941	0		0.00121372	0.000851888	0.000781284		0.000141097	0.000101874	0.000279664		0	0	0		0.000467946	0.000273673	0.00056243		0.000476815	0.000146778	0.000272702		0	0	0		0.000341793	9.83671e-05	0.000197746		0.000363989	0.000351041	0.000250344		8.62589e-05	0.000342208	5.75672e-05		0	0.00011607
sgD	87	A	C	0.000693028	0.000615084	0.000831633		0	0	0		0	0.000154889	0.000130214		9.40645e-05	3.39582e-05	0.000159808		0.00114877	0.000858124	0.000805856		0	0.000547345	0		0	0.000146778	0.000136351		0	0.000319693	0		8.54482e-05	9.83671e-05	0		0.00012133	0.000117014	0		0.000172518	0	0		0	0
sgD	88	G	A	0.000536095	0.000405356	0.000533501		0.00295508	0.00138384	0.00256461		0.000633346	0.000464684	0.000260405		0.000329117	0.000407332	0.000559396		0.00057377	0.000799452	0.000603298		0.000466636	0.00109529	0		0.000603209	0.000297287	0.000690799		0.00105263	0.000612182	0.000659196		8.54847e-05	0.000442434	0.000494315		0.000471143	0.000908575	0.00146306		0.0228547	0.0223058	0.000518732		0.000684751	0.00065758
sgD	88	G	T	0.000431491	0.000433312	0.000502118		0	0.00017298	0.000197278		0.000105558	7.74473e-05	0.000130203		0.000188067	0.000135777	0.000239741		0	0.000114207	0.000201099		0.000466636	0	0		0	7.43218e-05	0.00013816		0	0	0		0.000170969	4.91594e-05	0		0.000117786	0.000227144	0		0.000172488	0.000205269	0.000115274		0	0
sgD	88	G	C	0.000313812	0.000293534	0.000203986		0	0	0		0	3.87237e-05	4.34009e-05		0	0	0		0.000163934	5.71037e-05	0		0.000466636	0	0		0	0	0		0	0	0		0	4.91594e-05	0		0	0	0		0	0	5.76369e-05		5.26732e-05	5.978e-05
sgD	89	A	G	0.00255002	0.00268449	0.00263649		0.00278219	0.00226244	0.00218905		0.00253338	0.00259459	0.00216995		0.00235095	0.00162916	0.00187782		0.00147517	0.0017134	0.00154186		0.00384986	0.00197072	0.00173611		0.00277476	0.00200654	0.00179707		0.0024975	0.00172018	0.00124301		0.00280851	0.00269146	0.0029513		0.00212089	0.00181632	0.00182304		0.00526134	0.00349004	0.00259635		0.00273958	0.00263095
sgD	89	A	T	0.000248463	0.000377506	0.000266788		0	0	0		0.000211115	7.74503e-05	8.6798e-05		9.4038e-05	0.000169704	0		0.000163908	0	6.70376e-05		0	0	0		0	0	0.000276472		0	0	0		8.51064e-05	9.78713e-05	0		0.000353482	0.00011352	0.000121536		8.62515e-05	0.000205297	0.000288484		0.000210737	0.000179383
sgD	89	A	C	0.00104616	0.00120243	0.00122409		0	0	0		0.000211115	3.87252e-05	4.3399e-05		0.000141057	0.000101823	3.99537e-05		0.000163908	5.71135e-05	0		0	0	0		0	0	0.000138236		0	0	0		8.51064e-05	0.000244678	0		0.000117827	0	0.000121536		0	0.000205297	5.76967e-05		0	0.000239177
sgD	90	A	G	0.00295514	0.00308914	0.00274574		0.00237859	0.00156304	0.00158793		0.00258616	0.00267183	0.00212664		0.00215164	0.00270006	0.00218627		0.00203583	0.00158838	0.00206667		0.00192493	0.00168681	0.00289687		0.00194766	0.00262901	0.00166922		0.00435161	0.00299476	0.00108696		0.00229163	0.00239281	0.00157063		0.00136815	0.00285997	0.00153501		0.0016385	0.00280515	0.00161133		0.00228996	0.00190016
sgD	90	A	C	0.000836853	0.000922548	0.00133365		0	0.000173671	0		0.000263894	7.74443e-05	0.000217004		9.35497e-05	0.000101252	7.95007e-05		0	5.67279e-05	6.66667e-05		0	0	0		0	0.000300458	0		0	0	0		8.48752e-05	0	0		0.000228024	0.000109999	0.000472311		0	0.000136836	5.75473e-05		0.000407104	0.000287902
sgD	90	A	T	0.000183062	0.000125802	0.000251039		0	0	0		0.000105558	7.74443e-05	0		4.67749e-05	0.000135003	3.97504e-05		8.14332e-05	0	0		0	0	0		0	0	0.000139101		0.000435161	0	0		0	0	9.81643e-05		0	0.000109999	0		0	0	0		0	5.75805e-05
sgD	91	T	C	0.00200073	0.00205491	0.00225957		0.00158604	0.003125	0.00198649		0.00137203	0.00193566	0.00164931		0.00163636	0.0022942	0.00143113		0.00130007	0.00215078	0.00132882		0.0025113	0.00206856	0.003003		0.00109516	0.00142728	0.00250313		0.000423908	0.00169451	0.00267094		0.00483051	0.00457933	0.00470081		0.00201252	0.00182933	0.000693161		0.00985686	0.00910326	0.0016683		0.00134342	0.00168483
sgD	91	T	G	0.000614604	0.00082476	0.000706115		0	0	0.000397298		5.27704e-05	7.74263e-05	4.34028e-05		4.6753e-05	3.37382e-05	0.000119261		8.12546e-05	5.65995e-05	0		0	0.000295508	0		0.000121684	7.51202e-05	0.000417188		0	0	0		0.000169492	9.74327e-05	9.79336e-05		0.000223614	0.000107608	0.000115527		8.57118e-05	6.79348e-05	5.75275e-05		0.000149269	0.000168483
sgD	91	T	A	0.000287687	0.000237643	0.000125532		0	0	0		0.000158311	0.000154853	0.000217014		9.3506e-05	0.000269906	0.000119261		0	0.000169799	6.64408e-05		0	0	0		0.000365052	0	0		0	0	0		8.47458e-05	0.000194865	0		0	0.000215216	0		0.000257135	0.000203804	0.000115055		0	0.000112322
sgD	92	C	T	0.000287668	0.000265597	0.000188306		0.0165831	0.0168425	0.0181181		0.00131891	0.00185794	0.0016488		0.00149568	0.00128153	0.00103277		0.00170579	0.00243309	0.00146121		0.0116732	0.00802522	0.00871586		0.000973354	0.00142664	0.00069512		0.00940695	0.00703235	0.00771605		0.000506415	0.000194024	0.000390168		0.00283595	0.00358083	0.00193138		0.0122536	0.0125671	0.00189166		0.00043802	0.000764902
sgD	92	C	A	0.000287668	0.000307533	0.000235383		0.000192827	0	0		0	0.000232243	0.000130169		0	0.000202347	0		0	0.000226334	0		0	0	0		0.000121669	0	0.000139024		0	0	0		8.44024e-05	0.000194024	0		0	0.000105319	0.000113611		8.56898e-05	0	0.000114646		9.73378e-05	5.46359e-05
sgD	92	C	G	0.000117682	0.00011183	6.27687e-05		0	0	0		5.27565e-05	3.87072e-05	4.33896e-05		4.67399e-05	0.000101174	3.97219e-05		8.12282e-05	5.65835e-05	0		0	0	0		0	7.50864e-05	0		0	0.000468823	0		0	0.000145518	0		0.000109075	0	0		8.56898e-05	0	0.000458584		0	5.46359e-05
sgD	93	T	C	0.00320375	0.00278213	0.00324843		0.00115562	0.00220601	0.00116777		0.00303124	0.00244969	0.00274946		0.00261597	0.00276439	0.00238237		0.00170302	0.00209004	0.00192206		0.00481001	0.00312234	0.00172911		0.00345033	0.00197542	0.00245131		0.00253256	0.00162966	0.00358423		0.00792246	0.00804809	0.00760382		0.00243232	0.00224949	0.0035324		0.0029127	0.00257942	0.00363451		0.00230537	0.00302925
sgD	93	T	A	0.000601519	0.00053126	0.000627717		0.000192604	0.000169693	0.000389257		0.00082203	0.00075375	0.000465293		0.000420423	0.00016856	0.000317649		0.000324386	0.000338926	0.000397667		0.001443	0	0.000576369		0.000594884	0.000512145	0		0.000361794	0.000203707	0		0.000168563	0.00019393	0.00019497		0.000846024	0.000511247	0.000110387		0.000685342	0.000407277	0.000397524		0.000266005	0.000248299
sgD	93	T	G	0.000588443	0.000587183	0.000596331		0	0.000169693	0.000194628		0.000256884	0.000226125	0.000126898		4.67137e-05	0.00016856	7.94124e-05		0.000405482	5.64876e-05	0.000265111		0	0	0		0.000118977	0	0.000408552		0	0.00081483	0.000448029		0.000168563	0.000242412	0		0.000528765	0.000408998	0.000220775		0.000257003	0.000339397	5.67891e-05		8.86682e-05	0.000148979
sgD	94	G	T	0.000326904	0.000321543	0.000313849		0	0	0.000194099		0.000102738	0.000113024	4.22833e-05		0	3.36984e-05	0		0	0.000112625	0		0	0	0		0	0	0		0	0	0		0	4.84731e-05	0		0	9.99001e-05	0.000108307		0	6.78748e-05	0		4.36319e-05	4.88687e-05
sgD	94	G	A	0.000706113	0.000657067	0.000753237		0.000769379	0.000508561	0.000194099		0.000821904	0.000753494	0.000634249		0.000326889	0.000505476	0.000952419		0.000241975	0.000619439	0.000528297		0.000917011	0.00134481	0		0.000356125	0.000584069	0.000679625		0.000675447	0.00094679	0		0.00176946	0.00135725	0.00194913		0.00113531	0.0010989	0.000866457		0.00488265	0.00434399	0.000566091		0.000829007	0.000390949
sgD	94	G	C	0.00016999	0.000195722	0.000298156		0	0	0		0	0	0		0	3.36984e-05	0		8.06582e-05	0	0		0	0	0		0.000118708	0	0		0	0	0		0	0	0		0	0	0		0	0	0		0	0
sgD	95	T	C	0.00251079	0.00223717	0.00204021		0.00230814	0.00203424	0.0013587		0.00215739	0.00177078	0.00215636		0.00191481	0.00195477	0.00218271		0.00225879	0.00202726	0.00231145		0.000917011	0.00134481	0.00110803		0.00222874	0.00180206	0.00201369		0	0.00113593	0.00125418		0.00480283	0.0051374	0.00380043		0.00175439	0.00239808	0.00173329		0.00274184	0.00278287	0.00226488		0.00196292	0.00219909
sgD	95	T	A	0.000863084	0.000615221	0.00064345		0.000769379	0.000678081	0.0013587		0.000770495	0.00109261	0.000676504		0.000233514	0.000370732	0.0005556		8.06712e-05	0.000281563	0.00046229		0.000917011	0.000268962	0.00110803		0.000234604	0.000504577	0		0.000337724	0.000757289	0.00083612		0.000505561	0.000339262	0.000584681		0.000515996	0.00059952	0.000649984		0.00034273	0.000407249	0.000792707		0.000392584	0.000439818
sgD	95	T	G	0.000627697	0.000810973	0.000863165		0.000384689	0.00033904	0.000582298		0.000102733	0.000263733	0.000126845		9.34056e-05	0.000202218	3.96857e-05		0.000161342	0.000168938	0.000198124		0	0.000806885	0.000554017		0	0.000144165	0.000536985		0	0.000189322	0		0.000252781	0.000339262	0.000292341		0.000412797	9.99201e-05	0.000324992		0.00385571	0.00407249	0.000113244		0.000130862	0.000244343
HEK4	160	C	T	0.00102156	0.00101215	0.0012605		0.000864304	0.00218659	0.00252951		0.000389267	0.000498537	0.000525066		0.00154394	0.000666794	0.00121857		0.000656276	0.000252685	0.000589275		0.00159046	0.00153013	0.00114025		0.000326797	0.00029217	0		0.000865988	0.000977071	0.000547645		0	0	0		0.000679092	0.000428633	0.000204207		0.000414422	0.00103397	0.000672577		0.000627281	0.00039065
HEK4	160	C	A	0.000967794	0.00123707	0.00112045		0	0	0		0.000111219	0.000151729	0.000200025		0.000118765	0	0.000332336		0.000164069	0.000126342	0.000294638		0.00139165	0.000588512	0.00022805		0.000163399	0	0.000200723		0	0.000195414	0		0	0	0.000598086		0.000150909	8.57265e-05	0		0	0.000295421	0.000428004		0.000171077	6.51084e-05
HEK4	160	C	G	0.000914028	0.00123707	0.00182073		0.000864304	0	0		0.000139024	4.3351e-05	0.000100013		0.00023753	9.52562e-05	0.000110779		0.000164069	0	0		0.000198807	0.000117702	0		0	9.73899e-05	0.000200723		0.000216497	0	0		0.00101471	0	0		0.000150909	8.57265e-05	0.000102103		0	0.000295421	0.00018343		5.70255e-05	0
HEK4	161	G	C	0.000591652	0.000337458	0.000420197		0	0	0.000835422		0.00019297	8.59402e-05	0.000272817		0.000234742	0	0		0.000325786	0.000250532	0.000146242		0	0.000115741	0		0	0	0		0.000319047	0	0.000268637		0	0	0		0	0	0		0.00020475	0	0		0	0.000191241
HEK4	161	G	A	0.000968158	0.000787402	0.00049023		0.000843882	0.00141243	0.000835422		0.000744314	0.000837917	0.000595238		0.00105634	0.000942241	0.000876136		0.000162893	0.000876863	0.000146242		0.00117165	0.000462963	0.000673098		0.00129282	0.000576868	0.000591833		0.00127619	0.000707396	0.00188046		0.0010005	0.00060241	0.000589623		0.00162758	0.00167532	0.00159649		0.0012285	0.00131984	0.000602518		0.000781163	0.00063747
HEK4	161	G	T	0.000699225	0.00112486	0.000420197		0	0.000706215	0		8.27016e-05	4.29701e-05	0.000124008		0	0.000282672	0.000109517		0.000162893	0	0		0.000390549	0.000115741	0.000224366		0.000323206	9.61446e-05	0		0	0	0.000134318		0.0010005	0.00060241	0		0	0	9.97805e-05		0.00020475	0	0		0.000167392	0
HEK4	162	G	A	0.000430293	0.000112473	0.000419933		0.00168634	0.00140746	0.00166528		0.000494995	0.000643142	0.000618919		0.000936878	0.000658823	0.00142139		0.00032352	0.000500125	0.00130947		0	0.00034618	0.000894654		0.000322581	0.000192086	0.000590435		0.00127199	0.000769527	0.000805585		0	0	0		0.000442413	0.000418305	0.000998303		0.000408831	0.000731743	0.000601431		0.00144863	0.00190949
HEK4	162	G	C	0.000484079	0.00033742	0.000839866		0	0	0		0.000247498	0.000235819	0.000247568		0.000936878	0.000752941	0.0017494		0	0.000250063	0.000290994		0.000194062	0	0		0.00016129	9.6043e-05	0.000196812		0.000423998	0.000256509	0		0	0.000301477	0.000587889		0.000368677	0	0.000399321		0.000204415	0.000292697	6.01431e-05		0.000278583	0.000318248
HEK4	162	G	T	0.000268933	0.000224947	0.000279955		0	0	0		8.24992e-05	4.28761e-05	7.42703e-05		0	0	0		0	0	0.000145497		0.000194062	0.000115393	0		0	9.6043e-05	0.000196812		0.000317999	0	0		0	0	0		0	0	9.98303e-05		0	0	6.01431e-05		5.57165e-05	0
HEK4	163	T	C	0.00365926	0.00303712	0.0040602		0.00353982	0.000740192	0.00353045		0.00351579	0.00375272	0.00361576		0.00378326	0.0029294	0.00317388		0.00185279	0.00168481	0.000901713		0.00163666	0.00156513	0.00164281		0.0023427	0.00288586	0.0034588		0.00132729	0.00119816	0.000139256		0.00257202	0.00125117	0.00122026		0.00176964	0.00175285	0.00187422		0.00211104	0.00242277	0.00311546		0.00179814	0.00225569
HEK4	163	T	G	0.00478932	0.00404949	0.00455023		0.000884956	0	0		0.000228669	0.000288671	0.000256437		0.000244081	9.76467e-05	0.000340059		0.000505306	0.000129601	0		0.000409165	0.000361185	0		0.000334672	0.000298537	0.000203459		0.000331822	0.000133129	0.000278513		0.000514403	0.000312793	0		0.000615527	0.000438212	0.00031237		0.000633312	0.000151423	0		0.000290023	0.000132688
HEK4	163	T	A	0.00021525	0.000224972	0.000140007		0.000884956	0.000740192	0		0.000142918	6.66163e-05	0.000153862		0	0.000195293	0		0.00033687	0.000259202	0.000150286		0.000613748	0.000120395	0		0	9.95124e-05	0		0.000110607	6.65646e-05	0.000278513		0	0	0		7.69408e-05	0	0		0.000211104	0.00121139	0.000249237		0	0
HEK4	164	G	A	0.000591748	0.000784841	0.00118931		0.000853242	0	0.00169205		0.000550706	0.000515342	0.000347515		0.000822948	0.000850742	0.00219491		0.000161786	0.000124875	0.00014556		0.000195733	0.00139405	0.000450958		0.000162022	9.65437e-05	0.000197668		0.000638026	0.000772599	0.000538213		0.000499501	0.000301659	0.00118133		0.000445269	0.000504583	0.000502513		0.000409836	0.000440658	0.00060423		0.000280253	0.000448402
HEK4	164	G	T	0.000806929	0.000560601	0.000699594		0	0	0.000846024		0	4.29452e-05	7.44676e-05		0	0	0		0	0	0		0.000195733	0.000116171	0		0	9.65437e-05	0		0.000106338	6.43832e-05	0		0	0	0		7.42115e-05	0	0.000301508		0.000204918	0	0.000120846		5.60507e-05	0.000128115
HEK4	164	G	C	0.000268976	0.000560601	0.000489716		0	0	0		0.000165212	0.000193253	0.00019858		0.000117564	0	0.000109745		0	0	0		0	0	0		0.000324044	0	0		0.000106338	6.43832e-05	0		0	0	0.00118133		0	8.40972e-05	0.000100503		0	0	6.0423e-05		5.60507e-05	6.40574e-05
HEK4	165	G	T	0.000753701	0.000897767	0.00105042		0.000848896	0.00214133	0.00167785		0.000110589	0.000150677	0.000174298		0.000117994	0.000188875	0		0.000324675	0.000250689	0.000146156		0.000392003	0.000116564	0		0	0	0		0.00010627	6.45411e-05	0		0	0.000302663	0		0	0.000168407	0.000100523		0	0.000294074	0.000120693		0	0
HEK4	165	G	C	0.00156124	0.00123443	0.00147059		0	0	0.000838926		5.52944e-05	4.30506e-05	0		0.000117994	0	0		0	0.000125345	0		0	0	0		0	9.66931e-05	0		0	6.45411e-05	0.000134735		0	0	0		0.000148732	0	0.000402091		0	0.000147037	6.03464e-05		0	0
HEK4	165	G	A	0.0013459	0.00100999	0.00070028		0.00169779	0.00142755	0		0.00129942	0.000947112	0.00124499		0.00129794	0.00113325	0.00186854		0.000811688	0.000752068	0.00116925		0.00117601	0.000582818	0.0013541		0.000162866	0.000580159	0.000197824		0.0010627	0.00116174	0.000808407		0.000502513	0	0.000589971		0.00074366	0.00025261	0.000603136		0	0.00176445	0.000422425		0.000448581	0.000576775
HEK4	166	C	T	0.00592066	0.00617145	0.00791317		0.507759	0.474515	0.507666		0.0677438	0.0671715	0.0638341		0.713595	0.708611	0.712986		0.0844327	0.0801989	0.076889		0.093719	0.102705	0.0931183		0.816051	0.826161	0.841381		0.88054	0.878312	0.874552		0.938677	0.940678	0.941513		0.95523	0.962041	0.955397		0.152397	0.15481	0.929777		0.898138	0.896201
HEK4	166	C	A	0.00123796	0.000897666	0.00105042		0	0.000717875	0		0.000392718	0.000370993	0.000327613		0.000241692	0.000193293	0.000337003		0.000164908	0.000510009	0.00044359		0.000594412	0	0		0.0143315	0.011982	0.0115061		0.000326691	0.000463699	0.000413565		0.00107585	0.00130378	0.00190718		0.0003056	8.70625e-05	0.000310463		0	0.000745712	0.000186104		5.76469e-05	0.000132144
HEK4	166	C	G	0.00134561	0.00190754	0.00189076		0	0	0		0.000252462	0.000196408	0.000201608		0.000241692	0.000289939	0.000112334		0.000164908	0.000637511	0.00044359		0	0.00011711	0		0.00219187	0.00419371	0.00390384		0.000326691	0.000463699	0.000137855		0	0.00065189	0		0.0005348	0.00034825	0.000206975		0	0.000149142	0.000620347		0.000403528	0.000264288
HEK4	167	A	G	0.00231481	0.00392333	0.00252189		0.00169492	0.00426743	0.000831947		0.00247483	0.00240135	0.00290327		0.00118469	0.00152614	0.00110607		0.00131169	0.000507808	0.00191967		0.0029337	0.00324562	0.00382797		0.00130847	0.00106724	0.000198098		0.0017138	0.00116777	0.00162911		0.0010582	0.000959693	0.000625782		0.00120039	0.000424665	0.000808081		0.00124456	0.000738552	0.00195539		0.000452796	0.000841533
HEK4	167	A	C	0.00263781	0.00212981	0.00196147		0	0	0.000831947		0.000222457	0.000216338	0.000200225		0.000355408	0	0		0.000163961	0.000126952	0.000295334		0.00058674	0.000463661	0		0	9.70214e-05	0.000594295		0.000107112	6.48761e-05	0.000271518		0	0.000319898	0		0.000150049	0.000339732	0.00030303		0	0	0.000183318		0.000226398	0.000129467
HEK4	167	A	T	0.000215332	0.000336285	0.000420315		0.000847458	0	0		5.56143e-05	2.16338e-05	2.50282e-05		0	0	0.000110607		0	0.000253904	0		0	0.000463661	0		0.000163559	0	0		0	0	0		0	0	0		0	0	0		0	0.00014771	0.00030553		0	0
HEK4	168	C	T	0.0246502	0.0295964	0.0276494		0.722902	0.685443	0.725945		0.869968	0.864839	0.868023		0.716834	0.710252	0.71475		0.106292	0.101446	0.0987618		0.955606	0.952731	0.958109		0.895799	0.8912	0.901573		0.991661	0.992448	0.99494		0.868238	0.879193	0.869703		0.919139	0.92401	0.917199		0.692356	0.69967	0.814653		0.905506	0.901453
HEK4	168	C	G	0.00156082	0.00179372	0.00104998		0.00262238	0.00292612	0.00601375		0.0303504	0.0312555	0.030164		0.000838123	0.000963577	0.00100795		0.000657138	0.000634035	0.000737028		0.00225041	0.00229109	0.00187222		0.00711214	0.00873148	0.00564744		0.000324886	0.000131346	0.000273523		0	0.000651254	0.000632511		0.00022885	0.000259943	0.000102987		0.000209424	0.00165264	0.00739417		0.000172961	0.000131484
HEK4	168	C	A	0.000484392	0.0295964	0.00132997		0	0	0		2.83913e-05	8.83548e-05	5.09957e-05		0	0	0		0	0.000126807	0		0.000409165	0	0		0.000165399	0	0		0	0.000197018	0		0.000535619	0.000325627	0.000632511		7.62835e-05	0	0		0	0	0		0.000115307	0.000131484
HEK4	169	T	C	0.00290604	0.00168161	0.00266013		0.00440917	0.00669145	0.00171969		0.00375384	0.00325639	0.00250819		0.000361054	0.000289631	0.00056035		0.00133511	0.000768935	0.000449371		0.00223987	0.00265476	0.00376648		0.00198643	0.00068742	0.000805477		0.00227199	0.00176852	0.00150726		0.00101163	0.000306185	0		0.000707492	0.00107143	0.00202171		0.00148054	0.00090566	0.000986072		0.00114863	0.000788799
HEK4	169	T	A	5.38155e-05	0.000112108	7.00035e-05		0	0	0		2.84382e-05	4.43046e-05	7.67813e-05		0	0	0		0	0	0		0.000203625	0.000482684	0.00047081		0	0	0		0	0	0		0	0	0		0	0	0.000106406		0.000211506	0.000150943	0		0	0
HEK4	169	T	G	0.00285222	0.00235426	0.00273014		0	0.000743494	0		0.000170629	0.000177219	5.11876e-05		0	0	0.00011207		0	0	0.000299581		0.000407249	0.000724026	0		0.000165536	0.000196406	0.000402739		0.00032457	0	0.000137024		0.000505817	0.00061237	0		0.000314441	0.000178571	0		0.000211506	0.000150943	6.16295e-05		0.00034459	0
HEK4	170	G	A	0.000161429	0.000784577	0.000910555		0.00252313	0	0		0.000604346	0.000213831	0.000370828		0.00058548	0.000375905	0.000546747		0	0.000124657	0		0.000581621	0.00057617	0.000224115		0.000161316	0.000288351	0		0.000740271	0.000320677	0.000133887		0	0.000600601	0		0.000304437	8.60956e-05	0.000103381		0.00081666	0.000438853	0.00017948		5.56483e-05	6.35728e-05
HEK4	170	G	T	0.000376668	0.000560412	0.000420256		0	0.000708215	0		0.000109881	0.000106915	0.000123609		0	9.39761e-05	0.000218699		0	0.000249314	0.000145476		0.000193874	0.000115234	0.000448229		0	0.000192234	0		0	6.41355e-05	0.000133887		0	0	0.000587544		7.61093e-05	8.60956e-05	0		0	0	0.00017948		0	6.35728e-05
HEK4	170	G	C	0.000322858	0.000112082	0.000140085		0	0	0		2.74703e-05	0	4.94438e-05		0	0	0		0	0	0		0	0.000115234	0		0	0	0		0	6.41355e-05	0.000133887		0	0	0		0	0	0		0	0	0		0	0
HEK4	171	C	T	0.0141443	0.0157021	0.0176557		0.527132	0.474405	0.511149		0.035395	0.0374037	0.0359419		0.20742	0.196622	0.199934		0.203965	0.203484	0.194599		0.121503	0.121846	0.119619		0.686361	0.704174	0.7256		0.919021	0.923662	0.92334		0.427115	0.451089	0.459845		0.789363	0.790938	0.791108		0.133003	0.133087	0.0730323		0.901684	0.900333
HEK4	171	C	G	0.00069915	0.00157021	0.00147131		0	0.000720981	0.000857633		2.7674e-05	8.62831e-05	4.9781e-05		0.000237051	0	0.000110583		0	0	0		0	0	0.000226552		0.000492368	0.000391045	0		0.000754798	6.55265e-05	0.000136893		0	0	0		0.000233608	8.83236e-05	0		0	0.000148039	0		0.000456751	0
HEK4	171	C	A	0.000914273	0.000897263	0.00133118		0	0.000720981	0		0.00013837	0.000215708	0.000149343		0.000118526	0.000189789	0.000110583		0.000163827	0.000252462	0		0	0.000232531	0		0.000820614	0.000879851	0.0004		0.000107828	0.000458686	0		0	0	0		7.78695e-05	8.83236e-05	0.000105608		0	0.000296077	0.000181072		0.000114188	0.00026125
HEK4	172	G	A	0.000484444	0.000448531	0.000350631		0.00253165	0	0		0.000414617	0.000452119	0.00042277		0.00023488	0.000564865	0.000547645		0.000490036	0.000632031	0.000441436		0.00174419	0.000692521	0.000671441		0.00291215	0.00250747	0.00336234		0.000106462	0.000513743	0.00040366		0.000501253	0.000300752	0		0.000383347	0.000172756	0.000103681		0.00164541	0.000146778	0.000478985		5.64972e-05	0.000129007
HEK4	172	G	T	0.00037679	0.000560664	0.000210379		0	0.000708215	0		5.52822e-05	0.000150706	7.46065e-05		0.000352319	0	0		0.000163345	0.000126406	0		0.000193798	0.00023084	0.000223814		0	0	0		0	0.000192653	0.000134553		0	0	0		7.66695e-05	0.000172756	0.000103681		0.000205677	0.000293556	0.00341276		5.64972e-05	0
HEK4	172	G	C	0.000968888	0.000672797	0.000771388		0	0	0		2.76411e-05	8.61178e-05	0		0	0	0		0	0.000126406	0		0	0	0		0	0	0.000197785		0.000106462	0	0.000134553		0	0	0		0	0	0		0	0	5.98731e-05		0	0
HEK4	173	G	T	0.000161516	0.000784753	0.00105226		0	0	0.000841751		8.26697e-05	0.000193158	9.91523e-05		0.000234082	0	0		0.000325892	0	0.000146477		0.000581283	0	0		0	0.000192697	0.000197316		0.000106259	0.000128601	0		0.000498008	0.000300661	0		0.000152917	8.63036e-05	0.000103821		0	0	0		0	0
HEK4	173	G	A	0.00102294	0.00112108	0.000631357		0.00169205	0.000711238	0		0.00104715	0.00118041	0.000966734		0.000819288	0.00150418	0.000764443		0.00081473	0.00138417	0.000732386		0.00116257	0.0010395	0.000447928		0.00194521	0.000867136	0.000789266		0.00074381	0.000514403	0.000134138		0.000498008	0.000901984	0.000585823		0.000535209	0.000863036	0.000726744		0.000816827	0.000584112	0.00119539		0.000225874	0.00045106
HEK4	173	G	C	0.00102294	0.000672646	0.000420905		0	0	0		5.51131e-05	0.000236082	0.000223093		0.000351124	0.000188023	0		0.000325892	0.000125834	0.000146477		0	0.0001155	0		0	0.000192697	0.000197316		0	0.000321502	0.000268276		0.000498008	0	0.000585823		0.000229375	0.000258911	0.000519103		0	0.000292056	0.000358616		0	6.44371e-05
HEK4	174	C	T	0.0173249	0.0207655	0.0199172		0.490146	0.449857	0.480269		0.00692284	0.00698187	0.00697382		0.0563682	0.0541368	0.0569873		0.0249711	0.0224014	0.0197103		0.159033	0.155823	0.156293		0.112789	0.108736	0.118709		0.90432	0.912725	0.915545		0.12247	0.121914	0.130641		0.197382	0.195959	0.196432		0.0600957	0.0518112	0.0164292		0.131474	0.136868
HEK4	174	C	G	0.002744	0.00213267	0.00273511		0.0017138	0.000716332	0.00419815		5.60554e-05	6.5455e-05	2.51762e-05		0	0	0		0.000165371	0	0		0.00019658	0	0		0.00229847	0.002245	0.00300782		0.000323974	0.000196271	0.000411975		0	0	0		7.79241e-05	8.82301e-05	0.000211104		0.000207943	0.000148456	6.06244e-05		0	6.57073e-05
HEK4	174	C	A	0.0013451	0.000785722	0.000981836		0	0	0.000839631		0.000140138	0.00013091	0.000226586		0.00011892	0.000382592	0		0.000330742	0.000384025	0.000149321		0.000589739	0.000233618	0		0	0	0.000401043		0.000431965	0.000261694	0		0.0323887	0.0268211	0.0243468		0.000155848	0	0.000105552		0	0.000296912	0.000242498		0.000230455	0.000131415
HEK4	175	T	C	0.00236737	0.00202156	0.00168386		0.0025974	0.00145773	0.000856898		0.00172263	0.00167154	0.00185171		0.0019298	0.00134862	0.000785105		0.00066324	0.000509879	0.000298909		0.00378712	0.00272609	0.00275103		0.00199601	0.00128802	0.000607042		0.00195101	0.00190852	0.00164406		0.000507614	0.0012285	0.00239664		0.00149642	0.000626006	0.00150376		0.000835247	0.000600691	0.0013454		0.00169205	0.00139628
HEK4	175	T	G	0.00182933	0.0012354	0.000982249		0.000865801	0.000728863	0.000856898		8.47194e-05	0.000241934	0.000177561		0.000120613	0.000770639	0		0.00016581	0	0.000149454		0.000398645	0.000474102	0.000458505		0.000166334	0.000198157	0		0.000108389	0.000197433	0		0.000507614	0.0012285	0.00119832		0.000157518	0.000268288	0.000214823		0	0.000300345	0.000305773		0.000291732	0.000265957
HEK4	175	T	A	0.000322824	0.000224618	0.000280643		0	0	0.000856898		0.000112959	8.79759e-05	0.000228293		0	0.00019266	0.000112158		0.00016581	0	0		0	0.000237051	0.000229253		0	0	0		0.000108389	0	0.00027401		0	0	0		7.87588e-05	8.94294e-05	0		0	0	0.000122309		0.000175039	6.64894e-05
HEK4	176	G	A	0.000807146	0.00044964	0.000350853		0.00169635	0.00213068	0.000841751		0.000441611	0.000365419	0.000521506		0.000117055	0.000469616	0.000545911		0.00016276	0.000251193	0.000586081		0.000389257	0.000579845	0.000899483		0.000326371	9.69368e-05	0.000198926		0.000105787	0.000449323	0.00026842		0.001001	0	0		0.00022885	8.61772e-05	0.000414551		0	0	0.00061024		0.000337895	0.000192728
HEK4	176	G	T	0.000914765	0.00033723	0.000771876		0	0	0.000841751		8.2802e-05	8.59808e-05	0.000173835		0.000351165	0.000187846	0.000218364		0.00016276	0.000125597	0		0.000583885	0.000579845	0.000899483		0	0	0		0	0.000256756	0.00026842		0	0	0.000588235		0.000152567	0	0.000103638		0	0.000585137	0.000122048		0	0
HEK4	176	G	C	0.000591907	0.00056205	0.000701705		0	0	0		0.000138003	0.000107476	7.45008e-05		0.000117055	0.000187846	0.000436729		0.00016276	0	0.00014652		0.000389257	0.000347907	0.000224871		0.000326371	0	0		0.00031736	0.000128378	0.00013421		0	0	0		7.62835e-05	0.000172354	0.000103638		0.000408998	0	0.000244096		0.000112632	0.00025697
HEK4	177	G	A	0.000430779	0.000449843	0.000772309		0.00170794	0.00141945	0.000831947		0.00116093	0.000969452	0.00139276		0.000705219	0.000188129	0.000546866		0.000163052	0.000125755	0.00014721		0.000778059	0.000694605	0.00134862		0.000162946	0.000193911	0.000398168		0.000212811	0.000192703	0		0.000501002	0.00030248	0.000588928		7.63009e-05	0.000258755	0.00031011		0.0147571	0.0108473	0.000611883		0.000169109	0.000385381
HEK4	177	G	T	0.000592321	0.00101215	0.000491469		0	0	0		8.29233e-05	4.30867e-05	4.97413e-05		0.000352609	0	0		0.000163052	0.000125755	0		0	0	0		0	9.69556e-05	0.000199084		0.000106406	0.000128469	0		0	0	0		0	0	0		0	0.000146585	0		0	0
HEK4	177	G	C	0.000753864	0.00101215	0.000491469		0	0	0		0	8.61735e-05	0		0	0.000188129	0.000109373		0	0	0.000441631		0	0	0		0	9.69556e-05	0		0	0	0		0	0	0		7.63009e-05	0	0		0	0	6.11883e-05		0	0
HEK4	178	A	G	0.00210197	0.00258747	0.00225051		0.000863558	0.00509832	0.00596252		0.00135128	0.0010944	0.00149412		0.00155801	0.00115108	0.00122836		0.00133156	0.00102973	0.000300165		0.00397298	0.00223977	0.00228676		0.00149328	0.00168217	0.00182076		0.000871745	0.00112204	0.000822481		0.000513347	0.000617093	0.00060024		0.00101602	0.000711301	0.00106146		0.00125971	0.00194757	0.00319049		0.000807615	0.000991539
HEK4	178	A	C	0.00199418	0.00112499	0.00225051		0	0	0.000851789		5.63031e-05	0.000153216	0.000177269		0.000119847	0.000191847	0		0	0	0.000150083		0.000198649	0.000235766	0		0.00016592	9.89511e-05	0		0.000217936	0.000330011	0		0.000513347	0	0.00060024		0.000156311	0	0		0	0	0.000250235		0.000115374	0.000198308
HEK4	178	A	T	0.000808451	0.00213747	0.0014769		0.000863558	0	0		5.63031e-05	2.18881e-05	7.59725e-05		0	0	0.000111669		0	0	0		0	0	0.000228676		0	0	0		0	0	0.00027416		0	0	0		0	0	0		0.000209952	0.000149813	0.000187676		0	0
HEK4	179	G	A	0.000593696	0.000563952	0.000493549		0.00084246	0	0		0.000411828	0.000320849	0.000370526		0.000234494	0.000281558	0.000109493		0	0.000503525	0.000146456		0.000388878	0.000577768	0.000674309		0	0.000290473	0.000198059		0.000529549	0.000385134	0.000806018		0.001001	0	0.000589275		0.000152277	8.61549e-05	0.000103413		0	0.000439303	0.000366367		0.000281881	0.000449438
HEK4	179	G	T	0.000485751	0.00011279	0.000211521		0	0	0		0.000164731	0.00010695	0.000172912		0	0.000187705	0		0.000163559	0	0		0	0	0		0.000162734	0	0		0	0.000128378	0		0	0	0		0	0	0.000103413		0	0	0.000305306		0	0
HEK4	179	G	C	0.000377807	0.00124069	0.000211521		0	0	0		0	0	2.47017e-05		0	0	0		0	0.000251762	0.000146456		0.000194439	0	0.00022477		0.000162734	0	0		0	6.4189e-05	0		0	0	0		0.000152277	0	0		0.00020475	0	0		0	0
HEK4	180	G	A	0.000269789	0.000677124	0.000564135		0.000844595	0	0.000831947		0.000384573	0.000470357	0.000543559		0.000586166	9.41176e-05	0.000328875		0.000323468	0.000623675	0.000291121		0.000582637	0.000577234	0.000448632		0.000161838	0.000193218	0		0.00169509	0.000899569	0.000804721		0.000498008	0.00120627	0.000588581		0.000381534	0.000602202	0		0.00102229	0.000438982	0.000488639		0.000225823	0.000514701
HEK4	180	G	C	0.000863325	0.00056427	0.000564135		0	0	0		0.00054939	0.000534496	0.000247072		0.000234467	0.000564706	0.000328875		0.000323468	0.000124735	0.000436681		0	0	0.000224316		0.000323677	9.6609e-05	0.000395726		0.00031783	0.000321275	0.000804721		0	0.000301568	0.00117716		0.000457841	0.000258087	0.000310655		0.000204457	0.000438982	0.000366479		0.000564557	0.000386026
HEK4	180	G	T	0.000377705	0.000451416	0.000564135		0	0	0		0.000164817	4.27597e-05	9.88289e-05		0	0	0		0	0.000124735	0		0	0	0		0	0	0		0.000105943	0	0		0	0.000603136	0		0.00618085	0.00602202	0.0057989		0	0	0		0	6.43376e-05
HEK4	181	T	C	0.00237466	0.00293785	0.00352759		0.00519031	0.00292184	0.00429185		0.00196519	0.0018353	0.00176505		0.00191824	0.00134447	0.00212599		0.00148539	0.00191083	0.00162746		0.0028186	0.00143919	0.00186567		0.00180594	0.0017673	0.00160321		0.00172025	0.00228923	0.00163443		0.00203355	0.00153846	0.000598444		0.00083201	0.000601426	0.00174038		0.00209424	0.00164621	0.00220751		0.00155324	0.00164723
HEK4	181	T	G	0.00296832	0.00327684	0.00275152		0	0	0		0.000393038	0.000218489	0.00015129		0.000239779	0.000576203	0.000447577		0.000165044	0.000254777	0.000147951		0.000603986	0.000479731	0.000699627		0.000164177	0.000589102	0.000400802		0.000430061	0.000523252	0.000272405		0.00203355	0.000307692	0		0.000453823	0.000343672	0.000307125		0	0.000299312	0.000367918		0.000402692	0.000658892
HEK4	181	T	A	0.000269847	0.000338983	0.000564414		0	0	0		0.000168445	4.36977e-05	0.00010086		0	9.60338e-05	0.000111894		0.000165044	0.000254777	0		0	0.000119933	0.000466418		0	0.000294551	0.000200401		0	0	0.000136203		0	0	0		0	0	0		0.000209424	0	6.13196e-05		5.75275e-05	0.000131778
HEK4	182	G	A	0.000864164	0.000113135	0.000776946		0	0.000707714	0.00167926		0.00351851	0.00318805	0.00314388		0.00094284	0.00103549	0.00065775		0.00113581	0.000626881	0.000733676		0.000584795	0.000463929	0.000677354		0.000646935	0.000578536	0.00118554		0.000637349	0.00070776	0.00107904		0.000501002	0.000907441	0.000590319		0.00125795	0.00041862	0.0011011		0.000205423	0.000882093	0.00101949		0.000725973	0.000510074
HEK4	182	G	T	0.000378072	0.000565675	0.000141263		0	0	0.000839631		0.000192419	0.00023536	0.000123775		0.00023571	9.41354e-05	0.000109625		0.000486776	0.000125376	0.000733676		0	0.000115982	0.000451569		0.000323468	0.000289268	0		0.000106225	0.000386051	0.00026976		0	0.00030248	0		0	0.000167448	0.0002002		0.000205423	0.000294031	0.00029985		0.000111688	0.000127518
HEK4	182	G	C	0.000540103	0.000339405	0.000282526		0	0	0		0.000219907	0.000171171	0.000272304		0.00023571	0.000188271	0.00021925		0.000324517	0.000250752	0.000440205		0	0	0		0.000161734	0	0.000197589		0.00021245	0.000193025	0.00040464		0.001002	0	0		0.000147995	8.3724e-05	0.0002002		0.000205423	0.000294031	0.00041979		0.000167532	0.000191278
HEK4	183	G	A	0.000754758	0.000791229	0.000916784		0	0	0		0.00063415	0.000729395	0.000769231		0.000941841	0.000658885	0.000657462		0.000812744	0.00163071	0.000881316		0.00136933	0.000700444	0.000681973		0.000807363	0.000385356	0.000788644		0.000531858	0.000386797	0.000270088		0.00150301	0.00120992	0		0.000519982	0.000504159	0.000602289		0.000618174	0.00073551	0.000962464		0.000784402	0.000448316
HEK4	183	G	T	0.00102431	0.000678196	0.00176305		0	0	0		0.000275718	0.000193075	0.000148883		0.00011773	0.000282379	0.000109577		0.000162549	0.000125439	0.000146886		0.000195618	0.000583703	0		0.000161473	9.63391e-05	0		0.000212743	0.000193399	0.000675219		0	0.000907441	0		0.000371416	0.00025208	0.000100381		0	0.000441306	6.0154e-05		5.60287e-05	0.00025618
HEK4	183	G	C	0.000700846	0.000678196	0.000846262		0	0	0		5.51435e-05	0.000107264	9.92556e-05		0.00011773	0	0		0	0	0.000146886		0	0	0		0	0	0.000197161		0	6.44662e-05	0		0	0	0		0	0	0.000100381		0	0	0.000120308		0	6.40451e-05
FAN	233	G	A	0.00117553	0.0010157	0.000966675		0.000870843	0.000637849	0.000841893		0.00066813	0.000490626	0.000375603		0.000774709	0.000727185	0.000851128		0.000590332	0.000666079	0.00058489		0.00104854	0.000865776	0.000320171		0.000474792	0.000660739	0.00103302		0.00111866	0.000769908	0.00121695		0.000912881	0.000619451	0.000788955		0.000581685	0.000548454	0.00114095		0.000999001	0.000778621	0.00067063		0.0016192	0.00152329
FAN	233	G	T	0.000713716	0.000546918	0.000407021		0.000380994	0.000294392	0.000336757		0.000254526	0.000413159	0.000202248		0.000148982	0.000145437	0.000100133		0.000317871	0.00025203	0.000282361		8.73782e-05	0.000202014	0.000106724		8.90234e-05	0.00011327	0.00011478		0.000258153	0.000192477	0.000331895		0.000148035	0.0001906	0.000121378		0.000290843	0.000126566	0.000351062		0.000176294	0.000222463	0.000213382		0.000476236	0.000126941
FAN	233	G	C	0.000335866	0.000390656	0.000559654		0	0.000245327	0		0	2.58224e-05	0.000144463		8.93895e-05	2.42395e-05	0		9.08203e-05	5.40064e-05	2.01686e-05		0.000174756	2.88592e-05	5.33618e-05		0	1.88783e-05	0		4.30256e-05	0	5.53159e-05		2.46725e-05	4.76501e-05	6.06888e-05		4.15489e-05	0	8.77655e-05		2.93824e-05	8.34237e-05	6.09663e-05		0.000126996	8.46274e-05
FAN	234	G	A	0.000588062	0.000860451	0.0010188		0.000595142	0.000779689	0.000783129		0.000474098	0.000720368	0.000834124		0.000800047	0.00070006	0.000897152		0.000384016	0.000555088	0.000681513		0.000955027	0.000746461	0.00105971		0.000561267	0.000826586	0.000798176		0.0146762	0.0142873	0.0147944		0.000637458	0.000805204	0.000603027		0.000702595	0.000630438	0.000873439		0.00839181	0.00799911	0.000454738		0.000725644	0.000756875
FAN	234	G	C	0.000210022	0.000704005	0.000356579		0	4.87306e-05	0.000111876		6.32131e-05	2.57274e-05	8.62887e-05		5.92628e-05	0.00019312	4.98418e-05		0	3.58121e-05	0		4.34103e-05	5.74201e-05	0		0	1.8786e-05	0		0	0	0		0	4.73649e-05	0		4.13291e-05	4.20292e-05	0		2.92398e-05	2.76786e-05	0		3.15497e-05	8.40972e-05
FAN	234	G	T	0.000252027	0.000625782	0.00010188		5.41038e-05	9.74611e-05	5.59378e-05		9.48197e-05	7.71823e-05	2.87629e-05		2.96314e-05	2.414e-05	7.47626e-05		0.000135535	0.000107436	6.01335e-05		8.68206e-05	0	0.000317914		5.90807e-05	0	0		0.000128739	0.000109691	0.000165609		2.45176e-05	7.89415e-05	3.01514e-05		0	0	0		0	8.30358e-05	0		6.30995e-05	8.40972e-05
FAN	235	T	C	0.00567346	0.00720947	0.00708605		0.006138	0.00476049	0.00566219		0.00248947	0.00241646	0.00296021		0.00370359	0.00333617	0.00347406		0.0030462	0.00281409	0.00298556		0.00405251	0.00383676	0.00381618		0.00265284	0.00221725	0.00344814		0.00225274	0.003348	0.0033443		0.00299809	0.00252094	0.00241067		0.00304388	0.00253458	0.00223065		0.00288932	0.00309554	0.00314783		0.00239739	0.0038432
FAN	235	T	A	0.000882538	0.00141055	0.000968597		0.000876856	0.000892592	0.000509597		0.000351079	0.000259835	0.000261195		0.00038828	0.000584439	0.000427964		0.000229037	0.000381264	0.000243719		0.000792882	0.000959191	0.00112873		0.000268264	9.47544e-05	0.000268189		0.000389897	0.000608727	0.00033443		0.000222999	0.000159553	0.000152574		8.45523e-05	8.5918e-05	0.000312291		0.000442243	0.000334653	0.000183368		0.000415548	0.000213511
FAN	235	T	G	0.00168103	0.00148891	0.00183524		0.000767249	0.000396707	0.000169866		0.000223414	0.000285818	0.000290217		8.96031e-05	0.000121758	0.000125872		0.000251941	0.000127088	8.12397e-05		0.000616686	0.000494129	0.000429992		0.000119229	9.47544e-05	7.66254e-05		4.33219e-05	0.000193686	0.000167215		2.47776e-05	7.97766e-05	0		0.000126828	0.000214795	4.4613e-05		8.84486e-05	0.000306766	0.000122246		0.000159826	4.27022e-05
FAN	236	G	A	0.00109603	0.00141665	0.000972265		0.0172218	0.0166626	0.0177026		0.00144374	0.00154458	0.00128945		0.00352488	0.00280403	0.00276953		0.00335989	0.00367329	0.00334495		0.00741096	0.00650603	0.00691526		0.00133753	0.00149195	0.00141227		0.0507834	0.0519502	0.0543478		0.00126438	0.00135564	0.00115607		0.00212802	0.00216067	0.00242239		0.00119995	0.00204816	0.00166556		0.0840107	0.0844228
FAN	236	G	T	0.000295085	0.000393515	0.000409375		0.000161961	4.87211e-05	0.000502597		0.000128333	0.000157076	8.79172e-05		2.96209e-05	4.83454e-05	0.000174655		2.2702e-05	7.20253e-05	0.000100752		8.71878e-05	0.00025909	5.31943e-05		0.000148615	9.44269e-05	7.63388e-05		0.000128783	5.48576e-05	0.000275877		4.95835e-05	1.59487e-05	0.000121692		8.51209e-05	4.32133e-05	0		2.92671e-05	5.53557e-05	3.02828e-05		0.000192025	0.000128172
FAN	236	G	C	0.00025293	0.000157406	0.000460547		5.39869e-05	0	0		6.41663e-05	2.61794e-05	0.000117223		8.88626e-05	4.83454e-05	0.000174655		9.0808e-05	0.000108038	8.06013e-05		0	0.000230302	5.31943e-05		2.9723e-05	1.88854e-05	0		0.000128783	5.48576e-05	0		7.43752e-05	6.37948e-05	6.08458e-05		8.51209e-05	0	8.97183e-05		0.00020487	5.53557e-05	9.08485e-05		9.60123e-05	4.27241e-05
FAN	237	C	T	0.0010145	0.000631662	0.00138554		0.000863092	0.000728085	0.000946653		0.000835583	0.0009431	0.000878297		0.00115456	0.000797602	0.00134936		0.000795979	0.000649093	0.00044379		0.00112955	0.00080342	0.000742272		0.000386514	0.000699525	0.000497722		0.00129021	0.00090632	0.00116112		0.000744325	0.00068711	0.000823171		0.000979015	0.000474977	0.000448692		0.00079056	0.000692655	0.000696611		0.00067256	0.00124038
FAN	237	C	A	0.00054952	0.000236873	0.000102633		5.39432e-05	0.000194156	0.000111371		9.64134e-05	5.23944e-05	8.78297e-05		8.88126e-05	0	9.99525e-05		0.000227423	9.01518e-05	0.000121034		8.68885e-05	0.000172161	5.30195e-05		0.000148659	0.000189061	0.000153145		0.000344056	0.000302107	0.000165874		0.000124054	0.000127834	0.000152439		4.25659e-05	0.000129539	4.48692e-05		0.00023424	0.000138531	3.02874e-05		0.000256213	4.27716e-05
FAN	237	C	G	8.45416e-05	0.000315831	0.000205265		5.39432e-05	0	0		0	7.85916e-05	0		2.96042e-05	9.66791e-05	2.49881e-05		4.54845e-05	1.80304e-05	2.01723e-05		8.68885e-05	0	0		0	3.78122e-05	0		8.60141e-05	0	5.52914e-05		0	3.19586e-05	3.04878e-05		0.000170263	0.000129539	8.97384e-05		0	0	9.08623e-05		3.20266e-05	0
FAN	238	T	C	0.0036827	0.00514281	0.00251902		0.00475046	0.00417999	0.00365744		0.00464696	0.00415232	0.00406289		0.00371902	0.00305662	0.00363527		0.00472171	0.00481195	0.00455807		0.00304354	0.0041886	0.00429923		0.00432294	0.00401546	0.0039082		0.00284066	0.00266615	0.00254834		0.00273652	0.00301055	0.00330336		0.0032318	0.00322884	0.00358958		0.00378788	0.00377799	0.0038623		0.00342278	0.00405767
FAN	238	T	A	0.000550288	0.00015824	0.00071972		0.000600633	0.000688468	0.000450146		0.000548599	0.000630732	0.00073603		0.000357026	0.000291107	0.0006017		0.000228102	0.000271351	0.000263355		0.000793966	0.00058175	0.000859845		0.00026832	0.000265172	0.000421472		0.000344323	0.000329833	0.000332392		0.00029853	0.000256217	0.000214107		0.000221356	0.000313915	0.000372943		0.000293634	0.000361131	0.000243294		0.000645807	0.000690667
FAN	238	T	G	0.00114291	0.0011868	0.00154226		0.000327618	0.000245881	0.000281341		0.000225894	0.000131403	0.000264971		0.000119009	0.000121294	0.000200567		0.000273723	0.000180901	0.000182323		0.000308765	0.000436313	0.000322442		0.000149067	0.000151527	0.000114947		0.000172161	0.000137431	0.000110797		0.000149265	0.000208177	0.000244693		0.000221356	0.000403606	0.000372943		0.000117454	0.000333352	0.000152059		0.000226032	0.000302167
FAN	239	G	A	0.0145266	0.0159046	0.0153101		0.121639	0.119975	0.119489		0.00318083	0.00345432	0.00237599		0.0165275	0.0150025	0.0152952		0.0450436	0.046754	0.0465388		0.105581	0.100339	0.100503		0.00899671	0.0081927	0.00752282		0.765326	0.780939	0.787277		0.0251757	0.023148	0.0235144		0.0387765	0.0383451	0.039065		0.0533821	0.0505912	0.0081382		0.0568494	0.0587779
FAN	239	G	T	0.000849509	0.000715706	0.00118563		0.00010798	4.86121e-05	0.00011162		0.000257036	0.000366367	0.000293333		2.96191e-05	0.000120793	7.4854e-05		0.000295293	5.40093e-05	0.000141149		0.000173581	5.74515e-05	0.000105904		2.96921e-05	1.88772e-05	0		0.000514073	0.000383404	0.000826856		0.000248281	6.39447e-05	9.13771e-05		0.000173303	0.000131619	4.57436e-05		8.78477e-05	5.53817e-05	0.000151268		3.23008e-05	4.30923e-05
FAN	239	G	C	0.000891985	0.00111332	0.00108253		5.39898e-05	4.86121e-05	5.58098e-05		0.000224907	2.61691e-05	0.000146666		2.96191e-05	7.2476e-05	0.000149708		0	9.00155e-05	4.03283e-05		0	5.74515e-05	0.000105904		5.93842e-05	9.43859e-05	0.000114561		4.28394e-05	0.000191702	0		7.44842e-05	1.59862e-05	6.0918e-05		0.00030328	0.000175492	0.000182974		5.85652e-05	5.53817e-05	9.07606e-05		9.69023e-05	4.30923e-05
FAN	240	C	T	0.00106383	0.000398121	0.00134145		0.000703045	0.000778362	0.000725608		0.000770416	0.000681288	0.000821331		0.000709891	0.000506965	0.000698585		0.000749966	0.00079275	0.000665403		0.000652884	0.000689358	0.000265562		0.000952551	0.00128776	0.00130233		0.000385935	0.000383888	0.000330724		0.000670791	0.000703809	0.00064085		0.000872753	0.000883431	0.000736852		0.000702555	0.000442821	0.00130224		0.000386872	0.00111756
FAN	240	C	A	0.000382979	0.000477745	0.000257971		0.000108161	9.72952e-05	0		0.000128403	0.000183424	0.000205333		0.000118315	9.65647e-05	7.48484e-05		9.0905e-05	9.00852e-05	0.000120982		8.70511e-05	0.00017234	0.000159337		0.000119069	0.000189376	0.000153216		0.000171527	0.000109682	5.51207e-05		0.000645947	0.000687813	0.000701883		0.000130913	4.41716e-05	4.60532e-05		0.000146366	2.76763e-05	9.0854e-05		6.44787e-05	8.5966e-05
FAN	240	C	G	0.000170213	0.000159248	0.000206377		0.000108161	0	0		3.21007e-05	2.62034e-05	0		0	2.41412e-05	0		0	3.60341e-05	6.04912e-05		0	0	5.31124e-05		2.97672e-05	1.89376e-05	7.66078e-05		4.28816e-05	2.74205e-05	5.51207e-05		4.96882e-05	1.59956e-05	3.05166e-05		4.36376e-05	4.41716e-05	9.21065e-05		0	5.53526e-05	0		0	4.2983e-05
FAN	241	A	G	0.00272572	0.00255448	0.00237665		0.00309769	0.00328931	0.00320421		0.00429356	0.00399142	0.00365653		0.00336841	0.00335391	0.00324316		0.00299035	0.00330323	0.0034593		0.00361942	0.00310253	0.00391163		0.00289252	0.00358025	0.00403429		0.00476039	0.00559242	0.00337759		0.00358136	0.00367375	0.00356287		0.00417459	0.00429225	0.00449372		0.0034326	0.00288012	0.00316234		0.00393816	0.00452863
FAN	241	A	T	0.000212947	0.000718448	0.000258331		0.000331895	0.000199352	0.000228872		0.000299551	0.000515898	0.000396124		0.000685605	0.000437467	0.000226267		0.000702279	0.00061038	0.000703928		9.04855e-05	0.00014916	0.00016528		0.000451957	0.000516934	0.000232748		0.00031736	0.000521573	0.000232937		0.000425756	0.000483388	0.000430002		0.000695765	0.000613179	0.000390759		0.000361326	0.000342192	0.000456107		0.000390561	0.00047899
FAN	241	A	C	0.00114991	0.000718448	0.00154999		0.000276579	9.96761e-05	0.000114436		0.000366117	0.0010318	0.000578951		0.000775032	0.000899237	0.000980491		0.000634317	0.000682189	0.000784377		0.000452427	0.000268488	0.000220374		0.000753262	0.000689246	0.000775825		0.000498708	0.000434644	0.000349406		0.000776378	0.000644517	0.000921432		0.00125238	0.00216971	0.00136765		0.000722652	0.000684385	0.000668957		0.000878763	0.000566079
FAN	242	G	A	0.0242318	0.0242827	0.0215171		0.504494	0.497154	0.505538		0.590166	0.592063	0.588951		0.0224893	0.0208207	0.0206144		0.0331614	0.0325982	0.0339337		0.640944	0.648313	0.647834		0.0510733	0.0479244	0.0435086		0.804381	0.818707	0.824044		0.110463	0.107478	0.109373		0.167654	0.160675	0.16782		0.399151	0.38602	0.0419447		0.0845217	0.0824715
FAN	242	G	C	0.000341895	0.000641128	0.00103697		0.000554877	0.000399401	0.000401722		6.64938e-05	0.000108581	6.08421e-05		2.97477e-05	7.27149e-05	5.01567e-05		2.26203e-05	1.79013e-05	2.01029e-05		0.00299591	0.00347493	0.00387726		0.000241196	9.56956e-05	0.000193716		0.000272134	0.000116046	0.000174907		0.000248398	0.00014403	6.0983e-05		0	9.06742e-05	0.000188297		9.03261e-05	0.000142243	0.000181973		0.000129933	8.69036e-05
FAN	242	G	T	0.000598316	0.000641128	0.000466636		0.000332926	4.99251e-05	0.000229555		0.000365716	0.000271451	0.000243368		0.000118991	0.000242383	5.01567e-05		6.7861e-05	0.000196914	0.00014072		0.000499319	0.000419388	0.000332336		0.000180897	0.000133974	0.000154973		0.000181422	0.000145058	0.000116604		0.000198718	4.801e-05	0.000152458		0	4.53371e-05	0		0.000180652	5.68974e-05	9.09863e-05		0.0001949	4.34518e-05
FAN	243	A	G	0.00218042	0.0018428	0.00202156		0.00122617	0.0020537	0.00155253		0.00130143	0.00122833	0.00107027		0.00260417	0.00268181	0.00277582		0.00236767	0.00196485	0.00244805		0.00203721	0.000777814	0.00137893		0.0021198	0.00194048	0.00159732		0.000636479	0.000697735	0.000233645		0.00261526	0.00245365	0.00257408		0.00157219	0.00185554	0.00178958		0.0016297	0.00136936	0.00195312		0.001982	0.00208786
FAN	243	A	T	4.27533e-05	0.000400609	0.000622019		0.000222941	0.000350631	0.000517509		0.000667401	0.000600519	0.000825638		0.000748324	0.000560743	0.000706571		0.00154809	0.00187472	0.00216481		0.000271628	0.000688067	0.0003861		0.000302828	0.000537955	0.000506467		0.000681942	0.000552374	0.000408879		0.00044833	0.000833921	0.00104189		0.000404276	0.000407314	4.70943e-05		0.000513053	0.000399395	0.000579834		0.000259934	0.00030448
FAN	243	A	C	0.000598546	0.00168256	0.000673854		0.000167205	0	0.000172503		0.00016685	8.18889e-05	0.000122317		0.000119732	0.000170661	7.5704e-05		0.000182129	7.21045e-05	0.000121391		9.05428e-05	0.000209412	0.000275786		6.05657e-05	0.000153701	7.7918e-05		9.09256e-05	0.000116289	0		4.98144e-05	0.000128296	0.000122575		0.000134759	0.000135771	9.41886e-05		0.000150898	0.000114113	0.00012207		0.000129967	4.34972e-05
FAN	244	A	G	0.00239541	0.00208634	0.00233608		0.0018823	0.0017452	0.00131805		0.00120265	0.00120002	0.00116236		0.00325169	0.00296512	0.00329204		0.00327295	0.00307798	0.00264246		0.00162506	0.00125194	0.00159921		0.00277359	0.0027627	0.00259912		0.000909132	0.000697269	0.000818235		0.00288471	0.0032686	0.00296419		0.00238277	0.00208362	0.00188724		0.00198915	0.00177087	0.00289361		0.00279221	0.00243098
FAN	244	A	C	0.000598854	0.00104317	0.00109017		0.000885789	0.000797806	0.000859599		0.000267255	0.000272732	0.000244708		0.000268488	0.000243043	0.000276431		0.00038639	0.000395997	0.000342915		0.00072225	0.000864433	0.00055145		0.000211034	0.000230225	0.000271549		0.000363653	0.000290529	0.000233781		0.000596837	0.000304429	0.000397262		0.000179832	0.000135888	0.000330267		0.000331525	0.000428437	0.000274131		0.000292208	0.000173641
FAN	244	A	T	0.000256652	0.000240732	0.000467217		0.000166085	0.00069808	0.000630372		0.000167034	0.000218186	0.000305885		0.000328153	0.000315956	0.000301561		0.000431848	0.000395997	0.000383258		0.000496547	0.000327888	0.00033087		0.000120591	0.000402893	0.000310342		0.000363653	8.71586e-05	0.000233781		0.000397891	0.000144203	0.000183352		0.000494538	0.00022648	0.000377448		0.000361664	0.000285625	0.000456885		0.000162338	0.000390693
FAN	245	G	A	0.0184131	0.0222544	0.0187227		0.396569	0.385749	0.399645		0.691916	0.69638	0.688489		0.174691	0.1708	0.173152		0.050655	0.0517034	0.0505746		0.53069	0.533866	0.529939		0.506626	0.508347	0.502273		0.805459	0.81875	0.82395		0.0941533	0.0911686	0.0955322		0.666211	0.682139	0.67608		0.354065	0.349205	0.0115285		0.524108	0.526998
FAN	245	G	C	0.00119899	0.000964088	0.00041606		0.000664084	0.000995867	0.000457587		0.019827	0.0197452	0.0193837		0.00716239	0.0073037	0.00727109		0.000317302	0.000233464	0.000140876		0.00413749	0.00359163	0.00337259		0.00275846	0.00283642	0.00304314		0.000361517	0.000289076	0.000348959		4.97376e-05	0.000144356	6.11602e-05		0.00023546	0	9.8741e-05		0.00589757	0.00586995	0.000243346		6.48929e-05	0.00017334
FAN	245	G	T	0.00102771	0.00112477	0.000884127		0.000332042	0.000248967	0.000171595		6.65336e-05	8.14797e-05	0.000243821		0.000118878	0.000145589	0.000125364		0.000249309	0.00014367	0.000281752		4.54669e-05	8.97908e-05	5.52883e-05		2.99832e-05	7.61455e-05	0.000115562		0.000135569	8.67227e-05	5.81598e-05		0	0.000160395	0.000152901		9.41841e-05	4.77555e-05	4.93705e-05		0.000120359	0	9.12548e-05		3.24465e-05	0.000130005
FAN	246	G	A	0.0194296	0.0230986	0.0194413		0.408215	0.394187	0.408502		0.666164	0.668835	0.662918		0.0934682	0.092065	0.0945135		0.101426	0.100612	0.100343		0.613717	0.615791	0.616545		0.579357	0.579132	0.575816		0.806322	0.820331	0.824581		0.303889	0.298983	0.30502		0.706261	0.722955	0.718332		0.38388	0.380199	0.0147198		0.665429	0.662275
FAN	246	G	C	0.000300236	0.000402414	0.000260607		0.00721621	0.0076275	0.00711335		0.0162375	0.0169197	0.0167042		0.000208302	0.000145596	0.000175769		0.000158903	0.000306031	0.000181452		0.00277803	0.00408126	0.00421683		0.00670072	0.00679558	0.00706973		9.04404e-05	0.000376179	5.82208e-05		9.91965e-05	0.000159944	9.14969e-05		0.0148477	0.0146318	0.0162186		0.000331555	0.000484911	6.09515e-05		0.000195427	0.000260892
FAN	246	G	T	0.000257345	0.000724346	0.000625456		0.000444074	0.000199412	0.000458926		0.00032803	0.000240944	0.000209927		0.000208302	0.00012133	0.000200879		0.000227004	0.000270027	0.000342742		0.00309682	0.00333103	0.00294069		0.00414663	0.00404681	0.00370871		0.000226101	0.000173621	0.000291104		0.00265351	0.00244714	0.00265341		9.45716e-05	0.000431758	9.91965e-05		0	0.000142621	9.14272e-05		0.00423425	0.0050874
FAN	247	G	A	0.0201014	0.024009	0.0201503		0.405485	0.394563	0.407568		0.709998	0.71411	0.705805		0.21783	0.218163	0.217021		0.167876	0.166562	0.166559		0.626152	0.627528	0.629746		0.644695	0.647684	0.644005		0.812624	0.824253	0.829853		0.474164	0.467835	0.477311		0.74005	0.759315	0.758004		0.381494	0.378994	0.0356805		0.757524	0.754135
FAN	247	G	T	0.00111674	0.00104737	0.000783044		0.00116105	0.0007469	0.00114325		0.000131208	8.01261e-05	0.000119933		0.000417985	0.000121607	0		0.000204643	0.000197988	0.000282167		0.000317821	0.000299222	0.00038689		3.00571e-05	0.000190967	0.00019314		0.000135747	8.68031e-05	0.00011634		0.000173315	9.57533e-05	0.000152583		0.000185977	9.46835e-05	0		0.000181017	2.85796e-05	6.09923e-05		0.000129719	0.000173634
FAN	247	G	C	0.00051542	0.00056397	0.00130507		0.00033173	0.000248967	5.71625e-05		9.84058e-05	0.00021367	8.99496e-05		0.00014928	0.000121607	0.00017599		0.00532072	0.00494969	0.0054821		0.00249716	0.00308199	0.00315039		0.00360685	0.00420128	0.0040173		0.000135747	0.000289343	0.00023268		0.00398623	0.00426102	0.00405871		0.000232472	0.000236709	0.000195829		0	0.000114318	0		0.00483201	0.00546946
FAN	248	A	G	0.00223675	0.00169533	0.0025081		0.00288025	0.00303936	0.00252714		0.00233338	0.00243713	0.00261599		0.00224605	0.00258827	0.00280374		0.00633864	0.00699566	0.00765926		0.00361745	0.00271755	0.00281178		0.0022904	0.00229687	0.00290439		0.00303745	0.00353541	0.00245027		0.00253089	0.00286327	0.00265244		0.00260853	0.00194092	0.00279631		0.00248199	0.00192357	0.00205314		0.00238387	0.00240902
FAN	248	A	T	0.000602202	0.000565109	0.000470269		0.000498505	0.000199302	0.000402045		0.000788747	0.000669541	0.00078179		0.000299473	0.0004151	0.000277848		0.000866433	0.000668836	0.000769979		0.000949582	0.000806307	0.000882126		0.000331505	0.000574218	0.000193626		0.000226675	0.000376724	0.000583396		0.000322565	0.00027193	0.000182927		0.000326067	0.000189358	0.000343407		0.00033295	0.000602911	0.000520945		0.000354359	0.000215091
FAN	248	A	C	0.00141948	0.00177606	0.00109729		0.000276947	0.000498256	5.7435e-05		0.000328645	0.000535633	0.000300689		0.000449209	0.000537188	0.000303107		0.000547221	0.000578453	0.000405252		0.000361745	0.000119453	0.000330797		0.000512326	0.000363671	0.000348527		0.000408015	0.000521618	0.000408378		0.000496253	0.000527865	0.000487805		0.000372648	0.000568074	0.000490581		0.000454023	0.000373231	0.000459657		0.000225501	0.000559236
FAN	249	T	C	0.00245806	0.00186295	0.00267058		0.00463898	0.00334679	0.00332788		0.00398394	0.00435376	0.00388366		0.00308799	0.00320387	0.00371475		0.00387906	0.00338076	0.00336339		0.00299401	0.00253017	0.00295096		0.00322144	0.00302358	0.00324989		0.00299622	0.0032285	0.00274618		0.0028536	0.00280202	0.00284143		0.00251397	0.00302257	0.00204928		0.0021978	0.00268202	0.00297573		0.00329431	0.00286631
FAN	249	T	A	0.000215619	0.000485987	0.000157093		0.000109152	0.00019687	0.00011281		0.000126474	0.000154571	0.000201375		0.000269825	0.000171199	0.000202163		0.000205362	0.000108474	0.000243136		0.000132089	0.000203577	0.000160961		0.000180641	0.000114819	0.000154757		8.6847e-05	0.000111328	0.000112089		0.000173697	0.00020815	0.000244424		4.65549e-05	0.000188911	0.00019517		0.0001188	0.000112927	0.000276099		9.59509e-05	0.000128342
FAN	249	T	G	0.000819354	0.000890977	0.000628371		5.45762e-05	0	5.64048e-05		9.48557e-05	2.57619e-05	8.63036e-05		0.000149903	0.000122285	0.000126352		0.000182544	0.000198868	8.10455e-05		0.000264178	8.72473e-05	5.36538e-05		0.000391389	0.000287048	0.000348203		0	5.56638e-05	0.000112089		0.000148883	0.000192138	0.000213871		0.000139665	0.000188911	0.000146377		8.91001e-05	0.000254087	0.000306777		0.000191902	0.000128342
FAN	250	T	C	0.00333709	0.00212106	0.00332033		0.00267862	0.00280664	0.00339002		0.00266497	0.00291658	0.00291688		0.00395577	0.00386232	0.00442489		0.004063	0.00334128	0.00402973		0.00268971	0.00280096	0.00220941		0.00329894	0.00282502	0.00289575		0.00236066	0.00282375	0.00258471		0.00309743	0.00287489	0.00292728		0.00222955	0.00268868	0.00297329		0.00265031	0.00274027	0.00251064		0.00292994	0.00327785
FAN	250	T	A	0.000260033	0.000489476	0.000210815		0.000491991	0.00064011	0.000395503		0.000380711	0.000361346	0.00025992		0.000599359	0.000635573	0.000556272		0.000410865	0.000307037	0.000485997		0.000440937	0.000408473	0.000700544		0.000269914	0.000343584	0.00042471		0.000612022	0.000475285	0.000842839		0.000396471	0.000463177	0.00024394		0.000557388	0.000660377	0.00038994		0.000416902	0.000649754	0.000398028		0.000573248	0.000468264
FAN	250	T	G	0.000650082	0.000652635	0.000632444		0.000109331	0.000246196	0.000282502		9.51777e-05	0.000154863	0.00011552		0.000269711	0.000220006	0.000176996		0.000205433	0.000162549	0.000121499		0.000264562	0.00017506	0.000323328		0.000329894	3.8176e-05	0.00011583		0.000131148	0.000111832	0.000337135		9.91178e-05	0.00019166	0.000274432		0.000185796	0.000235849	0.000243712		0.000327566	0.000339002	0.00012247		0.000159236	0.000212847
FAN	251	C	T	0.000695441	0.000654718	0.000528681		0.000543124	0.000931099	0.000957046		0.00102817	0.00063328	0.000793606		0.000653071	0.000798509	0.00070028		0.000610114	0.000465416	0.000441368		0.00293666	0.00341574	0.0032053		0.000710648	0.000809381	0.000456708		0.00556078	0.00475618	0.00593863		0.000393082	0.000427513	0.000422769		0.00105023	0.00101965	0.000912716		0.0240071	0.0230996	0.000424422		0.000784855	0.000503377
FAN	251	C	A	0.000999696	0.00139128	0.000581549		0.000380187	0.000539057	0.000394078		0.000155783	0.000151987	8.50292e-05		8.90551e-05	0.000241973	0.00012505		4.51937e-05	0.000143205	6.01866e-05		0.00052597	0.000492097	0.00032053		0.000266493	0.000150583	0.000152236		0.000171101	8.20031e-05	5.49873e-05		0.000245676	0.000110837	3.01978e-05		0.000319635	0.000139043	9.60753e-05		5.88408e-05	2.78645e-05	0.000181895		0.000251154	8.38961e-05
FAN	251	C	G	0.000130395	0.00204599	0.000211472		0.000434499	0.000735078	0.000394078		0	2.53312e-05	2.83431e-05		8.90551e-05	0	2.501e-05		4.51937e-05	3.58012e-05	2.00622e-05		0.000613631	0.00037631	0.000427373		8.8831e-05	1.88228e-05	3.8059e-05		0	2.73344e-05	0.000164962		4.91352e-05	0.000110837	3.01978e-05		0	4.63478e-05	0		0	2.78645e-05	0		3.13942e-05	8.38961e-05
FAN	252	C	T	0.00109156	0.000659141	0.00180601		0.000754595	0.000778248	0.000390974		0.000933126	0.000885045	0.000650508		0.000740697	0.00084584	0.000774284		0.000631826	0.000607903	0.00104227		0.00318708	0.00313877	0.00270974		0.000561665	0.00069511	0.000418203		0.00594195	0.00502705	0.00576575		0.000982777	0.000932792	0.00105549		0.000821468	0.000973168	0.00115152		0.0230794	0.022592	0.00072659		0.000470219	0.000544434
FAN	252	C	A	0.00117888	0.00131828	0.00212472		5.38996e-05	0.000145922	0.000335121		9.33126e-05	5.0574e-05	0.000169698		5.92557e-05	0.000120834	0.000149861		0.000270783	0.000178795	0.000220481		0.000174634	0.000115184	0		0.000206929	0.000131507	0.000152074		0.000213739	0.000273209	0.000109824		0.000196555	9.48602e-05	9.04704e-05		4.56371e-05	0.000185365	4.798e-05		2.94005e-05	0.00011129	9.08238e-05		0.00015674	0.000125639
FAN	252	C	G	0.000611274	0.00123589	0.0011686		0	4.86405e-05	5.58534e-05		0.000186625	0.000177009	0.000113132		2.96279e-05	4.83337e-05	7.49307e-05		0.000225652	0.000196674	0.000140306		4.36586e-05	5.75921e-05	5.31321e-05		8.86839e-05	0.000112721	0.000190092		8.54957e-05	8.19627e-05	0.000219647		7.37083e-05	0.00012648	9.04704e-05		9.12742e-05	0.000185365	4.798e-05		5.8801e-05	0.000166936	9.08238e-05		9.40439e-05	8.37591e-05
FAN	253	A	G	0.00188192	0.00297693	0.00186557		0.00272613	0.00245531	0.00197461		0.00236765	0.0028004	0.00250295		0.0037219	0.00388255	0.00449455		0.00216327	0.002962	0.00244528		0.00287509	0.00303605	0.00329196		0.00301844	0.00305665	0.00230548		0.00169153	0.00221914	0.00173475		0.00300196	0.00276672	0.00316919		0.00184758	0.00216155	0.00228466		0.00240185	0.00227778	0.00284499		0.00203757	0.00233595
FAN	253	A	T	0.000262594	0.00033077	0.000426417		0.000163568	0.00039285	0.000169252		0.000126275	0.00015415	0.000143848		0.000387078	0.000461053	0.000200874		6.83138e-05	0.000108366	0.000222299		0	0.000175157	0.0001619		0.000149428	1.89854e-05	0.000115274		0.000173491	0.000110957	0.000167879		0.000223286	7.99629e-05	0.000121892		0.000323326	0.000187961	9.72195e-05		8.89574e-05	0.000112483	6.11827e-05		0.000191022	0.000212359
FAN	253	A	C	0.000700249	0.00140577	0.00101274		0.000272613	0.000491063	0.000169252		0.000189412	0.000231226	5.75391e-05		5.95504e-05	0.000145596	0.000175765		0.00018217	0.000162549	0.000101045		0.000176929	0.000233543	0.000323799		0.00026897	0.000189854	0.000153698		8.67453e-05	0.000332871	0.000167879		0.000148858	0.000127941	0.000304729		0.000138568	4.69903e-05	0.000145829		0.000296525	0.000253086	0.000336505		6.3674e-05	0.000127416
FAN	254	T	C	0.00232069	0.00148945	0.00319932		0.00224645	0.00296443	0.00328575		0.00251557	0.00278544	0.00208948		0.00271423	0.00241305	0.00256565		0.00403509	0.00440117	0.00382872		0.00324358	0.00389618	0.00319679		0.00259461	0.00219697	0.00256794		0.00324521	0.00284507	0.00261707		0.00263553	0.00220589	0.0018184		0.00201161	0.00208962	0.00259005		0.00186413	0.00238162	0.00307224		0.0029113	0.00240638
FAN	254	T	A	0.000306507	0.000413736	0.000159966		0.000438332	0.000494071	0.00067981		0.000377335	0.0002811	0.000314852		0.000477227	0.000146245	0.000326995		0.000317367	0.000287423	0.000161209		0.000222163	0.000410124	0.00037928		2.98231e-05	0.000227273	0.000306619		0.000173078	0.000469574	0.000334094		0.000320205	0.000301525	0.000484907		0.000182874	0.000139308	9.59279e-05		0.000236714	0.000224152	6.08365e-05		0.000284801	0.000253303
FAN	254	T	G	0.00052544	0.000413736	0.00026661		0.000164375	0.000395257	0.000396556		0.000157223	0.000127773	0.000257607		0.00017896	0.000146245	0.000226381		0.000272029	0.000215568	0.000241814		0.000622056	0.000556597	0.000270915		0.000178939	7.57576e-05	0.000191637		0	0.000110488	0		0.000295574	0.000206307	0.000121227		4.57185e-05	0.00023218	0.000143892		0.000177536	0.000140095	0.00018251		0.000253157	8.44345e-05
FAN	255	G	A	0.00149129	0.00107803	0.00149677		0.0257381	0.0235059	0.0241746		0.03369	0.0338278	0.0338344		0.00287399	0.00309104	0.00314858		0.00153832	0.00161279	0.00178758		0.0892716	0.0910854	0.0853796		0.0153473	0.0154309	0.0157267		0.0777725	0.0770389	0.0786864		0.00483756	0.00500127	0.00486199		0.280738	0.284902	0.288865		0.0996447	0.0946749	0.00218394		0.00819878	0.00985904
FAN	255	G	T	0.000350893	0.000331702	0.000427647		0.000108143	0.000291999	0		0.000124778	0.000101433	5.67215e-05		8.88863e-05	0	9.9955e-05		6.78672e-05	8.95993e-05	0.000120511		0.0001753	0.000144718	5.3496e-05		8.87128e-05	0.000112909	0.000114238		0.000214014	0.000109508	5.51025e-05		0.000147337	0.000126614	9.05961e-05		0.000133642	9.09794e-05	0.000282739		0.000117471	0.000111056	9.09973e-05		6.28259e-05	0.000167813
FAN	255	G	C	0.000219308	0.99859	0.00026728		0	4.86665e-05	0		0	2.53582e-05	0		0	2.41488e-05	2.49888e-05		0	0	0		4.3825e-05	5.78871e-05	0.000213984		0	0	0		0	0	0		0	0	0		8.90948e-05	4.54897e-05	4.71231e-05		0	0	0		6.28259e-05	0
FAN	256	A	G	0.00219462	0.00307156	0.00256684		0.00225064	0.00257515	0.00233246		0.00280112	0.00256231	0.00292085		0.00283637	0.00349616	0.0027945		0.00297489	0.00349305	0.00354087		0.00262374	0.00240166	0.00297683		0.00286663	0.00243505	0.00275247		0.00305917	0.00342743	0.0029792		0.00357876	0.00390657	0.00415321		0.0030236	0.0028108	0.00354372		0.00308365	0.0026103	0.00306056		0.00243629	0.00295782
FAN	256	A	T	0.000658386	0.000498091	0.00106952		0.000548938	0.000495221	0.000568893		0.00101859	0.000905867	0.000925417		0.000844875	0.00103408	0.000863755		0.00080714	0.000804682	0.000716362		0.000578112	0.000644349	0.000865988		0.000995775	0.000920334	0.000930413		0.000830347	0.000891688	0.00112423		0.000900946	0.000839427	0.000861406		0.000451284	0.000737259	0.000909875		0.0010179	0.0012484	0.000587381		0.000705241	0.000771605
FAN	256	A	C	0.00237019	0.00116221	0.00251337		0.000219575	4.95221e-05	0.000113779		0.000190985	0.000207055	0.000289193		0.000120696	0.000123104	0.000177832		0.00020755	0.000237747	0.000225142		0.000266821	0.00020502	0.000108249		0.00018105	0.000115042	0.000116302		8.74049e-05	0.000250787	0.000393479		0.000150158	9.6857e-05	0.00027688		0.00027077	0.000276472	0.000239441		0.000119753	0.00019861	0.000278233		0.000128226	0.000214335
VES2	119	G	A	0.000245434	0.000345198	0.00018798		0.000581546	0.000356642	0.00046282		0.000423521	0.000464772	0.000614888		0.000420521	0.00056858	0.000769717		0.000202834	0.00022345	6.99594e-05		0.00290741	0.00254642	0.00239348		0.000494426	0.000574439	0.000447177		0.000733048	0.000797179	0.00110982		0.000630587	0.000493632	0.000505306		0.000469806	0.000584249	0.000705716		0.00947937	0.00788235	0.000323689		0.000782422	0.000380417
VES2	119	G	T	0.000299975	0.000384811	0.000278938		9.69243e-05	9.51045e-05	0.000154273		6.68717e-05	0.000172138	9.60762e-05		4.94731e-05	0.000113716	7.89453e-05		8.69288e-05	6.09409e-05	6.99594e-05		0.00023175	0.000101406	0.000139156		8.98957e-05	9.80749e-05	5.58971e-05		0.000122175	0.000120785	0.000403572		0.000259654	0.00014809	4.59369e-05		0.000180695	3.89499e-05	4.15127e-05		3.67417e-05	8.82353e-05	0.000248992		4.34679e-05	5.85257e-05
VES2	119	G	C	0.000159078	0.000215042	0.000194044		0	4.75522e-05	7.71367e-05		0.000111453	3.44276e-05	5.76457e-05		4.94731e-05	3.79054e-05	0		2.89763e-05	4.06273e-05	4.66396e-05		4.21363e-05	2.25347e-05	0		2.24739e-05	4.20321e-05	5.58971e-05		0	0	0.000100893		7.41867e-05	0	4.59369e-05		0.000108417	7.78998e-05	0		0	5.88235e-05	4.97983e-05		4.34679e-05	5.85257e-05
VES2	120	A	G	0.00152265	0.0013864	0.00172815		0.00245573	0.00299586	0.00277721		0.00247425	0.0021866	0.00215248		0.00192993	0.00204763	0.00195397		0.00168082	0.00178789	0.00167914		0.00328816	0.00277327	0.00289508		0.00566458	0.00501682	0.00575853		0.00207807	0.0019096	0.00227124		0.00237459	0.00269069	0.00275634		0.00328971	0.00409117	0.00319741		0.00260914	0.00194203	0.00246588		0.0042618	0.00436208
VES2	120	A	T	0.000227261	0.000175422	0.000194038		0.000161561	0.000190214	0.000128574		0.000267487	0.000137739	0.000230623		0.000296912	0.000341271	0.000335531		0.000144898	0.000142219	9.32858e-05		0.000126468	0.000349477	0.000194861		0.000112392	0.000140135	0.000167724		0.00069269	0.00045927	0.000353303		0.000148412	0.000370279	0.000229695		0.00437423	0.00420807	0.0040279		0.000293988	0.000441371	0.00034871		0.000761035	0.000702617
VES2	120	A	C	0.00113631	0.00138074	0.00130369		0.000129249	0.00014266	0.000128574		6.68717e-05	6.88693e-05	0.000115311		2.47427e-05	5.68785e-05	7.89484e-05		8.69389e-05	8.12678e-05	4.66429e-05		4.21558e-05	5.63672e-05	8.3512e-05		0.000157349	0.000112108	5.59081e-05		4.07465e-05	0.000120861	5.04719e-05		0	0.000197482	9.1878e-05		3.61507e-05	3.89636e-05	0.000166099		3.67485e-05	2.94247e-05	9.96314e-05		6.52316e-05	5.85514e-05
VES2	121	G	A	0.000349975	0.000356516	0.000230422		0.000516929	0.000380472	0.000565727		0.000247614	0.000330039	0.00036826		0.000420875	0.000474041	0.00049372		0.000436948	0.000469627	0.00018745		0.00137194	0.00154703	0.00172885		0.000751075	0.000937607	0.000566123		0.00118165	0.00142553	0.000605663		0.00237389	0.00170324	0.0020215		0.000686664	0.000701126	0.000747074		0.00246152	0.00273706	0.00194247		0.000499935	0.000409728
VES2	121	G	T	0.000209076	0.000254655	0.000254677		9.69243e-05	4.7559e-05	7.71446e-05		6.75311e-05	6.94818e-05	3.87642e-05		0.000173302	5.6885e-05	3.94976e-05		8.73897e-05	0.000102093	2.34313e-05		6.33205e-05	4.51687e-05	0.000111539		9.10394e-05	9.94431e-05	5.66123e-05		0.000162986	9.66464e-05	0.000100944		7.4184e-05	2.46847e-05	4.59432e-05		0.000180701	3.89514e-05	8.30082e-05		3.6739e-05	5.88616e-05	7.47105e-05		0	0.000175598
VES2	121	G	C	0.000122718	0.000158452	0.000115211		3.23081e-05	0	0		0	0	0		0	0	0		0	0	0		0	4.51687e-05	0		0	1.42062e-05	0		0	2.41616e-05	0		0	0	0		3.61402e-05	0	0		0	0	0		4.34726e-05	0
VES2	122	G	A	0.000409087	0.000639495	0.00041842		0.0213563	0.0229251	0.0220919		0.000877963	0.00088594	0.000639671		0.000742795	0.000872336	0.000967729		0.000670046	0.00100061	0.000796794		0.00836661	0.00813642	0.00697895		0.000933154	0.000994445	0.00138696		0.0233515	0.0238538	0.0235258		0.00764412	0.00755073	0.00725944		0.00104822	0.00225953	0.00249066		0.00286565	0.00309096	0.000772085		0.142491	0.139044
VES2	122	G	C	0.000118181	0.000107526	9.09609e-05		3.23091e-05	9.51248e-05	7.71545e-05		4.50237e-05	0	1.9384e-05		2.47598e-05	0	1.97496e-05		2.91324e-05	8.16827e-05	0		0	4.52023e-05	8.37474e-05		4.55197e-05	2.84127e-05	2.83054e-05		8.15062e-05	9.66721e-05	0		7.45768e-05	0	4.62385e-05		0.000108436	7.7915e-05	4.1511e-05		0	0	0		2.19149e-05	5.90545e-05
VES2	122	G	T	0.000295452	0.000288622	0.000297139		0.000193855	0.000142687	0.000102873		0.000180095	5.21141e-05	0.000135688		2.47598e-05	9.48191e-05	0.000118497		0	4.08413e-05	9.37405e-05		8.45112e-05	7.91041e-05	0.000195411		0.000227599	8.52382e-05	2.83054e-05		0.000285272	7.2504e-05	0.000201939		0	0.00012419	0.000138715		0.000108436	3.89575e-05	4.1511e-05		0.000330651	0.00026494	4.9812e-05		0.000197234	0.000236218
VES2	123	C	T	0.000740929	0.000713117	0.000842925		0.00129266	0.00161716	0.0017229		0.00128312	0.000920714	0.00125996		0.00611295	0.00608531	0.00643455		0.00075347	0.00125968	0.00107261		0.00120446	0.000858941	0.000949296		0.00104534	0.00150348	0.00127201		0.000694246	0.000799186	0.000859628		0.00152871	0.00131608	0.00115591		0.00119284	0.00159726	0.00124538		0.00102915	0.00126601	0.00393544		0.00105155	0.000944622
VES2	123	C	A	0.00035001	0.000356559	0.000357788		3.23164e-05	2.37818e-05	7.71446e-05		0.000135065	6.94879e-05	0.000174456		7.42464e-05	0.000132701	9.86894e-05		0.000173878	0.000121904	6.99529e-05		0.000147917	0.000101717	0.000139602		9.08988e-05	8.51028e-05	5.65339e-05		4.0838e-05	2.42178e-05	5.05663e-05		0.000186428	0	0.000184945		0.000180734	0.000116872	0.000207564		0.000110266	2.94421e-05	7.47235e-05		0.000153351	5.90388e-05
VES2	123	C	G	0.000186369	0.000209407	0.00018799		9.69493e-05	2.37818e-05	7.71446e-05		0	3.47439e-05	0		4.94976e-05	7.58294e-05	0.000157903		8.69389e-05	6.09521e-05	9.32705e-05		0.000316964	0.000316452	0.000251284		0	1.41838e-05	5.65339e-05		4.0838e-05	7.26533e-05	5.05663e-05		7.45712e-05	9.93271e-05	4.62364e-05		0.000180734	3.89575e-05	0		0.000330797	0.000382747	7.47235e-05		0	2.95194e-05
VES2	124	G	A	0.0124311	0.0118643	0.0111391		0.0583163	0.0580468	0.0565055		0.00311716	0.00318949	0.003228		0.0139484	0.0134876	0.0139084		0.024427	0.0260353	0.0245576		0.166028	0.16719	0.158047		0.00728339	0.00510591	0.00529749		0.828941	0.834924	0.848575		0.0448641	0.0423363	0.0456882		0.00904731	0.00724297	0.00533756		0.131004	0.123733	0.0163333		0.0506976	0.0487195
VES2	124	G	T	0.000369376	0.00032925	0.000376978		9.72479e-05	0.000119389	7.73694e-05		9.03526e-05	0.000244004	0.000155566		9.91007e-05	0.000170729	0.000118537		0	0.000142381	0.000116719		0.000212829	0.000170683	0.000281223		0.000114519	8.58136e-05	8.54433e-05		0.00884272	0.00903338	0.00848362		0.000116329	7.76337e-05	9.60846e-05		3.63346e-05	0.000117454	0.000125099		0.000184877	0.000207407	4.98728e-05		0.000132658	0.000208457
VES2	124	G	C	0.000109445	0.000141918	0.000152007		3.2416e-05	2.38777e-05	2.57898e-05		2.25882e-05	3.48578e-05	3.88916e-05		7.43255e-05	1.89699e-05	0.000138293		2.90107e-05	8.13604e-05	7.00313e-05		2.12829e-05	2.27578e-05	5.62446e-05		4.58075e-05	2.86045e-05	0.000227849		0.000558036	0.00063795	0.000746985		0.000155105	5.17558e-05	0		0.000181673	0.000117454	0.000208498		0.000110926	0.000207407	0		0.000176878	0.000208457
VES2	125	G	A	0.01626	0.0157463	0.0148379		0.0827002	0.0836807	0.0837271		0.00756474	0.00772394	0.00900936		0.0142468	0.0139835	0.0137544		0.0137333	0.0130707	0.0136621		0.222542	0.222241	0.216745		0.00833811	0.00635057	0.00555635		0.888587	0.899413	0.909665		0.0543252	0.0522916	0.0549403		0.0979446	0.100532	0.097643		0.152987	0.143274	0.0279842		0.0342976	0.0355627
VES2	125	G	T	0.000579086	0.000459788	0.000632434		0.000234278	9.80729e-05	0.000185824		0.000828092	0.00114045	0.000887431		9.9108e-05	0.000113841	7.90483e-05		0.000174576	0.000305867	0.000187152		0.00021485	0.000160803	0.000227286		9.16275e-05	0.00018594	0.000113976		0.000344798	0.000102456	0.000374612		3.85832e-05	0.000154404	4.77327e-05		0.000256016	0.000118273	8.40301e-05		0.000223447	0.000178795	7.48242e-05		0.000177478	0.000209193
VES2	125	G	C	0.000401257	0.00042573	0.000377028		0	4.90364e-05	7.9639e-05		2.23809e-05	1.72795e-05	3.8584e-05		2.4777e-05	0	0		2.9096e-05	2.03911e-05	4.6788e-05		6.44551e-05	4.59437e-05	8.52321e-05		2.29069e-05	7.15154e-05	2.84941e-05		0.000172399	5.12282e-05	0.000107032		3.85832e-05	5.14681e-05	0		0.000109721	3.94244e-05	8.40301e-05		0.00212275	0.00187735	9.97656e-05		2.21848e-05	0
VES2	126	G	A	0.0160191	0.0157931	0.0147234		0.472921	0.475469	0.476315		0.0161601	0.0166263	0.0147405		0.018116	0.0181611	0.0177841		0.0997557	0.100249	0.0984707		0.252047	0.255009	0.247398		0.02116	0.0200077	0.0195575		0.918449	0.928862	0.938659		0.0479606	0.0461208	0.0482043		0.241342	0.240924	0.241152		0.1964	0.183073	0.0250449		0.22275	0.217459
VES2	126	G	T	0.000455994	0.000397382	0.000401382		0.000402658	0.000344116	0.00037237		0.000223824	0.000103699	0.000154351		0.000223043	7.59085e-05	0.000158081		0.000116333	0.000203757	0.000210457		0.000193453	0.00018394	0.000227467		4.58505e-05	4.2935e-05	8.55286e-05		0.000431258	0.000230633	0.000214477		3.87717e-05	7.75575e-05	0.000144037		7.47189e-05	0.000200803	0.000342363		3.75742e-05	0.000180397	0.000174616		0.000266394	0.000209412
VES2	126	G	C	0.000191518	0.000306552	0.000218935		3.35548e-05	7.37391e-05	5.31957e-05		0.000111912	5.18493e-05	3.85877e-05		0.000123913	0.000113863	5.92803e-05		0.0001745	0.00014263	9.35366e-05		8.5979e-05	9.19699e-05	5.68666e-05		0.00144429	0.00133099	0.000997833		0.000258755	0.000205007	0		0.000116315	2.58525e-05	9.60246e-05		0.000112078	4.01606e-05	4.27954e-05		0.00541069	0.00429946	7.48354e-05		2.21995e-05	0.000119664
VES2	127	G	A	0.0236596	0.0230574	0.0213637		0.897539	0.902289	0.903286		0.0316451	0.0327458	0.0318642		0.0214849	0.0216905	0.0204332		0.254404	0.257068	0.262772		0.836002	0.839625	0.833561		0.0356461	0.0314357	0.0291183		0.933391	0.943448	0.948902		0.0503801	0.0472928	0.0458363		0.172909	0.180088	0.175303		0.674885	0.641937	0.0313209		0.354553	0.351373
VES2	127	G	T	0.000570055	0.000664297	0.000450146		0.000167858	0.000172113	7.98191e-05		0	6.91204e-05	7.71531e-05		9.91228e-05	9.48839e-05	0		8.7354e-05	0.000183576	9.36132e-05		0.000257893	0.000207025	0.000369549		0.000113667	5.67432e-05	0		0.000259179	0.000308467	0.000214696		0.000116351	7.75715e-05	9.59923e-05		7.47552e-05	0.000120434	0		0.00018821	6.02192e-05	7.48111e-05		0.000444079	0.000329085
VES2	127	G	C	0.000278187	0.000295243	0.000334568		3.35717e-05	7.37626e-05	0.000106425		4.47598e-05	5.18403e-05	3.85765e-05		0.000123903	1.89768e-05	3.95226e-05		0.000203826	0.000122384	9.36132e-05		0.000365348	0.000529064	0.000625391		2.27335e-05	1.41858e-05	2.82701e-05		0.000215983	0.000205645	0.000107348		3.87837e-05	2.58572e-05	0		0	8.0289e-05	0		0.00165625	0.00117427	0		6.66119e-05	0.000119667
VES2	128	T	C	0.00370803	0.00412343	0.00373595		0.00171118	0.00135222	0.00119684		0.00301386	0.00279349	0.00263593		0.00203328	0.00193611	0.00243141		0.00171482	0.0018537	0.00198723		0.00167321	0.00141149	0.00102116		0.00293971	0.00290497	0.0031489		0.00107527	0.00122869	0.00144138		0.0020191	0.00209627	0.00216305		0.00153036	0.00136579	0.00205295		0.00165271	0.00132267	0.00377179		0.00239743	0.00350108
VES2	128	T	G	0.00841034	0.00879779	0.00809862		3.35525e-05	4.91715e-05	0.000106386		0.000290224	0.00013795	0.000134683		0.000446329	0.000246759	0.000296513		0.000290647	0.000264814	0.000257172		0.000171611	0.000126231	2.83656e-05		6.78395e-05	0.000141018	8.43455e-05		0.000129032	0.000127989	5.33846e-05		0.000232974	5.17598e-05	0.000240338		0.000111978	0.000120511	0.000171079		0	0.000150304	0.000549533		0.000203555	0.000121777
VES2	128	T	A	0.000976037	0.000971221	0.00085793		6.71051e-05	0.000122929	7.97894e-05		0.000111625	3.44875e-05	0.000115442		0.000421533	0.000246759	0.000355816		0.000261582	0.000203703	0.000210413		0.000128708	1.14755e-05	5.67311e-05		0.000135679	8.46107e-05	2.81152e-05		8.60215e-05	7.67931e-05	0.000213538		0.00772695	0.00750518	0.00865218		3.7326e-05	4.01703e-05	8.55395e-05		7.5123e-05	6.01214e-05	0.000124894		0.000271407	0.000273998
VES2	129	G	A	0.0194388	0.0193815	0.0181071		0.948998	0.949073	0.952954		0.320402	0.317677	0.320978		0.0249454	0.0240902	0.0226531		0.244842	0.246166	0.241801		0.803826	0.804095	0.800365		0.111535	0.106616	0.104132		0.944092	0.952505	0.960069		0.425846	0.426771	0.428811		0.560707	0.559883	0.558113		0.591276	0.572356	0.07652		0.271411	0.270039
VES2	129	G	T	0.000387772	0.000295466	0.000261716		0.00010153	7.43458e-05	0.000160841		0.000610032	0.00071537	0.000506428		0.000247967	0.000151869	0.000336041		0.00023413	0.000205002	9.41044e-05		0.0013373	0.00110746	0.00145531		0.000114818	7.16599e-05	0.000171458		0.00144363	0.00111845	0.00189887		0.000437254	0.000688468	0.000689248		3.82526e-05	0.000205221	0.000175369		0.000189487	0.000182028	0.00012536		0.000233231	0.000252167
VES2	129	G	C	9.58025e-05	0.000176143	0.000139988		0.000135373	0.000148692	0		2.25938e-05	3.48961e-05	1.9478e-05		2.47967e-05	9.49181e-05	7.90686e-05		0	2.05002e-05	7.05783e-05		2.15694e-05	0.000126896	0.000199749		0.000160746	0.00014332	0.000142882		0.000262479	0.000260105	0.000325521		0.000198752	0.000211836	0.000443088		0.000191263	0.000205221	0.000350739		0.000227385	0.000242704	5.01442e-05		0.000116615	0.00034673
VES2	130	G	A	0.0088856	0.00869323	0.0080147		0.929312	0.928874	0.931583		0.814082	0.811801	0.814795		0.0413969	0.0391408	0.0392281		0.159578	0.156703	0.159156		0.67444	0.673073	0.663215		0.191734	0.188593	0.185633		0.936115	0.943806	0.950564		0.507671	0.505037	0.507211		0.620548	0.623653	0.621172		0.535227	0.528358	0.157108		0.40161	0.404028
VES2	130	G	C	0.00016421	0.000375002	0.000176482		0.000169354	0.000297597	0.000268197		0.000158382	0.000174727	9.75172e-05		0.000124017	0.000208903	0.000237267		5.86682e-05	0.000164409	0.000141493		0.00474578	0.0050064	0.00536346		0.000528383	0.000258072	0.00042878		0.00702032	0.00697529	0.0068131		0.00737032	0.00735568	0.00743347		0.000191468	0.000370218	0.000131828		0.00413317	0.003188	0.00052687		0.000323917	0.000343482
VES2	130	G	T	0.000328421	0.000176137	0.000407734		0.000135483	0.000322397	0.000134099		0.000362016	0.000366928	0.000312055		0.000223231	0.000208903	0.000138406		0.000264007	0.000308268	0.000141493		0.00125116	0.00138426	0.00125528		0.000482437	0.000243735	0.000171512		0.000263262	0.000653117	0.000545048		0.00240336	0.00199883	0.00198226		0.000306349	0.000411353	0.000439425		0.000189595	0.000455429	0.00027598		0.000347054	0.000249805
VES2	131	A	G	0.0023631	0.00244336	0.00214836		0.000779212	0.000620147	0.000536495		0.00119942	0.00097873	0.00103392		0.00317807	0.00357367	0.0043338		0.00416606	0.00378134	0.00440965		0.00166228	0.00137396	0.00114132		0.00226994	0.00198157	0.00230814		0.000702463	0.00026094	0.000381825		0.000661453	0.00126703	0.00111052		0.000922013	0.00123645	0.00127675		0.000870124	0.000909339	0.00201974		0.00174018	0.00225599
VES2	131	A	C	0.00154194	0.00146602	0.00171017		0.00027103	0.000124029	0.000160949		0.000226306	0.000104864	7.8032e-05		7.4486e-05	0.00017108	0.000158312		0.000234707	0.000102754	2.3581e-05		0.000669228	0.000623477	0.00091306		4.63252e-05	0.000159104	2.88517e-05		0.000131712	0.000234846	0.000327279		0.000116727	0.000310294	0.000193134		0.000153669	0.000206075	0.000132077		0.000113495	9.09339e-05	0.000151481		0.000139214	0.000187999
VES2	131	A	T	0.000246346	0.000369345	0.000346903		6.77576e-05	0.000124029	8.04743e-05		0.000497873	0.000174773	0.000234096		0.000546231	0.000361169	0.00041557		0.000352061	0.000349363	0.000353715		0.000366996	0.000438743	0.000399464		0.00111181	0.0010848	0.00121177		8.78079e-05	0.000234846	0.000272732		0.00038909	0.000284436	0.000289701		0.000153669	0.000206075	0.000220129		0.000189157	0.000303113	0.000328208		0.000162417	0.000187999
VES2	132	G	A	0.000849086	0.00079046	0.000858688		0.938468	0.940997	0.941696		0.957322	0.959829	0.961081		0.589855	0.585785	0.585831		0.344453	0.340117	0.345264		0.461834	0.461648	0.453832		0.919671	0.925858	0.927016		0.953343	0.957311	0.962647		0.836948	0.838527	0.841513		0.977807	0.980472	0.983091		0.573589	0.578547	0.493673		0.85749	0.855768
VES2	132	G	C	0.000141514	0.000136482	0.000274049		0.000440484	0.000570437	0.000590287		0.00613566	0.00564626	0.00569645		0.0021601	0.00279425	0.00190031		0.00801668	0.00881899	0.0079043		0.00025919	0.000173226	0.000142714		0.000348044	0.00036202	0.000231054		0.000393546	0.0001558	0.000271459		0.0180184	0.0182096	0.0189424		0.00011519	0.000247188	0.000440335		7.52445e-05	3.01641e-05	7.59186e-05		4.63145e-05	9.37588e-05
VES2	132	G	T	0.000470193	0.000540242	0.000450659		0.000338834	0.000446429	0.00021465		0.000249049	0.000332133	0.000390168		0.000248287	0.00013306	0.000197949		0.000411112	0.000267242	0.00014157		0.000172794	0.000184775	0.0001998		0.000324841	0.000217212	0.000202172		0.000131182	0.000363532	0.000217167		0.000120929	0.000268183	0.00039984		0.000422362	0.00041198	0.000836636		0.000188111	0.000241313	0.00020245		0.000301044	0.000187518
VES2	133	G	A	0.00123143	0.000795382	0.00110158		0.948294	0.950001	0.949734		0.967827	0.970332	0.971242		0.889008	0.890473	0.892711		0.206104	0.207337	0.205516		0.527361	0.526625	0.520376		0.933378	0.939159	0.93967		0.952883	0.954285	0.95857		0.919184	0.924648	0.929707		0.979017	0.979381	0.981978		0.628668	0.633525	0.637438		0.636837	0.632758
VES2	133	G	T	0.000378551	0.000386329	0.000566003		0.000135533	0.000148806	0.000160936		0.000158486	3.4965e-05	0.000117062		0.000819774	0.000627388	0.000752207		0.00023411	0.000102419	0.000258659		0.000194049	0.000253629	8.54944e-05		0.000116798	0.000233107	0.000174449		0.000129205	0.000128126	0.000267637		0.00016131	0.000187844	0.000249975		0.000153722	0.000123716	0.000220323		0.000376223	0.00030165	0.000252992		0.000254624	0.000343567
VES2	133	G	C	0.000173313	0.000204527	0.000249528		6.77667e-05	0.000148806	0.00010729		0.00027169	0.000174825	0.000117062		0.00014905	5.70353e-05	9.89746e-05		5.85275e-05	2.04838e-05	2.35145e-05		8.62441e-05	5.76429e-05	8.54944e-05		0.000140157	0.000276815	0.000116299		0.000129205	7.68758e-05	5.35275e-05		0.00016131	0.000134174	0.00019998		0.000230583	0.000123716	8.8129e-05		0.000150489	0.00012066	0.000101197		0.000115738	0.000281101
VES2	134	G	A	0.000784521	0.000965904	0.000979927		0.93969	0.940996	0.943212		0.90026	0.905321	0.90728		0.563688	0.561632	0.564952		0.187452	0.181835	0.18128		0.530254	0.53313	0.5267		0.928192	0.934648	0.936057		0.945313	0.947859	0.953473		0.818652	0.827314	0.826279		0.957499	0.959765	0.965018		0.625009	0.63039	0.673574		0.773487	0.76847
VES2	134	G	C	0.000209814	0.000329544	0.00024346		0.000271058	0.000248022	0.000348722		0.0223882	0.0204007	0.0206045		0.00024854	0.000342609	0.000356662		8.7786e-05	0.000143387	0.000117561		0.000129383	6.91643e-05	5.69898e-05		0.000561916	0.000496416	0.000495454		0.000301425	0.000434938	0.000267394		0.000323258	0.000296017	0.000400741		0.000301693	0.000284206	0.000520179		0.000338779	0.000392015	0.000152003		0.000272442	0.000489881
VES2	134	G	T	0.000424189	0.000499997	0.000596477		0.000338822	0.00044644	0.000348722		0.000384833	0.000297182	0.000351213		0.00012427	0.000133237	0.000178331		0.000204834	0.000163871	0.000188098		0.000129383	0.000172911	0.000170969		0.000491677	0.00032121	0.000466309		0.000215304	0.000307015	0.000534788		0.000282851	5.38213e-05	0.000400741		0.00022627	0.000121803	0.000390134		0.000263495	0.00018093	0.00020267		0.000113518	0.000398028
VES2	135	G	A	0.0010947	0.0010228	0.00120529		0.934478	0.935739	0.936992		0.181448	0.18245	0.180306		0.608052	0.605379	0.604826		0.442184	0.446767	0.446907		0.468861	0.47051	0.463397		0.924014	0.930744	0.934431		0.944375	0.947681	0.953712		0.92547	0.929331	0.933427		0.960059	0.965876	0.968495		0.590634	0.585259	0.843315		0.899863	0.897801
VES2	135	G	T	0.000533664	0.000431848	0.000462636		0.00027103	7.44048e-05	0.000214679		0.000203671	0.000174761	0.000195031		0.000174077	0.000266469	0.000158497		0.000145964	0.000245454	0.000305265		0.00120718	0.00142928	0.00150971		7.02922e-05	0.000116838	0.000116567		8.58406e-05	0.000102036	0.000159983		0.000121056	0.0001074	0.00010011		0.000151149	0.000122016	0.000173581		0.00018792	3.01323e-05	0.000202501		6.94428e-05	9.38468e-05
VES2	135	G	C	0.000287358	0.000352297	0.000237405		0.000101636	9.92063e-05	2.68348e-05		0.00011315	3.49522e-05	1.95031e-05		4.97364e-05	9.51674e-05	0.000138685		5.83856e-05	6.13635e-05	2.34819e-05		0.000301796	0.000449531	0.000683644		0.000281169	0.000189861	0.000262276		4.29203e-05	0.00022958	0.000106655		0.000121056	0.0002148	0.000250275		0	0.000162688	0.000260371		0.00172887	0.00219966	5.06252e-05		6.94428e-05	6.25645e-05
VES2	136	G	A	0.000793669	0.000772855	0.000785302		0.942107	0.942363	0.946751		0.0741198	0.0739224	0.0744578		0.864726	0.865425	0.868156		0.0940094	0.086591	0.0910369		0.471387	0.471872	0.467357		0.910359	0.917631	0.919312		0.95226	0.954583	0.958616		0.920669	0.925199	0.929685		0.959914	0.962594	0.965063		0.588299	0.580045	0.938866		0.681869	0.682691
VES2	136	G	T	0.000237188	0.00022731	0.000286118		3.38753e-05	9.92039e-05	8.04764e-05		0.000269445	0.000173527	0.000174283		0.000248849	9.52544e-05	0.000118974		0	0.000142822	4.68658e-05		0.000215216	0.000115088	0.000199045		0.00620858	0.00610951	0.00699624		0	0.00012808	0		0.000323965	8.07494e-05	0.000250589		7.56344e-05	0.000284923	0.000261051		0.000300978	0.0002112	0.00238548		0.0197442	0.0180702
VES2	136	G	C	0.000127717	0.000181848	0.000121752		0.000304878	0.000297612	0.000268255		0.000381714	0.000503228	0.000445391		0.000671892	0.000819188	0.00085265		0.000203862	0.000224435	9.37317e-05		0.00142042	0.000989757	0.000853048		0.00369724	0.00364248	0.00407632		0.00305916	0.00376556	0.00267337		0.00530493	0.00616387	0.00631484		0.000794161	0.00073266	0.000652628		0.00331076	0.00325851	0.00314681		0.00465795	0.0053553
VES2	137	T	C	0.00314751	0.0033303	0.00312319		0.00100275	0.000904891	0.000771883		0.00193924	0.00237485	0.00207553		0.000770052	0.00117916	0.000752356		0.00145151	0.00140409	0.00151841		0.00141586	0.00174043	0.00164699		0.000800457	0.000599606	0.000654394		0.000370218	0.000611008	0.000815411		0.000528382	0.000878845	0.000701689		0.00103592	0.00127429	0.000763942		0.00126319	0.0013686	0.00109983		0.000895862	0.00117796
VES2	137	T	G	0.0126402	0.0127927	0.0137956		9.70403e-05	9.52517e-05	0.000102918		0.000200611	0.000154881	0.000115307		7.45212e-05	0.000152149	0.000138592		0.000551572	0.000325587	0.000256961		0.000316984	0.00030514	0.000251235		0.000182962	8.5658e-05	0.000170712		0.000164541	4.88806e-05	0		3.77415e-05	0.000125549	0.000140338		0.000184987	3.98216e-05	4.24412e-05		0.00014861	0.000178513	0.00019997		0.000262203	5.8898e-05
VES2	137	T	A	0.00102636	0.00105706	0.000949743		0	0.000119065	0		0.000334351	0.000430226	0.000288267		2.48404e-05	0.00013313	5.93965e-05		0.000232241	0.000345936	0.000327042		0.000295852	0.000135618	0.00016749		0	1.42763e-05	0		8.22707e-05	2.44403e-05	0		0.000113225	5.02197e-05	4.67792e-05		7.39946e-05	7.96432e-05	8.48824e-05		3.71526e-05	8.92565e-05	7.49888e-05		0.000109251	0.000147245
VES2	138	C	T	0.000839343	0.000875219	0.000785388		0.000937056	0.000808619	0.00115696		0.00049036	0.00113599	0.000960707		0.00074173	0.000833254	0.000670506		0.00133299	0.000772138	0.000816193		0.000907345	0.000744963	0.000585431		0.000657313	0.000820368	0.000564334		0.000282406	0.000597943	0.0004997		0.000711264	0.000547877	0.000926827		0.000689906	0.000664348	0.000709042		0.00231669	0.00249985	0.00072186		0.00299668	0.00237015
VES2	138	C	A	0.000392302	0.000556957	0.000462709		0.000129249	7.13487e-05	0.000154261		0.000156024	0.00025818	0.000288212		0.000148346	0.000227251	0.000118325		0.000202846	0.000182875	0.000209878		0.000105505	0.000124161	0.000167266		0.00011333	0.000127298	0.000112867		0	2.39177e-05	9.994e-05		3.7435e-05	0.000149421	4.63413e-05		0.000145243	0.000156317	0		0.000147091	0.00017646	4.97834e-05		8.68602e-05	0.000117045
VES2	138	C	G	0.000301069	0.000329628	0.000316591		0	0	2.57102e-05		0	0	1.92141e-05		2.47243e-05	1.89376e-05	0		5.79559e-05	2.03194e-05	0		0	2.25746e-05	0		0	4.24328e-05	0		0	4.78354e-05	0		0	2.49035e-05	0		0	3.90793e-05	0		3.67728e-05	2.941e-05	0		0	2.92612e-05
VES2	139	G	A	0.00105385	0.000335343	0.00133367		0.0529364	0.055492	0.0545628		0.00307699	0.00323703	0.00321092		0.00187942	0.00198886	0.0017756		0.0040305	0.00369851	0.00436192		0.0227757	0.0231237	0.0228952		0.0553491	0.0587558	0.0602191		0.00224611	0.00209324	0.00194204		0.126835	0.131035	0.128591		0.85221	0.852481	0.853699		0.0928085	0.0958239	0.00439577		0.0397352	0.039686
VES2	139	G	T	0.000282851	8.52568e-05	0.000389747		0.000129429	0.000119133	0.000283242		0.000156079	0.000223837	0.000192271		0.000123646	7.57662e-05	0.000118374		0.000231971	0.000223536	9.33032e-05		0.000105541	9.03271e-05	5.5774e-05		0.000113981	0.000170554	0.000255406		0.000160436	0.000166508	4.97958e-05		0.000186303	0.000297243	0.000230947		0.000145249	0.000156894	0.000417763		7.357e-05	0.00011772	9.93394e-05		0.000108153	0.000116296
VES2	139	G	C	0.000159674	0.00123907	0.000140065		3.23572e-05	9.53062e-05	5.14986e-05		2.2297e-05	8.60911e-05	0		2.47292e-05	0	5.91868e-05		0	0.000121929	0.000139955		2.11082e-05	1.12909e-05	0.000111548		6.83885e-05	0	0.000113514		0	2.37869e-05	0		3.72606e-05	4.95405e-05	0		0.000108936	0.000509904	0.000208882		0	0	4.96697e-05		2.16305e-05	0
VES2	140	G	A	0.000971658	0.000528541	0.00107165		0.00220029	0.00212021	0.00218869		0.00131705	0.00129277	0.00140504		0.000966255	0.000854198	0.000672083		0.00118906	0.00115877	0.00132997		0.0217873	0.0221824	0.0220142		0.00161272	0.00149402	0.00106054		0.00154585	0.00183411	0.00146273		0.0224305	0.0216536	0.0223996		0.361533	0.363477	0.37166		0.0834017	0.0841939	0.00212214		0.0574652	0.0569788
VES2	140	G	T	0.000579345	0.000375094	0.000554094		0.000420644	0.000166758	0.000231744		0.000223229	0.000241317	0.000365694		0.000198206	0.00017084	0.000237206		0.000174009	0.000203293	0.000233329		0.00016873	0.000157962	0.000195062		0.000368621	0.00025858	0.000171979		8.13604e-05	0.00024133	0.000201755		0.00030108	0.000150372	0.000186663		0.000295672	0.000398375	8.48248e-05		0.000186331	0.000179072	0.000249663		0.000153066	0.000294464
VES2	140	G	C	0.000246336	0.000966151	0.000353159		6.47144e-05	7.14677e-05	2.57493e-05		8.92917e-05	6.89477e-05	0.000134729		9.91031e-05	7.59287e-05	5.93014e-05		5.8003e-05	4.06587e-05	6.99986e-05		2.10913e-05	3.3849e-05	0.000111464		0.000115194	0.000114924	0.000229305		0.000122041	9.65321e-05	0		0.000112905	2.5062e-05	0.000139997		0.000110877	0.00015935	0.000127237		0.00190057	0.00176088	2.49663e-05		0	8.83392e-05
VES2	141	G	A	0.000524575	0.000647897	0.000608895		0.000873673	0.000952948	0.000978549		0.00118304	0.00141348	0.00130898		0.000346973	0.000797236	0.000494423		0.00116023	0.000691282	0.00088667		0.00246679	0.00278618	0.0032037		0.00096859	0.000776375	0.000688073		0.00439489	0.00458616	0.00418494		0.0203497	0.0201048	0.021538		0.15186	0.162966	0.165002		0.0297111	0.0314982	0.000973783		0.0192812	0.0189624
VES2	141	G	T	0.000501768	0.000574014	0.000779385		0.000129433	7.14711e-05	5.15026e-05		8.92857e-05	0.000103425	9.62482e-05		0.00019827	3.79636e-05	0.000138438		8.70171e-05	8.13273e-05	0.00014		4.21674e-05	9.02405e-05	0.00016715		9.22467e-05	0.000172528	5.73394e-05		0.00012208	2.41377e-05	0		7.53693e-05	0.000200546	0		7.41867e-05	8.00224e-05	0.000170721		0.000111836	8.95683e-05	0		0.000262329	0.000117779
VES2	141	G	C	0.000287376	0.000363731	0.000395782		6.47165e-05	2.38237e-05	2.57513e-05		2.23214e-05	3.4475e-05	1.92496e-05		0	1.89818e-05	0		0	0	4.66668e-05		0	0	5.57165e-05		2.30617e-05	0	0		0	2.41377e-05	0		0	0	4.67202e-05		0	4.00112e-05	0.000128041		0	5.97122e-05	4.99376e-05		0	0
VES2	142	G	A	0.00154655	0.00108002	0.00146771		0.00278173	0.00173872	0.00205984		0.002142	0.0021883	0.00280888		0.00108997	0.00155562	0.00144215		0.00147642	0.0015827	0.00181661		0.00540461	0.00623489	0.00588514		0.00151909	0.00122028	0.000973989		0.00243289	0.00223897	0.00236133		0.0191337	0.0190467	0.0201926		0.122015	0.132933	0.134255		0.0244966	0.0258438	0.0015717		0.0542199	0.0526611
VES2	142	G	C	0.000237228	0.000233057	0.000182703		0.000355803	0.000285816	0.000463464		0.000111562	0.000155076	0.000153911		0.00012386	0.000170739	5.92663e-05		0.000144747	0.000121746	4.65799e-05		0.000190006	0.000158131	0.000278917		0.000276199	0.000430688	0.000486994		0.000567675	0.000312974	0.000351688		0.000112994	0.000200491	0.000186968		0.000298965	0.000363094	0.000473791		0	0.000119371	0.000149686		0.000416402	0.00017731
VES2	142	G	T	0.000401464	0.000414954	0.000444577		3.23457e-05	7.14541e-05	0.000154488		2.23125e-05	6.89227e-05	1.92389e-05		9.90884e-05	0.00018971	9.87771e-05		5.78988e-05	6.08729e-05	0		0.000105559	0.000112951	5.57833e-05		2.30165e-05	7.17813e-05	0.000114587		0	4.81498e-05	5.02412e-05		7.53296e-05	5.01228e-05	4.67421e-05		0.000149482	8.06875e-05	0.000129216		0.000223714	0.000179056	0.000149686		0.000109579	0.000206862
FAN2	101	T	C	0.00272574	0.00286438	0.00252146		0.00295203	0.00261939	0.00261097		0.0021993	0.00203592	0.002017		0.00199289	0.00254095	0.00204082		0.00917808	0.00807724	0.00921288		0.00241838	0.0022252	0.00227719		0.00349621	0.00288415	0.00338704		0.00212196	0.00212978	0.00194898		0.00422563	0.00449357	0.00438074		0.00255833	0.00218995	0.00210684		0.00276841	0.00249093	0.001838		0.00329136	0.00328128
FAN2	101	T	A	0.000334498	0.000343871	0.000379167		0.000369004	0.000287288	0.000367742		0.00027991	0.000516576	0.000264524		0.000390762	0.000298936	0.000129576		0.000273973	0.000185684	0.000287902		0.00020729	0.000370866	0.000274833		0.000463353	0.000400577	0.000387091		0.000530491	0.000377621	0.000401261		0.000131027	0.000191216	0.000280367		0.000639583	0.00070481	0.000304937		0.000410935	0.000214735	0.000167091		0.000214654	9.11466e-05
FAN2	101	T	G	0.00103667	0.0011377	0.000993418		0.000108531	8.44966e-05	9.19354e-05		0.000119962	0.000334255	0.000132262		0.000195381	0.000119574	0.000129576		0.000205479	0.000139263	0.000115161		0.000276386	0.000288452	0.000549666		8.4246e-05	0.00010682	9.67726e-05		0.000126307	0.000151048	0.000114646		0.000163784	0.000229459	0.000245321		0.000307947	0.000100687	0.000221773		4.32563e-05	8.58941e-05	0.000222787		0.000143102	0.000212675
FAN2	102	G	A	0.000785164	0.000888967	0.00115647		0.000890221	0.000760713	0.00104845		0.000759909	0.00100283	0.000462963		0.0011727	0.00128596	0.00136068		0.000959233	0.000789486	0.000690966		0.00332525	0.00355467	0.00283342		0.000551806	0.000564683	0.000730105		0.000682283	0.000830878	0.000688034		0.000458671	0.000535445	0.00112159		0.000852777	0.000629295	0.000637667		0.0046065	0.0045517	0.00050129		0.000715666	0.000972556
FAN2	102	G	T	0.000500404	0.000552403	0.000549798		0.000108563	0.000202857	0.000128757		0.000119986	0.000121555	6.61376e-05		0.00019545	0.00014953	0.000194382		6.85166e-05	0.000139321	5.75805e-05		3.4638e-05	0.000124	0.000236118		8.48933e-05	5.37793e-05	4.86736e-05		0.000101079	0.000151069	0.000258013		9.82865e-05	0.000114738	0.000210298		0.00014213	0.000151031	8.31739e-05		0.000151387	0.000193233	0.000129964		0.000119278	9.11771e-05
FAN2	102	G	C	0.000320701	0.000299981	0.000276795		0	1.69047e-05	1.83938e-05		0	3.03887e-05	6.61376e-05		0.00011727	2.99061e-05	3.23971e-05		0	9.28807e-05	5.75805e-05		3.4638e-05	0	0		8.48933e-05	0	0		5.05395e-05	7.55344e-05	5.73362e-05		6.55244e-05	3.8246e-05	7.00992e-05		4.73765e-05	0	0.000110899		4.32535e-05	6.44109e-05	3.71326e-05		7.15666e-05	0
FAN2	103	G	A	0.000807192	0.000786491	0.000773474		0.000871897	0.000644997	0.000646066		0.000880176	0.000638259	0.000529031		0.0014074	0.000718025	0.00123121		0.000620476	0.000421467	0.00063857		0.00681342	0.00777618	0.00662804		0.00118936	0.00104909	0.000340732		0.00472807	0.00454916	0.00513438		0.000795862	0.000870271	0.000992239		0.00101862	0.000981774	0.00102564		0.0121761	0.0121318	0.000649809		0.000620229	0.000364742
FAN2	103	G	C	0.000367659	0.000329229	0.000379154		4.35948e-05	0	5.53771e-05		8.0016e-05	0	3.30644e-05		3.90946e-05	2.99177e-05	0		6.89417e-05	0	0		0	2.08477e-05	0		8.49545e-05	0	0		5.05676e-05	6.0454e-05	0		0	0	0.000141748		0	2.51737e-05	5.54401e-05		2.16272e-05	6.44164e-05	3.71319e-05		0	3.03951e-05
FAN2	103	G	T	0.000605394	0.000556031	0.000583897		0.000152582	0.000118815	3.69181e-05		0.000160032	0.000212753	0.000330644		7.81891e-05	2.99177e-05	9.72006e-05		0	4.68296e-05	0		0.000174703	8.33907e-05	3.96888e-05		0.000212386	0.000134499	9.7352e-05		0.000176987	9.0681e-05	2.86837e-05		0.000132644	7.73575e-05	3.54371e-05		0.000118444	0.000125868	0.00011088		6.48817e-05	8.58885e-05	0.000111396		0.00014313	6.07903e-05
FAN2	104	A	G	0.00294416	0.00343132	0.00329126		0.00415421	0.00431411	0.00419018		0.00236104	0.00288798	0.00271191		0.00344423	0.0032667	0.00266096		0.0110989	0.0100248	0.0109169		0.00303447	0.00326192	0.00288323		0.00348358	0.00330983	0.0032632		0.00247401	0.00225261	0.00220704		0.00318566	0.00288318	0.00365106		0.0043369	0.00423003	0.0052401		0.00285479	0.00352188	0.00291534		0.00455575	0.00379881
FAN2	104	A	T	0.000613712	0.000537745	0.000637018		0.000527519	0.000564943	0.000744921		0.000560246	0.000607995	0.000396865		0.000587084	0.000359637	0.000843718		0.000206811	0.000515295	0.000522618		0.000458699	0.000336715	0.000480538		0.000722206	0.000565093	0.000974089		0.000657981	0.000661605	0.000775448		0.000431392	0.000367654	0.000319025		0.00175372	0.000981972	0.00124764		0.000800208	0.000558347	0.000909884		0.000405486	0.000273515
FAN2	104	A	C	0.0011362	0.00121816	0.00120578		6.59399e-05	5.13584e-05	5.5869e-05		0.00016007	0	0		7.82779e-05	0.000119879	0.000129803		0.000206811	0	0.000174206		0	0.000168357	0.000320359		8.49654e-05	0.000107637	0.000146113		0.000105277	9.4515e-05	2.98249e-05		3.3184e-05	0.000174152	3.54472e-05		9.47957e-05	0.000100715	0.000110902		0.000129763	4.29498e-05	0.000129983		7.15564e-05	6.0781e-05
FAN2	105	G	A	0.000668976	0.000998625	0.000667339		0.00764001	0.00717501	0.00753755		0.00104071	0.00118573	0.000959122		0.00125284	0.000509592	0.0011357		0.00144848	0.000889846	0.000754892		0.0123349	0.0123897	0.0135274		0.00118977	0.000645804	0.000535723		0.00555096	0.00544707	0.00594717		0.000763257	0.000619111	0.000673568		0.014948	0.0153811	0.0148857		0.00808771	0.0071927	0.00057547		0.000891373	0.000675883
FAN2	105	G	T	0.000674505	0.000742567	0.000701464		0.00017716	3.44952e-05	5.62504e-05		0.000200136	0.000121614	0.000198439		3.91512e-05	8.99281e-05	9.73457e-05		6.8975e-05	0.000187336	0.000174206		0.000109158	4.34726e-05	0.000164969		8.49834e-05	0.000134542	9.74042e-05		0.000213498	0.000286688	0.000362264		0.00013274	9.67361e-05	0.000141804		9.47575e-05	0.000100695	2.772e-05		0.000216249	0.000150295	0.000148508		0.000168638	0.00015361
FAN2	105	G	C	0.000284729	0.000292637	0.000337461		0	0	0		0	3.04035e-05	6.61463e-05		3.91512e-05	0	3.24486e-05		0	0	5.80686e-05		0	0	0		0	0	4.87021e-05		0	1.59271e-05	6.03774e-05		3.31851e-05	0	3.54509e-05		4.73788e-05	5.03474e-05	2.772e-05		0	2.14707e-05	1.85636e-05		2.40912e-05	0
FAN2	106	A	G	0.00396445	0.00407161	0.0041218		0.00268402	0.00318799	0.00281802		0.00408539	0.00368072	0.00367234		0.00340989	0.00312153	0.00363707		0.0034528	0.0030922	0.00366002		0.00287483	0.00317334	0.0027982		0.00306148	0.00218053	0.00233907		0.00339751	0.00347994	0.00335827		0.00278857	0.00292279	0.00290904		0.00319951	0.0031228	0.00266193		0.00302893	0.00317863	0.00271123		0.00373494	0.0040568
FAN2	106	A	T	0.000732621	0.000936508	0.000743212		0.00123018	0.00163755	0.00109695		0.000761004	0.000669222	0.000363925		0.000627107	0.000780382	0.000617003		0.00069056	0.00060907	0.000464765		0.000884564	0.000617039	0.000542933		0.000467727	0.000430721	0.000389845		0.00043143	0.000354439	0.000396886		0.00109551	0.0011033	0.000922378		0.000639901	0.000352574	0.000249556		0.000757232	0.000515453	0.000798514		0.000289157	0.000307333
FAN2	106	A	C	0.00189376	0.00200471	0.00193766		8.94674e-05	0.000174207	0.000208042		0.000200264	0.000182515	0.000165421		0.000117582	0.000150074	9.74216e-05		0.000138112	0.000140555	5.80956e-05		0.000110571	0.000110186	0.000167056		0.000170083	0.000215361	0.000146192		0.000161786	0.000112776	0.000152648		0.000199183	0.000329056	0.00017738		0.0001659	0.000100735	5.5457e-05		0.000194717	0.000107386	0.000222841		0.000144578	9.21999e-05
FAN2	107	C	T	0.00110846	0.00114496	0.00100852		0.000826276	0.000804894	0.000795977		0.00120154	0.000973562	0.00109221		0.00101977	0.000660343	0.00074736		0.000828558	0.00117123	0.00092953		0.000446047	0.000822954	0.00075847		0.000977393	0.00102288	0.000974374		0.000762548	0.00104221	0.000709242		0.00141067	0.00134005	0.0012282		0.000782009	0.000982318	0.000887459		0.000648943	0.00100956	0.00107691		0.000698778	0.000614477
FAN2	107	C	G	0.000284717	0.000307272	0.000208528		2.29521e-05	5.36596e-05	5.82422e-05		0.000200256	0.00024339	0.000132389		0.000235331	0.000330172	0.000129976		0	9.36988e-05	0.000290478		7.43411e-05	8.8968e-05	8.42744e-05		0.000382458	0.000269179	4.87187e-05		0.000136169	0.000146561	0.000215856		6.56125e-05	9.57176e-05	0.00024564		0.000189578	0.000176314	0.000194132		0.000108157	0.00027924	0.000167106		0.000144575	0.000153619
FAN2	107	C	A	0.000422929	0.000332879	0.000405681		2.29521e-05	7.15461e-05	5.82422e-05		0.000120154	6.08476e-05	9.92917e-05		3.92218e-05	3.00156e-05	3.24939e-05		6.90465e-05	9.36988e-05	5.80956e-05		0.000334535	0.000200178	0.000210686		4.24953e-05	0.000107672	9.74374e-05		0.00141616	0.00138418	0.0012643		3.28062e-05	0.000114861	0.000140366		0.000236972	0.000125938	5.54662e-05		4.32629e-05	4.29599e-05	5.5702e-05		7.22874e-05	0.000122895
FAN2	108	G	A	0.00293306	0.00289003	0.00292764		0.111247	0.109782	0.107047		0.00348502	0.00392682	0.00340981		0.025631	0.0234438	0.0258195		0.0220365	0.0240004	0.0185971		0.170426	0.166331	0.167055		0.0193152	0.0164519	0.0144275		0.688556	0.683313	0.690897		0.102251	0.101491	0.103623		0.0504514	0.0474847	0.0471832		0.0221304	0.0226867	0.00921111		0.0100315	0.0120046
FAN2	108	G	T	0.000445074	0.000479232	0.000492996		0.0002345	0.000200932	0.000257609		0.000240346	0.000152202	9.93147e-05		0.000117753	3.00562e-05	9.75546e-05		0.000345399	0.000281254	0.000290579		0.000112221	6.71953e-05	0.000339199		8.52769e-05	0.000135073	0		0.000361272	0.000266068	0.000220271		0.000196889	9.57286e-05	0.000175512		9.4789e-05	2.51908e-05	0.000166431		0.000108164	0.000150386	0.000148566		0.000341705	0.00037417
FAN2	108	G	C	0.000240506	0.000226812	0.000276836		0	3.6533e-05	0.000158529		8.01154e-05	6.08809e-05	9.93147e-05		3.92511e-05	9.01686e-05	6.50364e-05		0.00020724	4.68757e-05	5.81159e-05		3.74069e-05	4.47968e-05	4.23998e-05		0.000213192	0.000189102	9.78139e-05		0.000111161	8.31462e-05	0.000125869		6.56297e-05	1.91457e-05	3.51025e-05		0	2.51908e-05	0		0.000108164	6.4451e-05	3.71416e-05		2.44075e-05	0
FAN2	109	G	A	0.00368188	0.00346428	0.00395882		0.585821	0.589686	0.589561		0.00784942	0.00751674	0.00662186		0.0401035	0.0352478	0.038504		0.0796102	0.0860345	0.0768565		0.473206	0.471962	0.473172		0.0337905	0.0307096	0.0305344		0.834529	0.831886	0.840485		0.05063	0.0488178	0.050179		0.0749484	0.0776865	0.0756004		0.0763207	0.0770388	0.0129624		0.154515	0.159389
FAN2	109	G	T	0.000807138	0.000815771	0.000902489		0.000257968	0.000402017	0.00033688		0.000600721	0.000608643	0.000529749		0.000313615	0.000150119	0.000422407		0	0	0.00017297		0.000380055	0.000318095	0.000129188		0.000128971	0.000300005	0.000295494		0.00072847	0.000564844	0.00104058		0.000164064	0.00013401	3.50902e-05		0.000118514	5.03804e-05	0.000166399		0.00015143	0.000214832	0.000111425		9.66324e-05	0.000154178
FAN2	109	G	C	0.000431211	0.000482878	0.000462621		4.69032e-05	7.30941e-05	7.9266e-05		8.00961e-05	0.000121729	0.000165546		0.000274413	0.000150119	0.00022745		6.86295e-05	9.30103e-05	0		0.000114016	0	4.30626e-05		0.000128971	2.72732e-05	9.84979e-05		0.000188863	8.0692e-05	6.12108e-05		0	7.6577e-05	3.50902e-05		0.00016592	5.03804e-05	8.31993e-05		0.000194696	0.000193349	7.42832e-05		4.83162e-05	0
FAN2	110	C	T	0.00215338	0.00219862	0.00219179		0.00131221	0.00126004	0.00104971		0.00140174	0.00203877	0.00172168		0.00192082	0.00114059	0.00181954		0.00130396	0.00195294	0.00207493		0.00121608	0.00118179	0.00120632		0.00176253	0.00160846	0.00167397		0.000890232	0.000855308	0.000826396		0.00124692	0.00158906	0.00136861		0.00154043	0.00125935	0.00133115		0.00157896	0.0017184	0.00217278		0.00166687	0.00160345
FAN2	110	C	G	0.0004644	0.000490209	0.000477796		7.02971e-05	0.000164354	0.000118835		0.000280348	0.000121717	6.62186e-05		0.000313603	0.000330172	0.000227443		0.000137259	0.000185995	0.000288184		3.80026e-05	4.54535e-05	0.000258498		4.29886e-05	8.17862e-05	0.000196938		0	0.000129103	0.000153036		9.84413e-05	0.00024889	0.000210556		0.000236989	0.00025187	0.000166394		0.000129777	0.00015036	7.42832e-05		0.000169103	0.00021585
FAN2	110	C	A	0.000511393	0.000665806	0.000656021		0.000140594	0.000146092	0		0.000240298	0.000152147	0.000264874		0.000117601	9.00468e-05	0.000194951		6.86295e-05	4.64986e-05	0.000230548		0.000114008	6.81803e-05	4.3083e-05		0.000257931	0.000163572	0.000393875		2.69767e-05	4.84136e-05	0.000122429		0.00026251	0.000191454	0.000175463		0.000165893	0.000125935	8.3197e-05		0.000108148	0.00015036	0.000204279		0.000169103	0.000123343
FAN2	111	G	A	0.00327811	0.00321538	0.00360956		0.428243	0.428725	0.428046		0.219917	0.228639	0.223539		0.0343692	0.0312641	0.0334502		0.0841166	0.0874558	0.0781511		0.481218	0.48373	0.486337		0.164948	0.161846	0.162227		0.787893	0.78569	0.795177		0.161259	0.158254	0.15749		0.201318	0.18861	0.192112		0.0909583	0.0951778	0.0147804		0.0284879	0.029546
FAN2	111	G	T	0.000527925	0.000629175	0.000629398		0.000253194	0.000269165	0.00025312		0.00012013	9.12853e-05	0.000331071		3.91896e-05	0.000270035	0.000129904		0.000274443	0.00032546	0.000230534		0.00022812	0.000113696	0.000387898		0.000214887	5.45212e-05	0		0.000454533	0.000335608	0.00048529		0.000229666	9.57029e-05	0.000105274		9.47935e-05	0.000100753	8.32016e-05		0.000173048	0.00017184	0.000222821		0.000289953	0.000246731
FAN2	111	G	C	0.000268108	0.000354825	0.000375364		0.000115088	0.000107666	9.73539e-05		0.00012013	9.12853e-05	3.31071e-05		0	3.00039e-05	0		0	4.64943e-05	5.76336e-05		0.0015208	0.00120518	0.00103439		8.5955e-05	5.45212e-05	0.000196938		2.67373e-05	0.000127851	9.09918e-05		3.28095e-05	1.91406e-05	3.50914e-05		0.000118492	2.51883e-05	5.54677e-05		4.3262e-05	6.44399e-05	1.85684e-05		0	0.000123365
FAN2	112	A	G	0.0033223	0.00356629	0.00426145		0.00315493	0.00299236	0.0028218		0.00292538	0.00237515	0.00271667		0.0030984	0.00237145	0.00243799		0.00206016	0.00302466	0.00236488		0.00250256	0.00286032	0.00305271		0.00292574	0.00335561	0.00364478		0.00310658	0.00252313	0.00259091		0.00220069	0.0017241	0.00231709		0.00215865	0.00242119	0.00219274		0.00203534	0.00204292	0.00273412		0.00241926	0.00290392
FAN2	112	A	T	0.0020177	0.00198981	0.00352972		0.000548684	0.000552161	0.000753769		0.00569047	0.00590743	0.00513517		0.000627525	0.000720439	0.000682638		0.00178547	0.00148906	0.00184576		0.00102377	0.000862637	0.000902915		0.000688409	0.000600191	0.000591046		0.000690351	0.0002539	0.000542283		0.000558384	0.000613015	0.000526611		0.000545593	0.000605296	0.000638392		0.000714533	0.00058062	0.00133916		0.000798355	0.000370714
FAN2	112	A	C	0.00355171	0.00320052	0.00622157		0.000160033	3.56233e-05	7.73096e-05		0.000480885	0.00091352	0.000795123		0.000274542	0.000270165	9.75197e-05		0.000206016	0.000418799	0.00017304		0.000189588	0.000113505	8.59919e-05		0.000344204	0.000272814	0.000197015		0.000185864	0.000111081	0.000120507		0.000328461	0.000229881	0.000105322		0.000284657	0.000201765	0.000194293		0.000281483	0.00019354	0.00033479		0.000387081	0.000370714
FAN2	113	C	T	0.000784927	0.000881499	0.000735514		0.000644004	0.000608566	0.000446446		0.000680517	0.000608495	0.000264752		0.00125382	0.0015603	0.00155869		0.000480274	0.000185977	0.000518553		0.000341349	0.000839936	0.00081738		0.000255918	0.000514278	0.000733891		0.000561197	0.000367524	0.000424732		0.000328106	0.000478597	0.000596575		0.000308342	0.000478963	0.000583058		0.000498386	0.000645467	0.000575588		0.000434909	0.000493446
FAN2	113	C	G	0.000331659	0.000373082	0.000348801		0.000920005	0.000877052	0.00104818		8.00608e-05	6.08495e-05	0		7.83638e-05	3.00057e-05	9.74184e-05		0.000137221	0	5.7617e-05		0.000341349	0.00022701	0.00038718		0	2.70673e-05	4.89261e-05		0.000160342	6.39172e-05	0.000182028		3.28106e-05	5.74317e-05	3.50926e-05		7.11558e-05	2.52086e-05	2.77647e-05		0.000130014	0.000129093	9.28367e-05		0	3.08404e-05
FAN2	113	C	A	0.000378644	0.000479155	0.000489079		2.30001e-05	5.3697e-05	1.94107e-05		0.000160122	6.08495e-05	3.3094e-05		3.91819e-05	6.00114e-05	0		0	9.29887e-05	0.000172851		3.79276e-05	2.2701e-05	4.302e-05		0.000127959	0	4.89261e-05		0.000106895	9.58757e-05	9.10139e-05		3.28106e-05	7.65755e-05	0		2.37186e-05	5.04172e-05	5.55293e-05		2.16689e-05	6.45467e-05	5.5702e-05		0.00014497	6.16808e-05
FAN2	114	T	C	0.00294631	0.00308352	0.00330592		0.00371842	0.00386649	0.0041531		0.00232269	0.00267811	0.00291275		0.00207672	0.00239974	0.00237082		0.0024022	0.00223214	0.00253602		0.00220159	0.00247861	0.00220815		0.00272979	0.00238224	0.00176134		0.00222187	0.00294406	0.00267597		0.002526	0.00254589	0.00228046		0.00270527	0.0024461	0.00172198		0.00205967	0.00215234	0.00360307		0.00304554	0.00249877
FAN2	114	T	A	0.000826405	0.000654745	0.000970546		0.000554298	0.00034169	0.000506951		0.00068079	0.000365197	0.000330994		0.000313467	0.000539941	0.000552109		0.000205903	0.000558036	0.000230548		0.000513705	0.000482562	0.000333306		0.000725101	0.000785057	0.000391409		0.000449664	0.000538162	0.000360805		0.000459272	0.000421125	0.000456092		0.000284765	0.000353045	0.000277739		0.000585379	0.000344375	0.000408595		0.000531761	0.000370188
FAN2	114	T	G	0.00127968	0.00145946	0.00148236		2.30958e-05	0.000143869	5.84944e-05		4.00465e-05	9.12992e-05	9.92983e-05		0.000195917	2.99967e-05	0.000227339		0	4.6503e-05	5.76369e-05		7.33864e-05	4.38693e-05	0.00012499		4.2653e-05	5.41419e-05	9.78521e-05		5.29017e-05	0.000142455	0.000240536		0	0.000153136	0.000105252		9.49217e-05	0.000126087	0.000111096		0.000108403	0.000150664	0.000185725		0.000145026	6.16979e-05
FAN2	115	C	T	0.000613578	0.000515741	0.000561106		0.000438971	0.000485865	0.00033163		0.000640564	0.000669364	0.000595652		0.000313394	0.000539924	0.000616943		0.000823328	0.000371972	0.000460936		0.00113691	0.000789456	0.00079137		0.00144952	0.00140708	0.00171166		0.000290782	0.000506193	0.000721067		0.000459227	0.00047846	0.000736687		0.000403235	0.000302541	0.000583139		0.00489835	0.00559477	0.000612756		0.000169127	0.000462649
FAN2	115	C	A	0.000467093	0.000471848	0.000549732		0.000115519	7.198e-05	5.85229e-05		0.000160141	0.000152128	0.000198551		7.83484e-05	5.99916e-05	6.49414e-05		0.000137221	0	0.000115234		3.66744e-05	0.000109647	4.16511e-05		8.5266e-05	0.000189414	0		7.93042e-05	0.000126548	6.00889e-05		0.000131208	0.000153107	0.000175402		4.74395e-05	5.04236e-05	0.000111074		8.66964e-05	0.000150628	0.00011141		4.8322e-05	0.000123373
FAN2	115	C	G	0.000248748	0.000252384	0.000284344		2.31038e-05	0	0		0	0	3.30918e-05		0	0	0		0	0	0		0	2.19293e-05	8.33021e-05		0	0	0		0	1.58185e-05	3.00445e-05		0	3.82768e-05	0		2.37197e-05	0	0		0	2.15183e-05	0		0	3.08433e-05
FAN2	116	T	C	0.00273354	0.00289327	0.00298002		0.00263357	0.00278169	0.00295829		0.0026025	0.00334733	0.00314455		0.00231119	0.00267027	0.00301968		0.00150964	0.00223194	0.00218932		0.00242042	0.0024994	0.00224953		0.00328316	0.00362701	0.00347239		0.00425779	0.00424091	0.00468933		0.00272274	0.0029861	0.00266601		0.00260979	0.00368194	0.00324991		0.00232543	0.00241948	0.00245157		0.00318941	0.00305376
FAN2	116	T	A	0.000992255	0.000892488	0.000902346		0.000435111	0.000606266	0.000483381		0.000600577	0.000699897	0.000331005		0.000861799	0.000780078	0.00100656		0.00041172	0.000743978	0.000460909		0.000256711	0.000526189	0.000374922		0.000469023	0.000487211	0.000831418		0.000766932	0.000680444	0.000601196		0.000459257	0.000478542	0.00038587		0.000901564	0.000529594	0.000694425		0.000608524	0.000626472	0.000687183		0.000459081	0.000493538
FAN2	116	T	G	0.00104477	0.00121437	0.00121703		4.58012e-05	8.91568e-05	0.000174017		0.000280269	0.000182582	0.000165503		0.000117518	9.0009e-05	9.74089e-05		0.0003431	9.29973e-05	0.000172841		0.000696787	0.000876981	0.000666528		0.000255831	0.000135336	0.000244535		0.000105784	0.000189891	6.01196e-05		0.00016402	0.000133992	7.01582e-05		7.11761e-05	5.04375e-05	8.3331e-05		6.5199e-05	0.00017282	0.000130008		0.000120811	6.16922e-05
FAN2	117	C	T	0.000489164	0.00048646	0.000451123		0.000457729	0.000677229	0.000541105		0.000720548	0.000760688	0.00115817		0.000430866	0.000629893	0.000324686		0.000205804	0.0004649	0.000633714		0.000292729	0.000568704	0.000332723		0.000554229	0.000595383	0.000537871		0.000608064	0.000585286	0.000480784		0.000164015	0.000382768	0.000491125		0.000759103	0.000479024	0.000388813		0.00879222	0.00953929	0.000519924		0.000483197	0.000400925
FAN2	117	C	A	0.000345455	0.000391362	0.000413214		6.86593e-05	0.000142575	7.73007e-05		0.000320243	0.00012171	0.000363997		0.000195848	5.99898e-05	6.49372e-05		6.86012e-05	0.00013947	0.000115221		0.000256138	0.000131239	0.000124771		0.00746078	0.00703635	0.00625886		0.000158625	0.00011073	0.000150245		0.000295227	0.00011483	0.000140321		0.00011861	0.000201694	0.000166634		0.000130901	0.000238482	0.00014855		7.24795e-05	0.000123362
FAN2	117	C	G	9.94909e-05	0.000124358	0.000166802		0	0	1.93252e-05		0	0	0		0	0	0		0.000137202	0	0		0	0	0		0	5.41257e-05	4.88974e-05		0	1.58185e-05	3.0049e-05		0	1.91384e-05	3.50803e-05		2.3722e-05	2.52118e-05	0		0	0	1.85687e-05		0	0
FAN2	118	T	C	0.00330548	0.00318944	0.00335522		0.00530776	0.00482167	0.00438478		0.00224188	0.00234285	0.00297846		0.00360544	0.00255056	0.00259808		0.00294985	0.00297564	0.00316839		0.00183432	0.00210512	0.00271059		0.00294193	0.00297675	0.00283632		0.00267044	0.00279513	0.00324695		0.00183691	0.0020862	0.0021402		0.00403302	0.00491617	0.00363838		0.00297619	0.00343583	0.00321215		0.00241587	0.00289909
FAN2	118	T	A	0.0008623	0.000903432	0.000697583		0.000637842	0.000478622	0.000423093		0.000640538	0.000547678	0.000728067		0.000627033	0.000660145	0.000487139		0.00329286	0.00334759	0.00385967		0.00073373	0.000526281	0.000250208		0.000810096	0.00116364	0.00068463		0.000587497	0.000399304	0.000333799		0.000459227	0.000153116	0.000701705		0.000355855	0.000504223	0.000527704		0.00070028	0.000652372	0.00055702		0.000483173	0.000400938
FAN2	118	T	G	0.000569339	0.00061448	0.000602802		0.000341701	0.000425441	0.000442325		8.00673e-05	0	0.00016547		0	0.000150033	0.00016238		0.000274405	9.29887e-05	5.7607e-05		0.000183432	0.000394711	4.17014e-05		8.52733e-05	0.000162368	0		0.000106818	7.98607e-05	9.1036e-05		3.28019e-05	3.8279e-05	3.50853e-05		4.74473e-05	0.000201689	0.00013887		6.56513e-05	0	9.28367e-05		9.66347e-05	0
FAN2	119	G	A	0.00102817	0.00110826	0.000993275		0.45439	0.455401	0.456491		0.0240115	0.0206863	0.0239632		0.0966276	0.0925887	0.0948254		0.242611	0.243969	0.240942		0.698701	0.701903	0.700348		0.676059	0.682253	0.689628		0.769551	0.766025	0.774735		0.820022	0.81902	0.822586		0.823485	0.824842	0.827418		0.289537	0.297213	0.13624		0.472276	0.462751
FAN2	119	G	C	0.000259807	0.000347475	0.000272961		0.000592039	0.000425343	0.000422979		0.000360173	0.00030421	0.000430278		0.000587521	0.00038991	0.000551876		0.0179661	0.0171508	0.0168193		0.00310128	0.00350984	0.00298532		0.00502534	0.00588572	0.00477268		0.00618743	0.00559316	0.00649135		0.00036081	0.000306226	0.000280662		9.48879e-05	0.000176469	0.000138866		4.37963e-05	0.000152316	0		0.0116143	0.0115734
FAN2	119	G	T	0.000497503	0.00057059	0.000519384		0.000136624	0.000141781	0.000153811		8.00384e-05	0.000182526	6.61967e-05		0.000117504	0.000119972	3.24633e-05		6.8573e-05	0.000185917	0		0.000474314	0.000283403	0.000207314		0.00025771	0.000326984	0.000196812		0	0.000222455	0.000150962		6.56017e-05	5.74174e-05	0.000105248		0.00170798	0.00141175	0.00111093		0.000175185	0.000195835	0.000278495		9.71912e-05	9.30839e-05
FAN2	120	C	T	0.00191804	0.00190564	0.00182727		0.00138886	0.0017011	0.00180717		0.00104054	0.00136886	0.00172083		0.00125328	0.00131966	0.00162311		0.00137155	0.00120846	0.00167041		0.000874923	0.000697304	0.000662691		0.00175589	0.00149428	0.0022074		0.000898069	0.000742238	0.00075012		0.000721406	0.000841928	0.000982008		0.00154145	0.00146151	0.00158215		0.0243053	0.0254123	0.0015037		0.0012312	0.00104809
FAN2	120	C	G	0.000187935	0.000219459	0.000212297		6.83045e-05	1.77198e-05	0.000134577		0	0.000182515	9.92786e-05		7.833e-05	2.99922e-05	3.24623e-05		0.000137155	0	5.76004e-05		0	0	8.28363e-05		0.00012848	2.71687e-05	0		0	4.73769e-05	3.00048e-05		9.83736e-05	9.56736e-05	7.01434e-05		7.1144e-05	0	0.000111028		2.18967e-05	4.35142e-05	5.56927e-05		2.41412e-05	3.08261e-05
FAN2	120	C	A	0.000411798	0.000570595	0.000420804		6.83045e-05	5.31594e-05	3.84504e-05		8.00416e-05	0.000152096	0.000165464		7.833e-05	0.000149961	0.000162311		6.85777e-05	4.64792e-05	5.76004e-05		0.000109365	0.000196117	8.28363e-05		0.000171306	0.000244519	4.90533e-05		0.0013471	0.00151606	0.00171027		6.55824e-05	7.65389e-05	0.000175359		4.74293e-05	7.55953e-05	2.7757e-05		8.75868e-05	0.0001523	5.56927e-05		9.65647e-05	9.24784e-05
FAN2	121	G	A	0.00105027	0.00110833	0.00112222		0.414592	0.414156	0.415293		0.0312475	0.0286818	0.0305106		0.0548422	0.0499026	0.0530569		0.134375	0.141098	0.135403		0.679881	0.683761	0.681679		0.411125	0.412521	0.415858		0.770414	0.76678	0.776124		0.0499721	0.0472564	0.0499018		0.38378	0.380136	0.377639		0.29545	0.298583	0.0333791		0.15205	0.156104
FAN2	121	G	C	0.000386941	0.000438943	0.000515616		0.00631313	0.00735333	0.00758717		0.000320077	0.000486648	0.000264734		0.000391451	0.000419601	0.000194704		0.000137118	0.000371799	0.000403156		0.00185313	0.00199575	0.00239432		0.000128463	0.000190202	0.000196136		0.000183438	0.000140947	0.000327391		6.55802e-05	0.000153057	7.01361e-05		0.000331785	0.000302275	0.000249688		0.00422634	0.00372087	0.000148517		0.000507075	0.000709285
FAN2	121	G	T	0.000483677	0.000515758	0.000405669		0.000112734	0.000210597	7.62529e-05		0.000120029	0	6.61835e-05		3.91451e-05	5.99431e-05	0		6.85589e-05	4.64749e-05	0		0.00221649	0.00186559	0.00140357		0.000128463	0.00032606	0.000147102		0.000183438	0.000172268	0.000267865		0	0.000114793	0		0.000165893	0.000125948	2.77431e-05		0.000416064	0.000239354	9.28229e-05		9.65857e-05	0.000123354
FAN2	122	T	C	0.0022	0.00270311	0.00260473		0.00223045	0.00210088	0.00205691		0.00355972	0.0037698	0.00386905		0.00242642	0.00317651	0.00308261		0.00219313	0.00204404	0.00195796		0.00250662	0.00247959	0.00252309		0.00185294	0.00170835	0.00183868		0.00227814	0.00253589	0.00238031		0.0120632	0.0103868	0.0123768		0.00201422	0.00176314	0.00171955		0.0016134	0.00182003	0.00206055		0.00159779	0.00200541
FAN2	122	T	A	0.000356533	0.000457224	0.000348814		0.000178436	0.000156264	0.000226449		0.000279978	0.000486426	0.000363757		0.000273951	0.000539407	0.000324486		0.000205606	0.000185822	0.000287936		0.000214854	0.00029926	0.00024417		0.000294787	0.000240237	0.000241932		0.000130928	0.000250458	0.000119016		0.000262244	0.000325185	0.000245433		0.000165877	0.000226689	0.000110939		0.00074129	0.000823348	0.00031558		0.000310018	0.00012154
FAN2	122	T	G	0.000605277	0.000537695	0.000557344		0	0.000104176	5.66123e-05		7.99936e-05	0.00018241	0.000198413		0.000117408	0.000179802	0.000129794		6.85354e-05	0	0.000172761		0.000143236	0.000106879	8.13901e-05		0.000126337	8.0079e-05	0.000241932		0.000157113	0.000203497	8.92618e-05		0.000131122	0.0001339	3.50619e-05		0.00014218	0.000176314	8.32039e-05		8.72106e-05	0.000108335	9.28178e-05		0.000119238	0.00018231
FAN2	123	A	G	0.00187947	0.00191682	0.00202089		0.00185131	0.00184015	0.00171711		0.0024797	0.00243228	0.00284439		0.00160388	0.00155805	0.00243317		0.00219343	0.00195149	0.00190092		0.00142628	0.00146937	0.00198517		0.00176894	0.00173518	0.00169336		0.00101183	0.00134965	0.00179803		0.00439186	0.00409326	0.0042777		0.00125613	0.00141051	0.00160888		0.00154819	0.00147336	0.00181953		0.0015742	0.00164099
FAN2	123	A	C	0.00105029	0.00115594	0.000970635		0.00053532	0.000555517	0.000452864		0.000199976	0	3.30742e-05		7.82381e-05	5.99251e-05	0		0.000205634	4.64641e-05	5.76037e-05		7.1314e-05	2.12952e-05	0		0.000168471	5.33903e-05	0		0.000155666	7.75663e-05	5.89518e-05		0.0001311	7.65096e-05	0.000140252		2.37006e-05	0.000125938	8.32178e-05		0	6.50012e-05	0.000129967		7.15546e-05	6.07773e-05
FAN2	123	A	T	0.000270865	0.000241431	0.000322281		0.000111525	0.000156239	0.000207563		0.000119986	3.04035e-05	6.61485e-05		0.000273833	0.000389513	0.000486634		6.85448e-05	0.000185856	5.76037e-05		0.000106971	0.000170361	8.10274e-05		0.000336941	0.000106781	9.67633e-05		2.59444e-05	0.000139619	0.000206331		0.0001311	0.000210401	0.000105189		0.000213306	0.000151126	0.000166436		0.000130833	0.000151669	0.000185667		0.000143109	0.000303887
FAN2	124	C	T	0.000740702	0.000837662	0.000754471		0.0489459	0.0498003	0.0475211		0.00279989	0.00255405	0.0032082		0.00614121	0.00587231	0.00551483		0.00802029	0.00910654	0.00904222		0.07873	0.0803338	0.0756234		0.00282212	0.0031235	0.00232232		0.12923	0.131661	0.124337		0.00163875	0.00154938	0.00178822		0.00215655	0.00266982	0.00241298		0.116402	0.115356	0.0010581		0.0296173	0.0291982
FAN2	124	C	A	0.000439446	0.000369449	0.000432209		0.000133854	0.000138913	9.43628e-05		0.000199992	6.08106e-05	0.00023152		0.000117348	2.99607e-05	0.000162201		0.000205648	9.29238e-05	0		0.00348395	0.00274572	0.00318328		0.00033697	0.000240269	9.67633e-05		0.000181648	0.000108593	0.000117911		0.0001311	5.73844e-05	3.50631e-05		0.000379174	7.5561e-05	0.000388296		0.0122218	0.0120833	3.71264e-05		4.76929e-05	0.000121533
FAN2	124	C	G	0.000198995	0.000201185	0.000212313		4.4618e-05	3.47283e-05	1.88726e-05		0.000359986	0.000304053	0.00046304		3.9116e-05	2.99607e-05	0.000129761		0.000137099	9.29238e-05	0.000115187		0.00136484	0.00182333	0.00187732		0.000210606	0.000213573	0.000193527		0.000181648	0.000108593	5.89553e-05		0.00019665	7.65126e-05	3.50631e-05		0.000213285	0.000327431	0.000277354		0.0167476	0.0178207	7.42528e-05		4.76929e-05	6.07663e-05
EMX	161	G	A	0.000820868	0.000967291	0.000812265		0.000791712	0.00104687	0.000854596		0.00118693	0.00120807	0.00123		0.000769206	0.00101319	0.00092812		0.00103662	0.00106202	0.000989146		0.000996903	0.000899675	0.00176363		0.00103051	0.000967058	0.00108605		0.00115469	0.00121688	0.000984815		0.00146548	0.00155353	0.00174292		0.00115497	0.000970145	0.00101692		0.00364499	0.00336476	0.00105174		0.0010216	0.000974896
EMX	161	G	C	0.000328347	0.000411994	0.000406133		0	5.23437e-05	6.10426e-05		0.000191899	0.000258214	0.00015375		0.000160251	0.000137382	0.000138231		0.000131934	4.42507e-05	8.0201e-05		0.000106336	0.000115343	0.000143551		0.000220261	0.00020277	0.000262149		0.000156568	7.85083e-05	0.000254146		0.000263787	0.000184317	0.000183465		0.000439988	6.259e-05	0.000184894		0.00020632	0.00020911	0.000222483		9.84676e-05	8.8627e-05
EMX	161	G	T	0.000218898	0.000411994	0.000487359		4.52407e-05	5.23437e-05	6.10426e-05		7.10737e-05	6.45536e-05	0.000161842		9.61508e-05	8.58634e-05	0.000177725		0.000301562	0.000309755	0.000133668		0.00013292	9.22743e-05	0.000143551		0.000102264	4.67931e-05	9.98664e-05		0.00019571	0.000157017	6.35364e-05		0.000131893	2.6331e-05	9.17326e-05		0.000164995	0.00012518	0.000154078		0.000223514	0.00011406	8.09029e-05		6.15423e-05	4.43135e-05
EMX	162	C	T	0.000948957	0.000824521	0.000934712		0.000548935	0.000872485	0.000585661		0.00094424	0.0010105	0.0010325		0.00827777	0.00769948	0.00853208		0.000794552	0.00113177	0.000857587		0.000928579	0.000805153	0.00108653		0.00100429	0.000989291	0.00111885		0.00940802	0.00894229	0.00885943		0.000896031	0.00108199	0.00089868		0.182951	0.174661	0.183981		0.00627174	0.00589529	0.00188675		0.00549505	0.00533867
EMX	162	C	G	0.000346734	0.000519806	0.000467356		4.57446e-05	5.28779e-05	0.000154121		5.72267e-05	6.48947e-05	4.87793e-05		9.66277e-05	5.17902e-05	0.000178579		5.67537e-05	0.000177533	0.000160798		0.00014592	9.20175e-05	0.000123004		7.11699e-05	1.5703e-05	1.25713e-05		5.89229e-05	7.87867e-05	0.000127474		0.000102823	5.27802e-05	0.000184345		7.40617e-05	0.000125972	7.77605e-05		3.34493e-05	1.84805e-05	6.0863e-05		3.72125e-05	0.000111222
EMX	162	C	A	0.0011862	0.000914142	0.000975352		2.28723e-05	0	3.08242e-05		5.72267e-05	5.56241e-05	0.000138208		0.000112732	0	0.000119052		7.56716e-05	4.43833e-05	2.67996e-05		6.63271e-05	9.20175e-05	0.000143504		8.69854e-05	7.85151e-05	0.00018857		3.92819e-05	0.00011818	9.56053e-05		4.40671e-05	2.63901e-05	9.21723e-05		0.000240701	9.44793e-05	0.000233281		0.000100348	5.54416e-05	0.000101438		0.00014885	0.000177956
EMX	163	C	T	0.000950536	0.000700393	0.00116026		0.0141951	0.0150569	0.0161211		0.00461041	0.00456549	0.00453618		0.00741028	0.0066662	0.00729272		0.00100531	0.000890155	0.00126327		0.00529609	0.00506558	0.00506538		0.00634211	0.00585292	0.00586869		0.0090694	0.0090981	0.00906412		0.00442178	0.00471211	0.00508506		0.248512	0.23768	0.252319		0.0207964	0.0201859	0.00213358		0.00266391	0.00279492
EMX	163	C	A	0.000877417	0.000987734	0.00101777		0.000114847	0.000344006	0.000216183		0.000258528	0.000176669	0.000269234		0.000323593	0.000225093	0.000199255		0.000322458	0.000311554	0.000403172		0.000320166	0.000416349	0.000370637		0.000309178	0.000251739	0.000126208		0.000118297	0.000197785	0.000128115		0.000368482	0.00010589	0.000138683		0.000278935	0.000253526	0.00024982		0.000234231	0.000166673	0.000203198		0.000174275	0.000111797
EMX	163	C	G	0.000438709	0.000466929	0.000468174		0	0	0		4.3088e-05	9.29835e-06	8.1586e-06		3.23593e-05	3.46296e-05	7.97019e-05		1.89681e-05	2.22539e-05	2.68781e-05		0	2.31305e-05	2.0591e-05		2.37829e-05	1.57337e-05	0		1.97161e-05	0	0		0	7.94176e-05	2.31139e-05		7.43826e-05	0.000190144	9.36827e-05		0	1.85192e-05	6.09595e-05		2.48964e-05	2.23594e-05
EMX	164	T	C	0.00269329	0.00275348	0.00332463		0.00189918	0.0023262	0.00231353		0.00383548	0.00393469	0.0033174		0.00327221	0.00347252	0.00351045		0.0043812	0.00409653	0.00405636		0.00355829	0.00322087	0.00337928		0.00378121	0.00368694	0.00376454		0.00427603	0.00403051	0.0044453		0.00423108	0.00473543	0.00407955		0.00392157	0.00365567	0.00392095		0.00413643	0.00430317	0.00422027		0.00327377	0.00383726
EMX	164	T	A	0.0004214	0.000395926	0.000632292		0.000183054	0.00013217	0.000215929		0.00118237	0.00100003	0.00116602		0.000939545	0.00102439	0.000757938		0.000895289	0.000850645	0.000594932		0.000829376	0.000787839	0.000618162		0.000811966	0.000648775	0.00105204		0.000788208	0.000790295	0.00118328		0.000754494	0.000957727	0.000903991		0.000840336	0.000858287	0.000705772		0.00084763	0.000748377	0.00069655		0.000499813	0.000762965
EMX	164	T	G	0.00108098	0.000899831	0.000897446		0.000366108	0.00013217	0.000123388		0.000353268	0.000345804	0.000476261		0.00034018	0.000312527	0.000179512		0.000323828	0.000492479	0.000378593		0.000160524	0.000254889	0.000288475		0.000262695	0.000253181	0.000329556		0.000275873	0.000276603	9.59417e-05		0.00036985	0.000319242	0.00030133		0.000410831	0.000254307	0.000266625		0.00045772	0.00033677	0.000286815		0.000199925	0.000269282
EMX	165	G	A	0.000934614	0.00109805	0.000918068		0.000340036	0.000603136	0.000428659		0.00133805	0.00129182	0.0012481		0.00104403	0.00091175	0.00110762		0.00154461	0.00143799	0.00117524		0.00124568	0.00075808	0.000877909		0.00109243	0.00118837	0.00107575		0.000919639	0.000865256	0.00101729		0.00109921	0.00134253	0.00146856		0.00092483	0.00116521	0.00102639		0.00151344	0.00136195	0.00074746		0.000998841	0.000954813
EMX	165	G	T	0.000311538	0.000414019	0.000469235		9.06762e-05	0.000104893	9.18555e-05		8.54074e-05	0.000110728	9.72542e-05		0.000273053	0.000223637	0.000237346		0.00011302	0.000110615	5.34202e-05		7.95113e-05	2.29721e-05	6.12495e-05		9.43107e-05	3.1273e-05	7.50525e-05		7.82672e-05	0.000117989	0.000222533		0.000131905	5.26482e-05	0.000114732		7.39864e-05	6.29842e-05	0.000124411		9.97871e-05	0.000165642	8.08065e-05		8.63196e-05	0.000111025
EMX	165	G	C	0.000439818	0.000360017	0.00040803		2.26691e-05	0	3.06185e-05		7.11729e-06	9.22731e-06	8.10452e-06		6.42477e-05	3.44056e-05	5.93366e-05		1.88366e-05	0	5.34202e-05		2.65038e-05	2.29721e-05	4.0833e-05		2.35777e-05	3.1273e-05	0		0	3.93298e-05	3.17904e-05		1.46561e-05	0	2.29463e-05		0	6.29842e-05	0		3.32624e-05	1.84047e-05	0		3.69941e-05	0
EMX	166	A	G	0.00482144	0.00502314	0.00469579		0.000911515	0.000763861	0.00116812		0.00345688	0.00318151	0.00358051		0.00256696	0.00250874	0.00248509		0.00277403	0.00240878	0.00285707		0.0032634	0.00412861	0.00419115		0.00256811	0.00269376	0.00231989		0.00450724	0.00496806	0.00478438		0.00345036	0.00349845	0.00350756		0.00309119	0.0030703	0.00267242		0.00290041	0.0030329	0.00266949		0.00303008	0.00265643
EMX	166	A	T	0.000531642	0.000414094	0.000449163		9.11515e-05	0.00015804	6.14798e-05		0.000582135	0.00066049	0.00050683		0.000645776	0.00074397	0.000596422		0.00108301	0.000802926	0.000727743		0.00038628	0.000461297	0.000534166		0.0006341	0.000645873	0.000731271		0.000489918	0.000315433	0.000510334		0.000722511	0.000662585	0.000715357		0.000353811	0.000411484	0.000640755		0.000775691	0.000893123	0.000957757		0.000521571	0.00053575
EMX	166	A	C	0.00122828	0.00151234	0.00144957		0.000159515	5.26801e-05	3.07399e-05		0.000158111	0.000223264	0.000147144		0.000290599	0.000294128	0.000119284		0.000456005	0.000646802	0.000404302		0.00031968	0.000253713	0.000225993		0.000237788	0.000252048	0.000252162		7.83868e-05	0.000157716	0.000255167		0.000250667	0.000265034	0.00023076		0.000391054	6.33052e-05	0.000234423		0.00023608	0.000427955	0.0003668		0.000186275	0.000223229
EMX	167	G	A	0.00062335	0.000558217	0.000551234		0.000453011	0.000575344	0.00048843		0.000625733	0.000488497	0.000752866		0.000849999	0.000858974	0.000848863		0.000641255	0.000797077	0.000507709		0.00103085	0.000803434	0.000978913		0.000714381	0.000843579	0.000749307		0.000662975	0.000548031	0.000666117		0.000761013	0.00065812	0.000596098		0.000812693	0.000377703	0.000574927		0.000765506	0.000810313	0.000808162		0.00433807	0.00361933
EMX	167	G	T	0.000183338	0.000270105	0.000204161		0	2.6152e-05	0		2.84424e-05	5.53016e-05	2.4286e-05		6.41509e-05	5.15384e-05	1.9741e-05		1.88605e-05	2.2141e-05	0		1.3216e-05	2.29553e-05	0		3.92517e-05	4.68655e-05	7.49307e-05		0	0.00015658	0		7.31743e-05	5.26496e-05	6.87805e-05		5.54109e-05	0	4.66157e-05		4.99243e-05	9.2081e-05	8.08162e-05		1.23241e-05	0
EMX	167	G	C	0.000220006	0.000594231	0.000449154		2.26506e-05	2.6152e-05	9.15807e-05		3.5553e-05	2.76508e-05	4.04767e-05		8.01886e-05	3.43589e-05	5.9223e-05		9.43023e-05	2.2141e-05	5.34431e-05		3.96479e-05	2.29553e-05	2.0394e-05		7.85034e-06	4.68655e-05	0		7.7997e-05	3.91451e-05	0		1.46349e-05	0.000105299	6.87805e-05		7.38812e-05	0	1.55386e-05		0	1.84162e-05	0		2.46481e-05	4.44089e-05
EMX	168	T	C	0.00299225	0.00326479	0.0035387		0.00211504	0.0016714	0.0018573		0.00335546	0.00357616	0.00312666		0.00575703	0.00575662	0.00515979		0.00341369	0.00344975	0.00360036		0.00325777	0.00300604	0.00303303		0.00289818	0.00309484	0.00297581		0.00358989	0.00387582	0.00352406		0.0045575	0.00347417	0.00415771		0.00414758	0.00388867	0.00354958		0.00431467	0.00412375	0.0033939		0.00367174	0.00335784
EMX	168	T	A	0.000495649	0.000450938	0.000838652		0.000114948	5.30603e-05	0.000154775		0.00027719	0.000179754	0.000190751		0.000439096	0.000452182	0.000379985		0.00206364	0.00148813	0.00212749		0.000257907	0.000117423	0.000188257		0.000355208	0.000239292	0.000448937		0.000394493	0.000593237	0.000320369		0.000372345	0.000454315	0.000373727		0.000377053	0.000192827	0.000237695		0.000528327	0.000425927	0.000455279		0.000391147	0.000544514
EMX	168	T	G	0.00152366	0.0015873	0.00188185		0.000114948	5.30603e-05	0.00024764		0.00027719	0.000217597	0.000298567		0.000130102	8.6958e-05	7.99968e-05		0.000173578	0.000202927	0.000136377		0.000407221	0.000516662	0.000460184		0.00033099	0.00028715	0.000218055		0.000216971	0.000118647	9.61107e-05		0.000134044	5.34488e-05	9.34318e-05		0.000282789	0	0.000364466		0.000369829	0.000445288	0.000144862		0.00016403	0.000249569
EMX	169	C	T	0.000881106	0.000992225	0.00108429		0.705573	0.71643	0.706372		0.502683	0.497943	0.521884		0.343006	0.351205	0.34344		0.0539207	0.0571155	0.0556646		0.818192	0.820796	0.805392		0.45489	0.500943	0.466318		0.890703	0.900686	0.875449		0.39722	0.399612	0.393382		0.68074	0.657313	0.692224		0.337863	0.332996	0.135744		0.543325	0.505093
EMX	169	C	G	0.000330415	0.00041493	0.000368249		6.88073e-05	7.95503e-05	0.000123659		0.0045133	0.00458359	0.00474148		0.000145822	0.000190985	0.000199465		0.000246647	0.000111336	0.000215129		0.000216245	0.000139948	0.000166403		0.00168404	0.00155267	0.00150965		0.000197714	0.000198153	3.20924e-05		0.00115359	0.00114167	0.00113621		0.000301296	0.000160164	0.000173715		0.000203094	0.000187129	4.06967e-05		7.51193e-05	0.000224866
EMX	169	C	A	0.000587404	0.000902022	0.00102291		0.00016055	0.000132584	6.18295e-05		0.00025315	0.000159348	0.000246952		8.10123e-05	3.47246e-05	0.000179519		5.69184e-05	0.000133603	0.000134456		0.00020273	0.000233247	0.000249605		0.000239437	0.000142592	0.000177606		9.88572e-05	0.000277414	9.62773e-05		0.000147896	0.000159303	0.000208691		0.000244803	0.000448459	0.000347431		8.46224e-05	0.000205842	4.06967e-05		8.76391e-05	0.000134919
EMX	170	C	T	0.0013958	0.00169693	0.00210819		0.701975	0.712724	0.702073		0.438081	0.432269	0.453528		0.112639	0.115966	0.114114		0.0451325	0.0461184	0.0466031		0.76081	0.762898	0.746737		0.431075	0.474375	0.441421		0.883542	0.894473	0.865902		0.0915763	0.092984	0.0950956		0.65425	0.631969	0.668057		0.320733	0.314559	0.0385704		0.27278	0.253912
EMX	170	C	A	0.000955022	0.000740152	0.00100293		0.000227796	2.63338e-05	0.000153586		0.004481	0.00452191	0.00487428		0.000225439	0.000327637	0.000238109		0.000283377	0.000354586	0.000347984		0.000439736	0.000254153	0.000493289		0.000221076	0.000141272	0.000338936		0.000235984	0.000197099	0.000223549		8.80682e-05	0.000184701	0.000253281		0.000334759	0.000284927	0.000281215		0.000267375	0.000314652	0.000121291		0.000199064	0.000268643
EMX	170	C	G	0.00022039	0.00021663	0.000266083		6.83387e-05	2.63338e-05	3.07173e-05		0.00450959	0.00491109	0.00476035		0.000144925	8.62203e-05	9.92123e-05		9.4459e-05	4.43233e-05	0.000160608		0.000279832	9.24193e-05	0.000205537		0.00033951	0.000188362	0.000238511		0.000216318	0.000236518	0.000287421		0.000117424	2.63859e-05	4.60511e-05		0.00544914	0.00484376	0.00585864		0.000150399	0.000222107	6.06453e-05		0.000124415	0.000111934
EMX	171	G	A	0.000936742	0.00106541	0.000798608		0.000520645	0.000392876	0.000274969		0.00104452	0.000865889	0.000922047		0.00125096	0.0011512	0.00124476		0.00195614	0.00179013	0.0020825		0.000702173	0.00114898	0.000674102		0.00109769	0.00149759	0.00116144		0.00117114	0.00137137	0.00107858		0.00122825	0.00160256	0.00144204		0.00408773	0.00330831	0.00423649		0.00142784	0.00110286	0.00129004		0.00132342	0.0012911
EMX	171	G	C	0.000275512	0.000379212	0.000266203		0.00013582	7.85752e-05	6.11042e-05		4.26333e-05	2.76347e-05	3.23525e-05		0.00016038	0.000171821	0.000158065		0.000150472	0.000154703	0.000240288		5.29942e-05	6.89386e-05	0.000163419		1.56812e-05	0	1.24886e-05		9.75952e-05	3.91819e-05	0.000126891		0.000204708	0.000288987	0.000137337		7.46617e-05	6.36213e-05	0		1.66027e-05	1.8381e-05	4.03136e-05		2.47369e-05	4.45206e-05
EMX	171	G	T	0.00022041	0.000361154	0.000204771		4.52735e-05	5.23834e-05	0		0.000156322	0.000110539	0.000105146		6.41519e-05	5.15464e-05	5.92745e-05		5.6427e-05	2.21004e-05	0.000106795		5.29942e-05	9.19181e-05	4.08547e-05		0.000101928	7.79995e-05	0.000149863		3.90381e-05	0	3.17229e-05		0	0	0		3.73308e-05	6.36213e-05	0.000110243		8.30137e-05	0.00018381	0.000100784		0.000136053	0
EMX	172	A	G	0.00373203	0.00346971	0.00329857		0.00230704	0.00237756	0.00243496		0.00278252	0.00242653	0.00288719		0.00293807	0.00255177	0.00278006		0.0028615	0.00290919	0.00268038		0.00292879	0.00273572	0.00254012		0.00260798	0.00289227	0.00276984		0.00337405	0.00332963	0.0028532		0.00297342	0.00250226	0.00280775		0.00304474	0.00299517	0.00323346		0.00203642	0.00225141	0.00232995		0.00228971	0.00246841
EMX	172	A	T	0.000992757	0.000795142	0.000962937		0.000182736	0.000132086	0.000123289		0.000670401	0.000755957	0.000869437		0.00066553	0.000677001	0.000760015		0.000953834	0.00096227	0.00100176		0.0017118	0.00171562	0.00146625		0.000651994	0.000774434	0.000708269		0.000670863	0.000713493	0.000641169		0.000724863	0.000958313	0.000904977		0.00064299	0.000676328	0.000605279		0.000605877	0.00091173	0.000960595		0.000654203	0.000656733
EMX	172	A	C	0.00253704	0.00310828	0.00245856		6.8526e-05	7.92519e-05	6.16447e-05		0.000151381	0.000223987	0.000188651		0.000243487	0.000138872	8.00016e-05		0.000267074	0.000290919	0.000243671		0.000213975	0.000185473	0.000165211		0.000198779	0.000189657	0.000202363		3.94625e-05	0.000277469	0.000224409		0.000221897	0.000133099	0.000162432		0.000302583	0.000193237	0.000254854		0.000201959	0.000353528	0.000102191		0.00030194	0.000317043
EMX	173	G	A	0.00108562	0.00101275	0.000758274		0.000634	0.00091695	0.000793433		0.00114936	0.00108477	0.00125939		0.00102551	0.000788941	0.000927333		0.00118354	0.000904279	0.00109159		0.000937925	0.00100897	0.000735069		0.00091583	0.000888141	0.000647935		0.000723731	0.00106099	0.000731692		0.00102154	0.000918708	0.000983149		0.000930492	0.000730367	0.000878679		0.00129315	0.00132142	0.000884564		0.000980161	0.000825543
EMX	173	G	T	0.000276004	0.00048829	0.00036889		0.000113214	5.23972e-05	0		8.51378e-05	9.19295e-05	0.000145315		0.000144212	0.000102905	5.91914e-05		0.000187864	0.000110278	7.98722e-05		6.60511e-05	9.17242e-05	0.000204186		6.26208e-05	7.79071e-05	3.73808e-05		5.86809e-05	3.92958e-05	6.36254e-05		8.75606e-05	7.87464e-05	9.14557e-05		5.58295e-05	9.52653e-05	6.27628e-05		8.2894e-05	0.000110118	0.000120622		2.48142e-05	4.46239e-05
EMX	173	G	C	0.000184003	0.000289357	0.000307409		0	0	3.05166e-05		2.12844e-05	3.67718e-05	3.22922e-05		1.60236e-05	3.43018e-05	0		1.87864e-05	8.82223e-05	0		2.64204e-05	6.87931e-05	6.12557e-05		3.9138e-05	0	2.49206e-05		3.91206e-05	0	3.18127e-05		2.91869e-05	5.24976e-05	4.57279e-05		1.86098e-05	3.17551e-05	0		0	5.5059e-05	0		3.72213e-05	2.2312e-05
EMX	174	C	T	0.00128892	0.00128435	0.0011279		0.470252	0.477956	0.464472		0.00524589	0.00544838	0.00549258		0.0259654	0.0282582	0.0297872		0.045082	0.0454091	0.0431537		0.100523	0.100369	0.0982267		0.0391745	0.0404359	0.0399487		0.861853	0.871744	0.839956		0.0661776	0.0649934	0.0687702		0.422449	0.407303	0.425648		0.0492448	0.0480952	0.0184468		0.38687	0.363349
EMX	174	C	A	0.000754939	0.000958738	0.000799787		0.000114283	5.29269e-05	9.24813e-05		0.000185822	0.000203851	0.000187155		0.000306996	0.000380465	0.000278385		0.000227114	0.00017764	0.000295389		0.000172856	0.000276625	0.000143337		0.000165927	0.000235183	0.000201063		0.00736201	0.00682172	0.0069781		0.00010292	0.000211361	0.000207278		0.00011141	0.00012657	0.000328058		0.000284362	0.000277259	0.00016217		0.000200808	0.000112729
EMX	174	C	G	0.000184132	0.00028943	0.000266596		2.28566e-05	5.29269e-05	3.08271e-05		5.71759e-05	2.77979e-05	6.50973e-05		8.07885e-05	1.72939e-05	7.95387e-05		1.89261e-05	2.2205e-05	0		0.000132966	4.61042e-05	4.09534e-05		6.32101e-05	4.70367e-05	5.02658e-05		3.97947e-05	0.000159572	0.000290754		4.41086e-05	2.64201e-05	4.60617e-05		9.28419e-05	0.000189855	1.56218e-05		5.01815e-05	7.39358e-05	2.02712e-05		6.27526e-05	6.76376e-05
EMX	175	A	G	0.00225313	0.00290492	0.00286102		0.000932327	0.000789079	0.000950279		0.00338023	0.00344795	0.00375983		0.00308278	0.00358014	0.00325908		0.00353216	0.0032112	0.00366182		0.00247502	0.00300196	0.00347644		0.00321003	0.00302513	0.00318915		0.00283141	0.003311	0.00328958		0.00337803	0.00352626	0.00321298		0.00310089	0.00312086	0.00307884		0.00501278	0.0044921	0.00301334		0.003476	0.00348307
EMX	175	A	C	0.000812603	0.000907787	0.000617487		0.000909587	0.000841684	0.000551775		0.000712005	0.000782779	0.000778178		0.000887712	0.000760996	0.000695535		0.000740614	0.000892001	0.000726979		0.000758473	0.000854405	0.000699401		0.00074927	0.000658318	0.000853789		0.000924142	0.00137958	0.000894254		0.000870322	0.00106053	0.000785909		0.00079368	0.000756573	0.000870782		0.000768627	0.00073944	0.000834776		0.000875252	0.000786499
EMX	175	A	T	0.000258555	5.44672e-05	0.000205829		0.000250136	0.000105211	0.000153271		0.000596933	0.000419346	0.000442333		0.000225963	0.000242135	0.000298086		0.000398792	0.0002899	0.000215401		0.000572181	0.000392564	0.000473124		0.000362805	0.000360507	0.000339004		0.00045224	0.000315333	0.000383252		0.000737561	0.000450725	0.00027738		0.000350696	0.000346762	0.000279894		0.000317476	0.00036972	0.000346126		0.000287583	0.000202243
EMX	176	G	A	0.00077591	0.00108976	0.000638372		0.000363199	0.000551384	0.00045939		0.000874746	0.0010589	0.00106882		0.000757564	0.000707677	0.000555401		0.000757461	0.000799556	0.000911308		0.00915155	0.00945993	0.00865408		0.00102279	0.000969235	0.000713651		0.00113884	0.00133969	0.00166055		0.00172097	0.00132188	0.00126658		0.00130541	0.00163204	0.00128672		0.0204205	0.0192162	0.00115576		0.00137178	0.00168094
EMX	176	G	T	0.000646592	0.000762832	0.000782521		4.53999e-05	0	0.000122504		0.000121891	0.000111463	0.000187656		9.67102e-05	5.17813e-05	0.000198358		0.000113619	0.000155469	8.04096e-05		8.00427e-05	0.000138776	0.000267864		0.000141617	9.37969e-05	6.26009e-05		0.000196352	3.94027e-05	0.000255469		0.0001618	7.93126e-05	0.000391489		0.000183861	9.41561e-05	0.000139524		0.000150643	0.000147959	0.000141936		0.000124707	8.96499e-05
EMX	176	G	C	0.000738962	0.000526717	0.000411853		2.26999e-05	0	3.0626e-05		1.43401e-05	0	1.63179e-05		0	0	1.98358e-05		3.7873e-05	2.22099e-05	0		1.33404e-05	4.62588e-05	4.12099e-05		1.57353e-05	1.56328e-05	1.25202e-05		7.85407e-05	0	0		2.94183e-05	2.64375e-05	2.30287e-05		1.83861e-05	0	0		3.34762e-05	7.39795e-05	4.05531e-05		0	0
EMX	177	A	G	0.00251382	0.00292616	0.00257626		0.000706665	0.000975327	0.000676299		0.00246903	0.00283474	0.00276956		0.00284077	0.003335	0.00336038		0.00260145	0.00291487	0.0026097		0.00288979	0.0032894	0.00333634		0.00296846	0.00283792	0.00278965		0.00319735	0.00308495	0.00336377		0.00286102	0.00286078	0.00272391		0.00316134	0.00283867	0.00327133		0.00244499	0.00282893	0.00258204		0.00320697	0.00274682
EMX	177	A	T	0.000425131	0.000581596	0.000350371		0.000113978	0.000158161	0.000184445		0.000424702	0.000400966	0.00043428		0.000403519	0.000604793	0.000497097		0.00056966	0.00073428	0.000564987		0.000424189	0.000506061	0.000409366		0.000402637	0.000486053	0.000402111		0.000828942	0.00118652	0.000897005		0.000619396	0.000476796	0.000415512		0.00107227	0.000851601	0.000794467		0.000720099	0.000332816	0.000487944		0.00103976	0.00103569
EMX	177	A	C	0.000961165	0.00074517	0.000803792		4.55913e-05	2.63602e-05	3.07409e-05		0.000201553	0.000186496	0.000180267		0.000306674	0.000103679	0.000198839		0.000170898	0.000378265	0.000403562		0.000212095	0.000253031	0.000102342		0.00022895	0.000250866	0.000251319		0.000138157	0.000237304	0.000288323		0.00182869	0.00185421	0.00193906		0.000184874	0.000189245	0.000155778		0.000184211	0.000184898	0.000121986		0.000175381	0.000202634
EMX	178	A	G	0.00546085	0.00518379	0.00626888		0.0025721	0.00231915	0.00184349		0.00361694	0.00370698	0.00370661		0.00372641	0.00405711	0.00345705		0.00371797	0.00376082	0.00413756		0.00368163	0.00268657	0.00341464		0.00464449	0.00443608	0.00482777		0.00459475	0.00403513	0.00403756		0.00358169	0.00328277	0.00394218		0.00406243	0.00348017	0.00420473		0.00330882	0.00317748	0.00433217		0.0037912	0.00427264
EMX	178	A	T	0.00107003	0.00106938	0.00102769		0.000136572	2.63539e-05	6.14496e-05		0.000474588	0.000521585	0.000433666		0.000548476	0.000466136	0.000536438		0.000569076	0.000422814	0.000376142		0.000384055	0.000597015	0.000531621		0.000481008	0.000407555	0.000514126		0.000453559	0.000791202	0.00054475		0.00057484	0.000608901	0.000507181		0.000569842	0.000501646	0.000602885		0.000451203	0.000591158	0.000508471		0.000513	0.000494727
EMX	178	A	C	0.000867095	0.00125063	0.000924917		0.000159334	2.63539e-05	6.14496e-05		0.000151005	0.00018628	0.000163647		0.000161316	0.000103586	9.93404e-05		0.000151754	0.000111267	8.06018e-05		0.000158919	0.000160735	0.000102235		0.000173478	0.000156752	0.000175555		0.00017748	0.0001978	0.00016022		8.84369e-05	0.000264739	0.000138322		0.000128674	0.000125412	9.27515e-05		0.000200535	5.54211e-05	0.000142372		0.000125122	0.000157413
EMX	179	G	A	0.000885968	0.000725295	0.000431894		0.000499455	0.000394301	0.000367591		0.000789051	0.000725595	0.000865765		0.000596245	0.000656724	0.000575785		0.000795183	0.000755052	0.000750731		0.00687603	0.00697664	0.00593793		0.000763743	0.000563186	0.000675896		0.00116096	0.000947867	0.000830644		0.00110304	0.00129517	0.00115046		0.000859971	0.000562008	0.00069283		0.0165378	0.0160659	0.000669792		0.00115914	0.00100761
EMX	179	G	T	0.000332238	0.000253853	0.000473027		0.000136215	0.000131434	0.000183795		0.00017933	0.00014884	0.000147017		8.05737e-05	0.000120975	9.92733e-05		5.67988e-05	0.000244282	0.000160871		5.28926e-05	2.29495e-05	8.1621e-05		0.000110231	7.82203e-05	6.25829e-05		0.000177096	7.89889e-05	0.000127791		0.00010295	0.000158592	4.60183e-05		0.000109784	0.000124891	9.23773e-05		3.34096e-05	0.000129266	0.000142077		7.47831e-05	0.000111957
EMX	179	G	C	0.00023995	0.000326383	0.000411328		0	0	0		2.86928e-05	2.79075e-05	8.1676e-06		0	3.45644e-05	0		0	4.44148e-05	2.68118e-05		0	2.29495e-05	2.04052e-05		7.87364e-06	0	2.50332e-05		0	0.000118483	0.000127791		1.47072e-05	0	2.30091e-05		0	0	1.53962e-05		0	0	4.05935e-05		1.24639e-05	4.47828e-05
EMX	180	A	G	0.0035649	0.00384574	0.00368381		0.00191601	0.00192795	0.00159897		0.00297917	0.00284351	0.00339821		0.00281681	0.00269004	0.00249461		0.00341349	0.00340166	0.00357143		0.00270859	0.00276288	0.00241749		0.00259547	0.00223327	0.0029334		0.00344364	0.00365485	0.00292539		0.00327854	0.00316717	0.00271619		0.00291787	0.00305435	0.00267002		0.00360908	0.00326379	0.00272625		0.00279683	0.00293242
EMX	180	A	T	0.000277065	0.000362805	0.000308699		0.000228097	0.000316924	0.000184496		0.000692496	0.000813769	0.000574576		0.000696108	0.000763624	0.000937974		0.00295582	0.00328977	0.00313853		0.000677147	0.000506527	0.000696564		0.000648868	0.000581907	0.000717613		0.000633312	0.000556174	0.000707236		0.000741752	0.000532297	0.000812536		0.000867975	0.000818691	0.000807215		0.000335728	0.000426518	0.000696936		0.00101589	0.00106018
EMX	180	A	C	0.0010159	0.00117912	0.00104958		0.000296526	0.000343334	0.000276744		0.000504945	0.000626695	0.000451452		0.000404714	0.000485942	0.000399138		0.000476744	0.000447588	0.000541126		0.000411599	0.000483503	0.000368769		0.000458955	0.000487544	0.000453229		0.000554148	0.0005959	0.000675089		0.000682412	0.000585527	0.000441091		0.000461689	0.000377858	0.000450178		0.000486806	0.000593417	0.00075843		0.000413881	0.000428584
EMX	181	A	G	0.0027562	0.00287059	0.00298809		0.00218619	0.00268874	0.00217985		0.00442618	0.00486604	0.00470349		0.00352694	0.00374259	0.00320513		0.00441484	0.00390852	0.00448079		0.00524496	0.00530839	0.00512904		0.00456261	0.00404782	0.00419435		0.0041794	0.00407517	0.00365279		0.00552102	0.00462532	0.00407228		0.00320856	0.00352002	0.00342715		0.00334885	0.00353651	0.0036782		0.00327351	0.00360954
EMX	181	A	T	0.000314465	0.000272524	0.000267898		0.000387138	0.000210881	0.000276319		0.000734098	0.000661857	0.000868589		0.000728038	0.000797034	0.000557414		0.000418649	0.000513691	0.000917753		0.000410591	0.000666422	0.000388254		0.000765697	0.000768772	0.000954402		0.000611138	0.00083086	0.000480631		0.000606868	0.00069114	0.000647863		0.000700719	0.000660004	0.000651314		0.000770235	0.000814694	0.000653902		0.000551856	0.000451192
EMX	181	A	C	0.000850906	0.000926582	0.000680048		0.000364365	0.000448123	0.000184213		0.000287882	0.000391521	0.000360546		0.000533894	0.000450497	0.000378245		0.000475737	0.00035735	0.000431884		0.000384101	0.000344701	0.00036782		0.000528883	0.000454988	0.000376738		0.000433711	0.000633037	0.000480631		0.000340438	0.000558229	0.00034707		0.00040568	0.000440003	0.000418702		0.000535816	0.00048141	0.00036782		0.000351181	0.000360954
EMX	182	G	A	0.000297061	0.000292275	0.000414216		0.000250256	0.00036814	0.000368335		0.000473723	0.000455835	0.000653835		0.000581067	0.000587798	0.000576575		0.000284317	0.000333637	0.000241805		0.00611321	0.00555428	0.00606692		0.00043317	0.000469586	0.000551441		0.000196626	0.000276309	0.000511133		0.000397814	0.000475851	0.00057609		0.000491893	0.000435053	0.000412958		0.0178938	0.0179861	0.000629928		0.000384425	0.000334448
EMX	182	G	T	0.00128108	0.00129697	0.00105625		0.000136503	0.000105183	0.000245557		0.000100487	0.000120936	0.000171632		0.000145267	8.64409e-05	9.94095e-05		0.00017059	0.000111212	0.000107469		0.000119089	2.29516e-05	6.1282e-05		0.000110261	9.39173e-05	8.77292e-05		0.000255614	0.000118418	9.58375e-05		0.000147338	0.000105745	0.000207392		5.46548e-05	0.000124301	4.58842e-05		0.00016692	9.2331e-05	0.000121921		0.000136409	0.000133779
EMX	182	G	C	0.000371326	0.000310542	0.00026924		0	0	0		1.43552e-05	0	8.17294e-06		1.61407e-05	3.45764e-05	1.98819e-05		0	0	0		1.32321e-05	2.29516e-05	0		1.57516e-05	1.56529e-05	1.25327e-05		0	3.94726e-05	0		1.47338e-05	0	0		0	3.10752e-05	0		1.6692e-05	0	0		1.24008e-05	4.45931e-05
EMX	183	A	G	0.00282349	0.00195663	0.00252881		0.00148466	0.00139967	0.00141735		0.00247915	0.00254827	0.0021963		0.00261334	0.00269729	0.00250105		0.00285916	0.00243832	0.00227482		0.00306087	0.00290122	0.00272703		0.00231982	0.00227036	0.00257647		0.00290594	0.00249416	0.00173483		0.00283181	0.00218451	0.00255161		0.00465619	0.00509248	0.00432554		0.00295793	0.00258024	0.00258186		0.0026614	0.00244696
EMX	183	A	T	0.00059442	0.000804593	0.000849847		0	2.64089e-05	9.24357e-05		0.00063605	0.000618331	0.000699197		0.000308407	0.000487253	0.000340143		0.000209672	8.94795e-05	0.000243731		0.000119773	4.60511e-05	4.1008e-05		0.000643511	0.00061489	0.000694637		0.00011861	0.000277129	0.000257012		0.000222394	0.000346325	0.000278358		0.000898242	0.000593602	0.000692702		0.000722677	0.000686826	0.00020491		0.000499794	0.000673476
EMX	183	A	C	0.00107739	0.0014629	0.00109858		6.85229e-05	0.000132045	0.000154059		0.000202379	0.000121792	0.000164517		0.000438262	0.000487253	0.000700294		0.000514648	0.000603986	0.000541624		0.000519017	0.000575639	0.000328064		0.000158892	0.000189197	0.000101038		0.000889574	0.000593848	0.000771035		0.000696833	0.000745931	0.000742287		7.33259e-05	9.37266e-05	0.000107754		3.36129e-05	0.000111377	0.000819639		0.000174928	0.000202043
EMX	184	A	G	0.0030107	0.00316519	0.0026134		0.00315277	0.00309393	0.0025258		0.00362696	0.00345836	0.00385583		0.00417099	0.00413755	0.00361617		0.00343197	0.00341762	0.00267748		0.00408592	0.00382145	0.00350827		0.00352074	0.0030354	0.00394948		0.00424733	0.00376044	0.00304448		0.00500637	0.00518589	0.00622858		0.00287651	0.0024337	0.00372039		0.00270248	0.00270772	0.00337527		0.0034782	0.0029558
EMX	184	A	T	0.000185846	0.000256143	0.000269637		2.28462e-05	2.64438e-05	6.16048e-05		0.000325126	0.000253051	0.000328855		0.00037328	0.000312924	0.000519449		0.00043853	0.000223374	0.000243408		0.000252875	0.000230208	0.00016413		0.000737451	0.000817829	0.000693998		0.000256815	0.000435419	0.00022433		0.00034067	0.000398915	0.000231546		0.000256504	0.000436817	0.000399711		0.000436425	0.000241098	0.00042958		0.000311666	0.000335886
EMX	184	A	C	0.000873476	0.000768429	0.000912617		9.13847e-05	0.000237994	9.24072e-05		0.000195075	0.0001687	0.000156206		0.000194755	0.000121693	0.000219767		0.000152532	0.000201036	0.000270453		0.000239566	0.000345312	0.000225678		0.000174451	0.00025164	0.0001388		9.87752e-05	0.000158334	0.000192283		0.000222176	0.000132972	0.000115773		0.000183217	9.36038e-05	0.000261349		0.000100713	9.273e-05	0.000225018		0.000199466	0.000111962
[truncated: 22 more columns]

## Sheet: 2
Chr	pos	ref	alt		C-9-BE				C-10-BE				N-3-BE				N-5-BE				N-6-BE				N-11-BE				C-3-BE				C-4-BE				C-5-BE				C-6-BE				C-7-BE				C-11-BE
sgA	73	T	C		0.000886525	0.00157266	0.00285686		0.00264473	0.0028869	0.00295257		0.00268603	0.00236637	0.00248535		0.00275003	0.00287269	0.00280963		0.00265688	0.00283462	0.0028506		0.00200825	0.00241142	0.00207329		0.00316152	0.0032676	0.00330497		0.00241888	0.0029609	0.00245061		0.00399519	0.00415047	0.00489616		0.00265859	0.00246111	0.00273071		0.00249145	0.00270167	0.00265733		0.00210691
sgA	73	T	A		0.000221631	0.000733906	0.000492562		0.000293858	0.000509453	0.00030756		0.000265943	0.000240648	0.000332094		0.000345242	0.000235921	0.000209228		0.000241535	0.000138274	0.000249688		0.000254378	0.00033098	0.000170876		0.000188186	0.00043568	0.000363705		0.000364133	0.00032803	0.000301971		8.5918e-05	0.000138349	0.000200215		0.000221549	0.000200907	7.75771e-05		0.000208587	0.000170889	0.000310858		0.00024201
sgA	73	T	G		0.000554078	0	0.000197025		0.000117543	0.00028303	0.000246048		0.000265943	0.000187171	0.000257105		0.000250003	0.000138777	0.000179338		0.000253036	0.000345686	0.000187266		0.000174048	0.000236414	0.000136701		0.000207004	0.000243468	0.000110693		0.000234085	0.00018128	0.000220671		0.000150357	0.000304368	0.000200215		0.000129237	0.00011301	0.000139639		0.000150646	0.000162751	0.00017047		0.00031319
sgA	74	C	T		0.00286881	0.00240184	0.00283286		0.00396895	0.00145732	0.00195396		0.000976498	0.00132659	0.00102196		0.00146382	0.00159632	0.00148286		0.00106224	0.00114017	0.000919792		0.00106479	0.00103361	0.00101925		0.000916487	0.00145156	0.00102172		0.0224987	0.0219923	0.0218744		0.00100194	0.000728432	0.000905272		0.00165171	0.00171299	0.00192815		0.00110465	0.000961935	0.000916773		0.00162262
sgA	74	C	G		0.000331016	0	0.00019537		5.83669e-05	5.60507e-05	6.10612e-05		0.000105567	3.97978e-05	3.19363e-05		9.44399e-05	2.75228e-05	4.94286e-05		4.56877e-05	2.7474e-05	4.1339e-05		0.000146409	7.83036e-05	9.06002e-05		0.000112223	0.000165529	0.000220064		3.87242e-05	4.27533e-05	4.59306e-05		0.000106589	5.4976e-05	5.43163e-05		3.67047e-05	6.2518e-05	6.17008e-05		0	0	4.98246e-05		0.000183427
sgA	74	C	A		0.000110339	0	0		0	5.60507e-05	0.000122122		9.23714e-05	5.30638e-05	9.58089e-05		0.000129855	0.000165137	8.89715e-05		0.000102797	0.000123633	9.30127e-05		7.98594e-05	7.83036e-05	0.000101925		0.000205742	0.000343791	0.000392971		0.000141989	0.000171013	0.000229653		0.000106589	2.7488e-05	0.000108633		9.17616e-05	6.2518e-05	0.000107976		0.000103561	0.000145503	5.97895e-05		5.6439e-05
sgA	75	T	C		0.00277531	0.00241267	0.00196541		0.0034659	0.00446934	0.00406329		0.0030744	0.00330372	0.00358017		0.0032491	0.00287495	0.00326836		0.00366481	0.00393179	0.00335873		0.00307027	0.00323828	0.00287611		0.00345417	0.00343959	0.00317305		0.00192909	0.00198591	0.00180754		0.00280394	0.0030765	0.00323378		0.00340411	0.00316991	0.00309215		0.0026197	0.00282985	0.0028037		0.00270803
sgA	75	T	A		0.000666075	0.000734291	0.000294811		0.000528696	0.000396017	0.00110817		0.000583075	0.000666072	0.000716034		0.000806346	0.000621985	0.000675528		0.000618436	0.000786359	0.000850049		0.000600705	0.000597353	0.000568401		0.00071336	0.000421957	0.000489376		0.000586548	0.000656213	0.000486646		0.00036387	0.000469063	0.000454182		0.000441615	0.000238056	0.000293754		0.000680892	0.000429748	0.000460608		0.000226851
sgA	75	T	G		0.000111012	0.000524494	0		0.000234976	0.000169722	6.1565e-05		0.000225279	0.000239786	0.00018168		0.000201587	0.000262616	0.000158948		0.00022905	0.000275915	0.000207329		9.3443e-05	0.000204358	0.00017052		0.000319135	0.000255732	0.000189436		0.000104275	9.49782e-05	9.26945e-05		0.000256849	0.000220735	0.000254342		9.20031e-05	0.00017541	0.000139147		0.000230811	0.000218928	0.000290383		0.000113425
sgA	76	G	A		0.000332116	0.000838487	0.000686611		0.00205291	0.00107266	0.000983586		0.000915581	0.000814061	0.000749834		0.000936807	0.000899654	0.000984203		0.000780479	0.000732419	0.000706589		0.000894861	0.000834081	0.000580601		0.0015408	0.00181834	0.00145406		0.000388813	0.00037815	0.000346204		0.000921481	0.000967171	0.00109168		0.000424378	0.000640567	0.00079033		0.000635552	0.000584406	0.000681124		0.000665911
sgA	76	G	T		0.000332116	0	0.000196175		0.000234618	0	0.000122948		7.96157e-05	0.000120107	6.42715e-05		8.30082e-05	8.3045e-05	0.000119297		9.1821e-05	9.67345e-05	4.15641e-05		0.000106849	0.000141636	0.000159381		0.000112742	7.68315e-05	0.00012644		3.88813e-05	7.73488e-05	3.46204e-05		4.28596e-05	6.90837e-05	1.81947e-05		5.53536e-05	0	6.19867e-05		8.08884e-05	8.11675e-05	5.00826e-05		5.66733e-05
sgA	76	G	C		0.000110705	0.000104811	9.80873e-05		0	0	0		0	2.66905e-05	3.21357e-05		2.37166e-05	2.76817e-05	9.94145e-06		1.14776e-05	2.76384e-05	1.0391e-05		1.33561e-05	1.57374e-05	2.27687e-05		3.75806e-05	0	1.5805e-05		2.59208e-05	9.45375e-05	4.61606e-05		2.14298e-05	1.38167e-05	1.81947e-05		9.2256e-05	0	1.54967e-05		3.46665e-05	8.11675e-06	0		1.41683e-05
sgA	77	T	C		0.00234427	0.00295172	0.00177989		0.00271083	0.00403157	0.00395379		0.00312525	0.00299988	0.00342202		0.00349592	0.0040919	0.00385387		0.0037693	0.00354112	0.00370996		0.00339327	0.00330339	0.00303671		0.00339645	0.00368032	0.00372634		0.00149351	0.00164085	0.00161901		0.00348574	0.00396754	0.00332383		0.00298063	0.00290676	0.00351045		0.00292077	0.00309033	0.0032539		0.00311659
sgA	77	T	A		0.000223264	0	0		0.000117862	5.67827e-05	0.000123556		0.000317822	0.000253323	0.000310121		0.000237012	0.000235008	0.000248316		0.000286421	0.000275573	0.000373069		0.000761482	0.00070787	0.000796142		0.000262709	0.000383367	0.000521055		3.9303e-05	6.94541e-05	4.65902e-05		0.000299388	0.000192867	0.000272445		0.000220787	0.000200466	0.000247433		0.000173168	0.000162222	0.000210252		0.000141663
sgA	77	T	G		0.00055816	0.000316256	9.88826e-05		0.000530379	0.000227131	0.000123556		0.000198639	0.000186659	0.000213876		0.00020146	0.000179712	0.000238384		0.00021768	0.000165344	0.000196897		0.000253827	0.000173035	0.000181975		0.000150119	0.000204462	0.000236843		0.000117909	0.00014759	0.000128123		6.41547e-05	5.51048e-05	0.000217956		0.000294383	0.000476107	0.00034022		0.000138535	8.11109e-05	0.000170204		0.000155829
sgA	78	G	A		0.00134183	0.000634115	0.00148839		0.00112187	0.000625426	0.000619425		0.00229511	0.00233843	0.00233902		0.00141377	0.000907872	0.00111453		0.00116795	0.00129516	0.00101526		0.000832304	0.000901143	0.000937979		0.000986493	0.000943006	0.00145126		0.000498223	0.000460677	0.000443858		0.00108094	0.00105872	0.000843866		0.00122811	0.00112718	0.00115533		0.000825898	0.00094068	0.000847723		0.000887184
sgA	78	G	T		0.000111819	0.000422744	0.000198452		0.000177137	0.000170571	0.000123885		0.000133437	0.000120953	0.000150904		0.000119811	0.000181574	0.000170693		0.000104075	0.00019497	0.000188399		0.00018794	0.000158095	0.000125826		0.00018971	0.000193768	0.000127584		0.000209778	0.000295529	0.00024529		0.000108094	0.000195027	0.000201794		9.30388e-05	0.00010132	0.000234188		0.000162853	0.000163596	0.000181655		0.000114475
sgA	78	G	C		0.000111819	0	0		0.000118092	5.68569e-05	6.19425e-05		8.00619e-05	0.000134392	0.000129347		0.000119811	8.38036e-05	7.02854e-05		0.000138767	8.35585e-05	3.13998e-05		0.000120818	3.16191e-05	8.00714e-05		7.5884e-05	6.45895e-05	7.97397e-05		2.62223e-05	6.95362e-05	1.16805e-05		8.64753e-05	0.000125374	3.66898e-05		0.000260509	6.33248e-05	1.56126e-05		5.81618e-05	7.36184e-05	4.03677e-05		4.29283e-05
sgA	79	C	T		0.364355	0.349187	0.338621		0.233706	0.21154	0.208808		0.018676	0.0213083	0.0201102		0.0326759	0.0332343	0.0303915		0.00932932	0.0114229	0.00999049		0.169998	0.169781	0.171694		0.0162629	0.0131759	0.0143307		0.824825	0.836581	0.822666		0.0158357	0.0133447	0.0145253		0.0198354	0.0167653	0.0185901		0.22702	0.230038	0.227218		0.0252388
sgA	79	C	G		0.000149142	0.000150512	0.000566492		0.000197498	0.000446286	6.99056e-05		0.000306601	0.000281785	0.000247081		0.000581168	0.000456211	0.00053597		0.000297622	0.000495452	0.000527448		0.000231604	0.000192623	0.000254824		0.000375587	0.000472391	0.000503937		0.00131029	0.00130127	0.00133012		0.000320993	0.000275433	0.000326412		0.000276258	0.000300948	0.000278388		0.000197177	0.000366432	0.000331265		0.000382621
sgA	79	C	A		0.000745712	0.000301023	0.000566492		0.000394997	0.000382531	0.000349528		0.000106644	8.05099e-05	0.000128912		9.48845e-05	0.000221193	0.00014888		0.000103023	0.000178913	0.000134448		0.000217981	0.000192623	0.000208493		0.000300469	0.00033195	0.000267717		0.00045356	0.000304193	0.000315621		0.000192596	0.00016526	0.000126938		1.84172e-05	0.000150474	0.000185592		0.000150782	0.000154716	6.02301e-05		0.000141711
sgA	80	C	T		0.202929	0.230039	0.228065		0.108819	0.0821813	0.0785289		0.0360221	0.0385447	0.0364739		0.0264634	0.0264685	0.0237674		0.00606137	0.00795455	0.00696273		0.035957	0.0366048	0.0359342		0.0093061	0.00795129	0.00844169		0.780524	0.79324	0.781557		0.00916306	0.00767217	0.00853547		0.0111694	0.00929851	0.0104334		0.0967682	0.096165	0.0945535		0.0132369
sgA	80	C	G		0	0	0.000141743		0.000131822	0.000127413	0.00028021		0.00320883	0.00344632	0.00294127		7.16196e-05	2.78323e-05	2.99841e-05		6.90099e-05	6.92905e-05	4.16307e-05		2.72918e-05	4.82276e-05	3.47862e-05		9.43824e-05	6.42269e-05	3.16761e-05		0.00225824	0.00203464	0.00166031		6.45286e-05	1.38487e-05	7.29528e-05		1.8523e-05	0	0.000155722		3.49765e-05	4.90721e-05	4.03816e-05		4.27917e-05
sgA	80	C	A		0.000448296	0.000602591	0.000566974		0.000197733	0.000318532	0.000210158		0.000134261	0.000121635	0.000183829		0.000202922	0.000222658	0.000229878		9.20133e-05	5.54324e-05	0.0001353		0.000109167	8.03794e-05	0.000115954		3.77529e-05	0.000192681	7.91904e-05		0.000526923	0.000302674	0.000403859		8.60382e-05	8.30921e-05	5.47146e-05		9.26149e-05	0.0001514	4.67166e-05		9.32705e-05	5.72508e-05	8.07632e-05		0.000171167
sgA	81	C	T		0.243259	0.265557	0.263463		0.145978	0.121789	0.11736		0.0708769	0.0730567	0.0705806		0.0297926	0.0301722	0.0271198		0.00764663	0.0101807	0.00864509		0.171539	0.170839	0.173014		0.0122352	0.0101866	0.0108932		0.79082	0.802629	0.790087		0.0123544	0.0105254	0.0112635		0.0158364	0.0138765	0.0152582		0.0666543	0.0660648	0.0660833		0.0194519
sgA	81	C	A		0.000148965	0	0.000565371		0.000262433	0.000253727	0.000417653		0.000200784	0.000255961	0.000215645		0.000249261	0.000193678	0.000308292		0.000194892	0.000124155	0.000155487		0.00021774	0.00019244	0.000196725		0.000563836	0.00043456	0.000442045		0.000249856	0.000184208	0.000335503		0.000214114	0.000289691	0.000254337		9.22867e-05	0.00017597	0.000201582		0.000208911	0.00026912	0.000211225		0.000269771
sgA	81	C	G		0.000297929	0.000299895	0.000282685		0.000262433	0.000444022	0.000278435		0.000187399	0.000107773	0.000107823		0.000166174	0.000152175	0.000208843		0.000114642	0.000124155	6.21949e-05		0.00010887	0.000176404	0.000104149		3.7589e-05	0.000102249	9.47239e-05		0.00057467	0.000569371	0.000581538		8.56458e-05	6.89741e-05	0.000145336		0.00027686	0.000251386	0.000372151		0.000116062	4.07757e-05	9.0525e-05		2.8397e-05
sgA	82	C	T		0.235671	0.238188	0.243803		0.0963273	0.0648973	0.060724		0.271746	0.273054	0.267786		0.0795049	0.0806273	0.0774221		0.0164399	0.0191296	0.0177468		0.51977	0.515777	0.519432		0.0114977	0.00946779	0.00991876		0.715968	0.726086	0.714686		0.0113316	0.00960467	0.0106771		0.0201189	0.0193207	0.0206277		0.119818	0.119297	0.117832		0.0163045
sgA	82	C	G		0	0.000299985	0.000422535		0.000457457	0.000126382	0.000208435		0.00013374	0.000107746	9.70005e-05		3.55303e-05	6.90894e-05	4.95978e-05		1.14325e-05	2.75444e-05	2.0696e-05		0.00646751	0.00676392	0.00708916		3.75129e-05	2.55196e-05	1.57441e-05		0.000298745	0.000333289	0.000267023		2.13803e-05	0	5.43823e-05		0.000147256	8.77644e-05	0.000123797		4.63022e-05	4.87789e-05	9.02772e-05		1.41655e-05
sgA	82	C	A		0	0.000149993	0.000422535		0.000130702	6.31911e-05	0.000138956		5.3496e-05	0.000202023	0.000183223		9.47474e-05	4.14536e-05	7.93564e-05		0.00013719	6.8861e-05	8.2784e-05		0.00016339	0.000128531	0.000185337		7.50258e-05	8.93187e-05	0.000125953		0.000124477	0.000233302	0.000378282		8.55213e-05	0.000123842	0.000126892		0.000147256	0.000150453	0.000216644		0.00010418	7.31684e-05	0.000150462		8.49931e-05
sgA	83	T	C		0.00205047	0.00286214	0.00182315		0.00307033	0.00326684	0.0032345		0.0025164	0.00317365	0.00294464		0.00311455	0.0030996	0.00312592		0.00279861	0.00313352	0.0028404		0.0016348	0.00179914	0.00123884		0.00377055	0.00357078	0.00356084		0.00137917	0.00122582	0.00114363		0.00370217	0.0037206	0.00325606		0.00260465	0.00281082	0.00266238		0.00385874	0.00348599	0.00385849		0.0034192
sgA	83	T	A		0	0.000795039	0.000303859		0.000285612	0.000903594	0.000693107		0.000554691	0.000585695	0.000490773		0.000784674	0.000901701	0.000809299		0.00101449	0.000955512	0.000834169		0.000508298	0.00043763	0.000350615		0.000823014	0.00096437	0.000757283		0.000501517	0.000436593	0.000448481		0.000653324	0.000716041	0.000703014		0.000468463	0.000472729	0.000661657		0.000656807	0.0006016	0.00071265		0.000521573
sgA	83	T	G		0	0	0.000455789		0.000214209	0.000208522	0.000308048		0.00014882	0.000136208	0.000185403		0.000289726	0.000253603	0.000273138		0.000326504	0.000126465	0.000190064		0.000178591	0.000178294	7.0123e-05		0.000210538	0.000182448	0.000177236		0.000125379	0.000184713	6.72721e-05		0.000587992	0.00037908	0.000444009		9.36926e-05	0.000166094	0.000157537		0.000258031	0.000304921	0.000264698		0.000217322
sgA	84	C	T		0.462626	0.490599	0.494148		0.412676	0.42745	0.422828		0.13635	0.136983	0.135486		0.0211619	0.022527	0.0214394		0.00791977	0.0112707	0.00949666		0.48495	0.481209	0.485312		0.0111677	0.00889611	0.00942412		0.57827	0.586001	0.579248		0.017825	0.0154281	0.0180219		0.0165479	0.0163951	0.0170455		0.0135162	0.0114397	0.0124448		0.0140603
sgA	84	C	A		0.000157035	0	0.000303998		0.000501864	0.000350484	0.00030869		0.000160774	9.44058e-05	0.000151031		0.000249382	0.000180105	0.000258786		0.000126075	5.51808e-05	6.22052e-05		0.000382044	0.000193224	0.00019731		0.000131606	1.28002e-05	4.74368e-05		0.00344567	0.00458762	0.00436829		0.000171394	9.65984e-05	9.08364e-05		0.000203154	0.000125729	0.000124193		6.94324e-05	8.9436e-05	0.000130365		5.68093e-05
sgA	84	C	G		0.000471106	0.000478011	0.000151999		0.00014339	0.000280387	7.71724e-05		0.000174172	0.000148352	0.000183395		0.000130629	0.000207814	0.00020902		5.73066e-05	5.51808e-05	0.000103675		0.0011052	0.000998325	0.00110261		0.000131606	0.000153602	0.000189747		0.00938129	0.0101703	0.00884916		0	2.75995e-05	5.45019e-05		0.000166217	7.54375e-05	0.000108669		6.94324e-05	6.50444e-05	2.00562e-05		4.2607e-05
sgA	85	C	T		0.563431	0.634481	0.638446		0.725093	0.75898	0.763598		0.376311	0.376118	0.371367		0.021847	0.0234302	0.0228746		0.0101096	0.0126727	0.0116334		0.462664	0.45728	0.463883		0.0126245	0.0108912	0.0107403		0.58388	0.59133	0.586437		0.00821285	0.00717829	0.00763151		0.0154121	0.0148907	0.0155582		0.0109769	0.00863162	0.00896785		0.0200457
sgA	85	C	A		0.000470441	0.000637349	0		0.000501002	0.000209644	0.000154309		0.000375547	0.000229612	0.000281093		0.000118669	0.000345781	0.000198823		0.000160288	0.000110317	0.000176107		0.000315241	0.000226416	0.000198061		0.000150291	0.000153398	0.000126171		0.00015075	0.000286432	0.000157548		0.000106938	0.000124001	0.000218043		0.000147484	0.000125554	0.000154962		0.000115668	8.1277e-05	0.000170339		0.00021295
sgA	85	C	G		0	0.000159337	0		0.000644145	0.00139762	0.000925854		0.000160949	0.000121559	5.40564e-05		0.00015427	9.68188e-05	7.95292e-05		9.15929e-05	2.75794e-05	7.25148e-05		8.22368e-05	9.70356e-05	0.000116507		3.75728e-05	7.66989e-05	7.88569e-05		0.000175875	0.000101093	9.00272e-05		0.000106938	2.75558e-05	5.45108e-05		3.68711e-05	5.02216e-05	0		2.31337e-05	1.62554e-05	3.00598e-05		5.67867e-05
sgA	86	C	T		0.544242	0.626925	0.63057		0.704674	0.749912	0.758974		0.178819	0.180632	0.175537		0.0300982	0.0320603	0.0314849		0.00990788	0.0120618	0.0105059		0.407212	0.404698	0.410676		0.0106194	0.0096934	0.00896438		0.562591	0.570794	0.562815		0.00593143	0.00475438	0.00550336		0.0120076	0.0112001	0.012377		0.00734142	0.00600683	0.00577273		0.0163235
sgA	86	C	G		0.000313775	0.000635021	0.000152091		0.000214731	0.000420197	0.000231089		0.002646	0.00286525	0.00277742		0.000118171	8.26651e-05	7.92322e-05		5.70731e-05	4.12604e-05	3.09908e-05		0.006117	0.00621619	0.00672038		5.61871e-05	6.36886e-05	1.5727e-05		0	0.000185213	0.000179791		0	0	0		0.000110331	0.000150336	0.000185423		2.305e-05	0	9.98742e-06		1.41329e-05
sgA	86	C	A		0.000156887	0.000317511	0		0.000143154	7.00329e-05	7.70297e-05		0.000133636	0.000161423	0.000183008		8.27198e-05	0.00011022	9.90403e-05		6.84877e-05	0.000151288	9.29723e-05		0.00015053	0.000242189	0.00015115		0.00018729	0.000292967	0.00015727		0.000100346	0.000168376	0.000134844		8.53443e-05	0.000109928	0.000235341		0.000459711	0.00063893	0.000788046		8.06749e-05	9.71455e-05	5.99245e-05		2.82658e-05
sgA	87	T	C		0.000629228	0.000954502	0.00106545		0.00121864	0.000630517	0.000539874		0.00319284	0.00342645	0.00286731		0.00424487	0.00464528	0.00429274		0.00361689	0.00386957	0.0034071		0.00266882	0.00274264	0.00246672		0.00356974	0.00393119	0.00388802		0.00128205	0.00101082	0.00110244		0.00445746	0.00446255	0.00465524		0.00242808	0.00290239	0.00269181		0.00250586	0.00270638	0.00277496		0.00366876
sgA	87	T	A		0.000314614	0.000636335	0.000304414		0.000358423	0.000350287	0.000231374		0.000414134	0.000483734	0.000441953		0.00132354	0.00100138	0.00113808		0.000587456	0.0004993	0.00042719		0.000793803	0.000693727	0.000767942		0.000528851	0.000513881	0.000523693		0.000201106	0.000185316	0.000157491		0.000516807	0.000388048	0.000492908		0.000315095	0.000340716	0.00038899		0.000313232	0.000423891	0.000412222		0.000571013
sgA	87	T	G		0.000157307	0.000159084	0.000152207		0.000430108	0.000210172	0.000231374		0.000146951	0.000147808	6.46761e-05		8.34665e-05	0.000125172	0.000179696		5.75937e-05	0.000194172	0.000104193		6.84313e-05	6.45328e-05	6.98129e-05		0.000132213	0.000141317	7.93475e-05		0.000226244	0.000168469	0.00017999		0.000193803	5.54354e-05	9.12792e-05		9.2675e-05	6.30955e-05	4.66788e-05		0.000139214	7.33658e-05	3.01626e-05		5.71013e-05
sgA	88	C	T		0.652153	0.767357	0.773631		0.786647	0.849717	0.860756		0.0321851	0.0327227	0.0304003		0.00814386	0.00891648	0.00798744		0.0057818	0.00711136	0.00642001		0.0938368	0.0943547	0.0939954		0.01773	0.0161837	0.0159206		0.836965	0.853669	0.840076		0.0128548	0.012853	0.01396		0.012992	0.0114403	0.012051		0.0118533	0.0100949	0.0117813		0.0162558
sgA	88	C	A		0.000314367	0.000159236	0.000151722		0.000213995	0.000139733	0		5.32205e-05	9.37998e-05	4.29383e-05		3.55627e-05	4.1472e-05	6.95424e-05		0.000103042	5.51268e-05	8.28389e-05		5.41704e-05	6.3861e-05	6.91906e-05		7.51272e-05	6.39166e-05	6.31144e-05		0.000100422	0.00016839	6.74688e-05		4.2778e-05	8.2656e-05	0.000163381		7.37137e-05	6.27896e-05	1.54897e-05		9.24236e-05	8.11484e-06	4.00384e-05		7.0924e-05
sgA	88	C	G		0.000314367	0.000159236	0		7.13318e-05	0.000419199	0.000308404		3.99154e-05	1.34e-05	1.07346e-05		5.92712e-05	0	1.98693e-05		0	2.75634e-05	3.10646e-05		6.77131e-05	1.59653e-05	1.15318e-05		1.87818e-05	0.00011505	1.57786e-05		0.000200844	0.00016839	0.000157427		4.2778e-05	5.5104e-05	3.63069e-05		0.000110571	6.27896e-05	0.000123918		0.000103977	0.000129837	0.000150144		5.67392e-05
sgA	89	C	T		0.610823	0.744423	0.748442		0.789537	0.849881	0.860743		0.0355086	0.0357546	0.0346518		0.00459449	0.00481831	0.00457201		0.00375067	0.00544047	0.0043454		0.0584445	0.0610542	0.0593656		0.0160609	0.0150014	0.0142846		0.822442	0.839285	0.824222		0.00869714	0.00745961	0.00817562		0.011457	0.00895725	0.0106362		0.0102613	0.00862544	0.0105003		0.0138379
sgA	89	C	A		0.000313726	0.000318674	0		0.000356354	0.000280073	7.70654e-05		0.000147006	0.000120838	0.000129257		0.000118415	0.000124254	9.91759e-05		0.00011435	4.132e-05	0.000124154		0.000176364	0.000127896	0.000127022		1.87628e-05	0.000140439	0.000157667		0.000326995	0.000404654	0.000382469		6.41067e-05	8.25787e-05	0.000126894		0.000110518	0.000112906	7.74102e-05		0.000196223	5.67463e-05	8.00024e-05		0.00011331
sgA	89	C	G		0.000156863	0	0		0.000142542	0.000140036	7.70654e-05		4.00925e-05	4.02793e-05	5.38573e-05		7.10488e-05	2.76121e-05	2.97528e-05		1.1435e-05	1.37733e-05	3.10386e-05		1.35665e-05	4.79609e-05	2.3095e-05		7.50511e-05	6.38358e-05	6.30666e-05		0.00166013	0.0017535	0.00157487		6.41067e-05	0	0		9.2098e-05	1.25452e-05	3.09641e-05		4.61702e-05	8.10662e-06	7.00021e-05		2.83274e-05
sgA	90	C	T		0.527247	0.645161	0.651029		0.75875	0.823164	0.836658		0.0204592	0.0199302	0.0187019		0.00533163	0.00541938	0.00511077		0.00180096	0.00259419	0.00237302		0.0107935	0.0109483	0.0109544		0.0121509	0.0108693	0.0108241		0.609082	0.618491	0.60895		0.00549579	0.0041849	0.00459296		0.00604224	0.00486457	0.00520206		0.00731371	0.00621404	0.00701789		0.00986814
sgA	90	C	A		0.000313185	0.000158907	0		0.0108626	0.00984362	0.00905324		0.00010642	0.000200639	0.000150044		0.000165139	0.000206322	0.000138396		0.000182376	0.00023334	9.28572e-05		0.000418246	0.000747919	0.000609216		7.47747e-05	8.90925e-05	0.000219939		0.000126413	0.000118813	6.80442e-05		0.000298221	0.000150931	0.000198908		3.67309e-05	0.000100043	0.000154364		8.04968e-05	9.69681e-05	0.000169466		0.00016941
sgA	90	C	G		0	0.000317813	0		0	0.000139626	7.67224e-05		0	2.67519e-05	3.21523e-05		0	4.12643e-05	1.97709e-05		0	1.37259e-05	1.03175e-05		1.34918e-05	0	2.29893e-05		1.86937e-05	0	4.71298e-05		2.52825e-05	8.48666e-05	6.80442e-05		0	4.1163e-05	0		0	0	0		8.04968e-05	4.84841e-05	7.97488e-05		0
sgA	91	T	C		0.00211715	0.00182559	0.00264271		0.00240583	0.00303931	0.00289232		0.00312325	0.00310305	0.00336073		0.00370084	0.0033423	0.00373916		0.00327462	0.0032217	0.00328458		0.00271874	0.0027929	0.00270431		0.00371292	0.00376215	0.00395596		0.00205451	0.00178686	0.00245277		0.00397234	0.00414886	0.00414703		0.00284348	0.00363737	0.00297175		0.00349626	0.00315136	0.003036		0.00388778
sgA	91	T	A		0.00084686	0.000842578	0.000264271		0.00068738	0.000878022	0.000593296		0.000507194	0.000591056	0.000506264		0.00063069	0.000735029	0.000528467		0.000631944	0.000622217	0.000602867		0.000455355	0.000410256	0.000376549		0.000621961	0.000706206	0.000524284		0.000218178	0.0001811	0.000113705		0.00120244	0.00100956	0.000968249		0.00053546	0.000390168	0.000311178		0.000439927	0.000521156	0.000392066		0.000242096
sgA	91	T	G		0.000282287	0.00014043	0.000132135		6.8738e-05	0.000202621	0.000222486		0.000133472	0.000147764	0.000269289		0.000226096	0.000221896	0.000199422		0.000206818	0.00023506	0.000249462		0.000214285	0.000284024	0.000228212		0.000226168	0.000308162	0.000333635		0.00012727	0.000132807	9.74611e-05		0.000343554	0.00029042	0.000274033		0.000406211	0.000176205	0.000217824		0.000185232	0.000268721	0.000241271		0.000242096
sgA	92	G	A		0.000245761	0.000473205	0.00022205		0.00219835	0.0026657	0.00231896		0.00102064	0.000892205	0.000898803		0.00107619	0.000948462	0.00105112		0.000968758	0.000903707	0.000877908		0.00173184	0.00130978	0.00190527		0.00128951	0.00114865	0.00114606		0.000467013	0.000519141	0.000555116		0.00103605	0.0012782	0.000970732		0.000669992	0.000772201	0.000656414		0.000792458	0.000687122	0.000938096		0.00068701
sgA	92	G	C		0.0018432	0.00260263	0.00266459		0.00119339	0.00127226	0.000596303		0.000241731	0.000216292	0.000173263		0.000107619	9.76358e-05	7.0075e-05		0.000115328	8.34191e-05	8.36103e-05		0.00010824	9.58375e-05	8.08295e-05		9.48173e-05	7.74373e-05	4.77524e-05		0.00010897	6.22969e-05	9.71453e-05		8.63371e-05	5.55741e-05	0.000146526		0.000148887	8.86132e-05	6.25156e-05		0.000116538	6.54402e-05	9.07835e-05		0.000100189
sgA	92	G	T		0.00012288	0	0		6.28101e-05	6.0584e-05	0		0.000147724	0.000175737	0.000151605		0.000167408	0.00013948	0.000180193		0.000115328	0.000125129	0.000209026		0.000230009	0.000319458	0.000150112		0.000151708	0.000141968	0.00019101		0.00224166	0.00200388	0.00206781		0.00015109	0.000222296	0.000183157		0.000167498	0.00012659	0.000187547		0.000163153	0.000171781	0.000100871		8.58762e-05
sgA	93	G	T		0.000804783	0.000772116	0.00082203		0.000969579	0.000875657	0.00121035		0.000894072	0.00106123	0.000978979		0.00020275	0.00015315	0.000189915		0.000230601	0.000249747	0.000198351		0.000229299	0.000111259	0.000160836		0.000207959	9.02015e-05	0.000174753		0.00015071	0.000246153	0.000269228		0.000129308	0.00012499	0.00010981		0.000185309	0.000138894	0.000171481		0.000174589	0.000212488	0.000221973		0.000156959
sgA	93	G	A		0.000229938	0.000220604	0.000102754		0.000181796	0.000233508	0.000191107		0.000894072	0.000953763	0.000978979		0.00127613	0.000835364	0.00120946		0.000968523	0.000860239	0.000866479		0.000998125	0.000985441	0.0010799		0.00240098	0.00194578	0.00227179		0.000767249	0.000939027	0.000954537		0.000840499	0.000888815	0.00124451		0.000722704	0.000782858	0.000904173		0.00107081	0.00112782	0.000918162		0.000727719
sgA	93	G	C		0.000344907	0	0.000102754		0	0.000175131	0		8.00662e-05	0.000134333	6.45481e-05		0.000131191	0.000139227	0.000149933		8.07102e-05	4.16245e-05	6.2637e-05		6.74409e-05	0.000143048	0.000114883		9.45269e-05	0.000128859	0.000127093		1.37009e-05	0.000127635	0.000110139		0.00017241	8.33264e-05	0.000146413		3.70617e-05	5.0507e-05	6.23568e-05		0.000128032	0.000114416	0.000110987		4.2807e-05
sgA	94	C	T		0.00338114	0.00225124	0.00177638		0.00329349	0.00224467	0.00251224		0.00168219	0.00145302	0.00185903		0.00175274	0.00183752	0.00175611		0.00218498	0.00218993	0.00239309		0.00144476	0.00175029	0.00122033		0.00108843	0.00149496	0.00118362		0.0013443	0.00154918	0.00138252		0.00121844	0.00126783	0.00127111		0.00103064	0.00105336	0.000943557		0.00128066	0.00134557	0.00133077		0.00116105
sgA	94	C	G		0.000116591	0	0.000104493		0.000121981	0.00011814	0.000128833		0.000145701	7.99829e-05	0.000160262		4.73715e-05	0.000151976	0.000119058		0.000125837	9.64121e-05	9.32372e-05		9.36417e-05	0.000126147	0.000148265		5.62979e-05	7.66646e-05	9.46895e-05		0.000795016	0.000971845	0.000826927		4.27524e-05	8.26845e-05	0.000163428		7.36174e-05	7.52398e-05	6.18726e-05		6.92249e-05	8.10583e-05	5.0029e-05		5.66364e-05
sgA	94	C	A		0.000349773	0.000450248	0.000940439		0.000243962	0.000590702	0.000386498		5.29822e-05	5.3322e-05	7.47887e-05		7.10572e-05	4.14479e-05	0.000138901		4.57587e-05	1.37732e-05	8.28775e-05		4.01322e-05	7.8842e-05	9.12398e-05		7.50638e-05	5.11097e-05	3.15632e-05		0.000144548	0.000182822	0.000193811		8.55048e-05	4.13422e-05	0.000108952		9.20217e-05	0.00010032	0.000108277		5.76874e-05	0.000129693	5.0029e-05		7.07955e-05
sgA	95	C	T		0.000680041	0.00151351	0.0012131		0.00096595	0.00134897	0.0011465		0.000824907	0.00100394	0.00114811		0.00105821	0.00105389	0.00119379		0.00087232	0.000842623	0.000893098		0.000980708	0.00134511	0.000995309		0.00107371	0.000948925	0.000997088		0.000996647	0.00110407	0.00120511		0.00120115	0.000885262	0.00105689		0.000904226	0.000993798	0.000869012		0.00115797	0.00110632	0.000994076		0.000810142
sgA	95	C	A		0.00011334	0.000216216	0.000404367		0.000422603	0.000175953	0.000254777		0.000119745	9.37006e-05	0.000203869		0.000190241	0.000124802	0.000149224		6.88674e-05	0.000138135	0.000186928		0.000134344	0.000126598	0.000148724		0.000150696	0.000128233	0.000126614		0.000228959	0.000278261	0.000253073		8.57964e-05	8.29933e-05	0.000127556		5.53608e-05	7.54783e-05	0.000170699		5.78985e-05	0.000113886	9.03705e-05		0.000127917
sgA	95	C	G		0	0.000108108	0.000101092		6.03719e-05	0.000117302	0.000191083		3.99149e-05	8.03148e-05	6.43798e-05		1.189e-05	2.77339e-05	2.98448e-05		4.59116e-05	6.90674e-05	9.34638e-05		5.37374e-05	4.74744e-05	8.00824e-05		9.4185e-05	0.00015388	0.000110788		0.000188555	0.000206452	0.000156664		0	0	1.82222e-05		0	0	1.55181e-05		8.10579e-05	1.62694e-05	8.03293e-05		2.8426e-05
sgA	96	C	T		0.000673401	0.00107066	0.000399521		0.00113223	0.000978868	0.00100194		0.000914489	0.000733969	0.000812808		0.00177784	0.00165739	0.00165686		0.00156892	0.00155881	0.00134695		0.000923992	0.00105663	0.000820999		0.00103321	0.00101036	0.000805166		0.00130018	0.00136513	0.0014089		0.000920042	0.000827643	0.000889761		0.00114122	0.00118015	0.00116104		0.000831764	0.000731018	0.0007513		0.00101963
sgA	96	C	A		0.000224467	0.000214133	9.98801e-05		0.000297956	0.000230322	0.000125243		0.000198802	0.000120104	0.000224592		0.00010667	0.000193362	0.000168662		0.000217588	0.000248307	0.000207224		0	0.000110394	0.000102625		0.0001315	0.000127894	9.47254e-05		0.000199008	0.000176146	0.000142074		2.13963e-05	9.65584e-05	0.000127109		0.000128847	8.78834e-05	0.000232209		2.31046e-05	0.000105591	0.000120208		0.000141615
sgA	96	C	G		0	0.000214133	0		0.000178774	5.75805e-05	0		2.65069e-05	1.33449e-05	0		0	2.76232e-05	1.98426e-05		0	1.37948e-05	3.10836e-05		2.67824e-05	0	3.42083e-05		1.87857e-05	0	0		6.63359e-05	0.000114495	0.000106556		4.27926e-05	1.37941e-05	0		0	2.51095e-05	3.09612e-05		5.77614e-05	1.62448e-05	3.0052e-05		1.41615e-05
sgB	174	T	C		0.00309767	0.00274966	0.00260658		0.00270409	0.00257164	0.00282376		0.00290425	0.00293448	0.00289179		0.00310282	0.00318313	0.00367657		0.00259345	0.0022482	0.00299144		0.00253237	0.00253793	0.00242053		0.00269965	0.00291745	0.00276358		0.0031234	0.00313996	0.00330314		0.00279107	0.00239371	0.00166338		0.00380393	0.00293556	0.00299011		0.00233577	0.00201623	0.00251753		0.00232223
sgB	174	T	A		0.000182216	0.00023704	0.000210208		0.000450682	0.000367377	0.00027684		0.000234687	0.000299437	0.000209888		3.30087e-05	0.000230105	0.000111411		0	0.00018735	5.53971e-05		4.77806e-05	0.000225594	0.000121026		0.000136691	0.00027351	0.000391073		0.000233089	0.000233165	0.000217572		0.000170882	3.79954e-05	4.37733e-05		6.18525e-05	0.000120639	5.1113e-05		0.000145985	0.000130924	8.99119e-05		7.03705e-05
sgB	174	T	G		6.07386e-05	0.000165928	0.000105104		0.000128766	0.000104965	0.000166104		0.000117343	8.98311e-05	0.000163246		0.000198052	0.000306807	0.000139264		0.000119239	0.00011241	8.30956e-05		0.000143342	5.63984e-05	8.06842e-05		0.000205037	0.000136755	7.82146e-05		0.000163163	0.000217621	0.000197793		0	0.000113986	8.75465e-05		6.18525e-05	8.04263e-05	0.000178895		3.64964e-05	0.000157109	0.000239765		0.000140741
sgB	175	C	A		0.00029522	0.000299774	0.000164447		6.29723e-05	0.000102675	0.000271533		0.000171644	5.82089e-05	6.81075e-05		0	3.6827e-05	2.68861e-05		8.76296e-05	3.66059e-05	2.7126e-05		9.34711e-05	0	0.000157431		0.000166152	2.21695e-05	0.000126887		4.4834e-05	7.47574e-05	3.80648e-05		0.000111539	3.71457e-05	0.000128293		0	9.77746e-05	0		7.01066e-05	2.51421e-05	8.62838e-05		3.41915e-05
sgB	175	C	T		0	0	0		0	5.13373e-05	0		8.58222e-05	0.000291045	0.00018162		0.000320072	0.000405097	0.000510835		5.84197e-05	0.000109818	0.000108504		9.34711e-05	5.47345e-05	0.000314861		3.32303e-05	0.000177356	5.0755e-05		0.000538008	0.000433593	0.00039968		5.57693e-05	0.000334312	4.27643e-05		0.000150417	0.000175994	0.000173835		3.50533e-05	0.000100568	8.62838e-05		0.000273532
sgB	175	C	G		5.90441e-05	4.61191e-05	4.11117e-05		0	5.13373e-05	5.43065e-05		0	0	0		0	0	0		0	7.32118e-05	2.7126e-05		0	0	0		0	2.21695e-05	0		0	0	0		0	3.71457e-05	0		0	0	0		0	0	0		3.41915e-05
sgB	176	T	C		0.00232271	0.00225352	0.00195919		0.00216011	0.00281107	0.00280599		0.00222092	0.00233288	0.0026003		0.00248537	0.003337	0.00330169		0.00219728	0.00164161	0.00259669		0.00505743	0.00516351	0.0039847		0.00307083	0.0026311	0.00288409		0.00284288	0.00271291	0.00271445		0.00232888	0.00197014	0.00192031		0.00243902	0.00237963	0.00191769		0.00147048	0.00146938	0.00177588		0.00159905
sgB	176	T	G		0.00024132	0.000164319	8.33698e-05		0.000261831	0.000159117	0.00011224		0.000116891	8.97263e-05	0.000116085		0.000130809	7.58409e-05	8.25423e-05		0.000415702	0.000447711	0.000469613		9.45314e-05	5.55216e-05	0		0.000136482	0.000204137	0.000129914		0.000184903	9.24856e-05	7.86798e-05		0.000170406	0.000113662	0.000174573		3.04878e-05	1.98303e-05	0.000227095		7.17309e-05	5.1557e-05	2.95981e-05		6.95241e-05
sgB	176	T	A		0.000150825	9.38967e-05	0.000125055		0.000130916	0	0		0	8.97263e-05	4.64339e-05		6.54044e-05	0.000151682	5.50282e-05		2.9693e-05	3.73093e-05	8.28729e-05		4.72657e-05	0.000111043	3.9847e-05		0.000102361	9.07276e-05	0.000155897		6.93385e-05	0.0001079	0.000177029		0	7.57748e-05	8.72867e-05		6.09756e-05	3.96605e-05	2.52328e-05		7.17309e-05	0	0		0
sgB	177	C	T		0.000324092	0.000115146	0.000307636		0	5.21241e-05	0.000110241		8.56213e-05	0	0.000113258		0.000223471	0.000367269	0.00013412		0.00011654	7.30007e-05	5.40921e-05		4.6644e-05	0	0		9.94135e-05	2.21087e-05	0.00012656		0.000224754	7.4994e-05	0.000152713		0.000889977	0.000888955	0.000724545		6.00727e-05	0.000117089	4.95761e-05		0	0	8.60659e-05		0.000273523
sgB	177	C	A		0.000265166	0.000115146	0.000266617		0.000385233	0.000625489	0.000110241		0	0.000116201	0		6.38488e-05	3.67269e-05	2.6824e-05		8.74049e-05	0.000146001	0.000108184		0.000139932	5.4612e-05	7.85453e-05		3.31378e-05	4.42175e-05	2.5312e-05		8.99018e-05	2.99976e-05	9.54454e-05		0	0.000111119	4.26203e-05		9.0109e-05	5.85446e-05	4.95761e-05		6.99374e-05	7.52238e-05	0.000114755		3.41904e-05
sgB	177	C	G		2.94629e-05	2.30293e-05	0		0	0	0		0	0	0		0	0	5.36481e-05		0	0	2.7046e-05		0	0	3.92727e-05		0	0	0		0	0	0		0	0	0		0	1.95149e-05	0		0	0	0		0
sgB	178	T	C		0.00280187	0.00283214	0.00307381		0.00433982	0.00331197	0.00384116		0.00254932	0.00263166	0.00236695		0.00368634	0.00320764	0.00307374		0.00309051	0.00310284	0.00251641		0.00277269	0.00280883	0.00344445		0.00288358	0.00273126	0.00251437		0.00209586	0.00235373	0.00238045		0.00151865	0.00228353	0.00207084		0.00323136	0.00274752	0.00252166		0.00190927	0.00131993	0.00200447		0.00186034
sgB	178	T	G		0.000149036	0.000185714	0.000123778		0.000197265	0.000160256	0.000169463		5.79391e-05	8.87075e-05	0.00013788		0.000323363	0.000372981	0.000353616		0	3.69385e-05	0.000136761		4.69947e-05	5.50752e-05	7.91828e-05		0.00016765	0.000111937	0.000153941		4.55622e-05	0.000136668	0.000135473		0.000337477	0.000673829	0.00034514		0.000181198	7.85006e-05	4.99338e-05		0.000176785	0.000177683	0.000290503		3.44507e-05
sgB	178	T	A		5.96143e-05	6.96427e-05	4.12592e-05		0.00013151	5.34188e-05	0		2.89696e-05	5.91384e-05	6.89402e-05		6.46726e-05	0.000149192	5.44025e-05		5.88668e-05	7.38771e-05	0.000136761		0.000234973	0.00011015	3.95914e-05		0	0	0.000128284		4.55622e-05	7.59267e-05	3.87064e-05		0	0.000112305	4.31425e-05		0.000120798	3.92503e-05	7.49008e-05		0	2.53833e-05	0.000116201		6.89014e-05
sgB	179	T	C		0.00178311	0.00169099	0.00138005		0.00157501	0.00160094	0.0016909		0.00104031	0.000912328	0.00100767		0.000515281	0.000704774	0.00100236		0.000441176	0.00040547	0.000572753		0.00066072	0.00060871	0.000397409		0.000468604	0.000491093	0.000715692		0.000861639	0.00101332	0.000905343		0.00016836	0.000486127	0.000472671		0.000301568	0.000509504	0.00042357		0.000211902	0.000151941	0.000202834		0.000171198
sgB	179	T	G		0	4.63285e-05	2.05977e-05		0.000131251	0.000106729	0		0	0.00011772	2.29016e-05		0	0	0.000108363		5.88235e-05	0	0		0.000141583	0.000110675	7.94818e-05		3.34717e-05	4.46448e-05	0		0.000113374	0.00010587	0		0.00016836	0	0		0	5.87889e-05	0		7.06339e-05	5.0647e-05	0.000144881		0
sgB	179	T	A		5.94371e-05	4.63285e-05	4.11955e-05		0.000196876	0.000213459	0.00016909		0	0	2.29016e-05		0	0	0		2.94118e-05	0	0		0	0	3.97409e-05		0.000133887	0.000178579	0.000127802		0	3.02485e-05	0		5.61199e-05	0	0		0	1.95963e-05	0		0	0	5.79525e-05		0
sgB	180	T	C		0.0016092	0.00127937	0.00136479		0.00183655	0.00122621	0.00152121		0.00158451	0.00143754	0.00176367		0.00260182	0.00314221	0.00226788		0.00225806	0.00161878	0.00177179		0.00202658	0.00193392	0.00155125		0.00156928	0.00118069	0.00155688		0.00144754	0.00102697	0.00127016		0.00179191	0.00145675	0.00193907		0.00198789	0.00160724	0.002043		0.000809147	0.00083407	0.000839145		0.00123085
sgB	180	T	A		0	0	2.06787e-05		0	0	0.000112682		0.000115237	5.86751e-05	9.16191e-05		3.21213e-05	3.69672e-05	0		0	3.67904e-05	0		0	0	7.95513e-05		0	0	7.65677e-05		0.000316649	0.000407769	0.000346407		5.59973e-05	0	0		9.03587e-05	5.88016e-05	4.98293e-05		0.000105541	7.58246e-05	0.00014468		0
sgB	180	T	G		0.0002682	0.000279135	0.000330859		0.000196773	0.000213254	0		2.88093e-05	5.86751e-05	6.87144e-05		9.63639e-05	3.69672e-05	8.09957e-05		2.93255e-05	7.35808e-05	5.45167e-05		0.000188519	0	3.97757e-05		0	0	2.55226e-05		2.26178e-05	3.02051e-05	5.77345e-05		0	7.47049e-05	0		6.02392e-05	1.96005e-05	7.4744e-05		0	0.000101099	8.68081e-05		3.41904e-05
sgB	181	G	A		0.906524	0.924144	0.929081		0.814321	0.850499	0.851257		0.0385991	0.0411654	0.0373736		0.0140511	0.0142789	0.0137533		0.0141554	0.0144481	0.0135903		0.225526	0.225107	0.221457		0.0705372	0.0668788	0.0682809		0.887766	0.894698	0.887828		0.0231803	0.0225259	0.021528		0.0215086	0.0197291	0.0199915		0.0203314	0.0183014	0.0179535		0.0185008
sgB	181	G	T		0.000213695	0.000119121	0.000127286		0.00789849	0.00652312	0.00621396		8.65451e-05	0	0.000114432		6.41601e-05	3.68963e-05	0.000161804		2.92466e-05	7.33407e-05	8.15417e-05		0.00014181	5.53495e-05	0.00011947		3.33667e-05	4.44969e-05	0.00010195		4.78813e-05	3.20652e-05	6.09409e-05		0	7.44657e-05	8.59402e-05		9.03723e-05	3.91451e-05	0.000149376		0.000105526	0.000151252	8.65926e-05		0
sgB	181	G	C		0	0.000119121	0		6.47417e-05	0.000106067	5.59816e-05		2.88484e-05	8.8023e-05	0		0	7.37926e-05	0		2.92466e-05	0.000110011	0		0	0	0		0.000166834	6.67453e-05	7.64623e-05		0.00505147	0.00577173	0.00599253		0	7.44657e-05	4.29701e-05		3.01241e-05	3.91451e-05	4.97921e-05		3.51753e-05	0.000151252	2.88642e-05		6.85213e-05
sgB	182	A	G		0.000489566	0.000262856	0.000170035		0.000390498	0.000425464	0.000392751		0.00196759	0.00182476	0.00204447		0.00177294	0.00230372	0.00159887		0.0022349	0.00195442	0.00155593		0.00249233	0.00229294	0.00241916		0.00200938	0.00145206	0.00174011		0.000286766	0.000400635	0.000345073		0.00371726	0.00374504	0.00358454		0.00193922	0.00226035	0.0021528		0.00208106	0.00220382	0.00185427		0.00148291
sgB	182	A	C		0.000275381	0.000143376	0.00019129		0.000260332	0.000106366	0		0.000231481	8.8295e-05	0.000229716		0.000193411	0.000222941	0.000325194		0.000235253	7.37518e-05	0.000136485		0.000143788	0.000111851	4.03193e-05		0.000200938	4.46788e-05	0.000127949		0.000119486	0.000112178	0.00012179		0.000225289	0.000262153	0.00030231		0.000121201	5.89657e-05	0.00020026		0.000211633	0.000151987	0.000289729		3.44863e-05
sgB	182	A	T		0.000244783	0.00011948	0.000127527		0.000195249	0.000212732	0.000224429		8.68056e-05	0.000264885	9.18864e-05		0.000419057	0.000631665	0.000460692		0.000382285	0.000479386	0.00027297		9.58589e-05	0.000894805	0.000564471		0.000100469	0.000134036	0.000179129		7.16914e-05	0.000112178	6.08952e-05		0.000168967	0.000224702	0.000215936		0.000393904	0.000216208	0.000225293		0.000246905	7.59936e-05	0.000115892		0
sgB	183	G	A		0.887968	0.905234	0.910291		0.814507	0.847705	0.84882		0.212649	0.218052	0.212636		0.0309255	0.0333867	0.0329348		0.0154686	0.0155943	0.015696		0.362172	0.360691	0.360857		0.0671288	0.0648989	0.0660247		0.826904	0.834387	0.829027		0.0195624	0.0190397	0.0185779		0.0214088	0.0199901	0.0202993		0.0206857	0.0181033	0.0172334		0.0218483
sgB	183	G	C		0.000670119	0.000617988	0.000614446		0.000965437	0.000684355	0.000333853		0.00055098	0.000353836	0.000299002		0.000452884	0.000409882	0.000461957		0.000295203	0.000407453	0.00049307		0.00058227	0.000396488	0.000654022		0.000403782	0.000471095	0.000410889		0.000521945	0.000540128	0.000684697		0.00045231	0.000489163	0.000562965		0.000517709	0.000554181	0.00055339		0.000389629	0.00068554	0.000290613		0.000761746
sgB	183	G	T		0.000365519	0.00019015	0.000211878		0.000386175	0.000368499	0.000111284		0.000347988	0.00032435	0.000230001		0.000355837	0.000260834	0.000271739		0.000295203	0.000185206	0.000191749		0.00504634	0.00504106	0.00527305		0.000269188	0.00029163	0.000359527		0.000284697	0.000127089	0.000281934		0.000282693	0.000225768	0.00034644		0.000304534	0.000475012	0.000427619		0.000318787	0.000304685	0.000232491		0.000276999
sgB	184	G	A		0.832336	0.849459	0.853714		0.761645	0.792132	0.790458		0.184754	0.184794	0.180032		0.0114533	0.0136016	0.0129181		0.0139996	0.0140422	0.0140177		0.268761	0.27068	0.267351		0.0560119	0.0539298	0.0546159		0.618491	0.629958	0.624762		0.0162229	0.0163805	0.016419		0.0169243	0.0163678	0.0172805		0.0151231	0.0129342	0.0129055		0.0159236
sgB	184	G	T		0.000241896	0.000118164	0.000147381		0.000384443	0.000260879	0.000441258		0.000144928	0.000235745	0.000160846		9.70623e-05	3.72648e-05	8.15882e-05		5.90702e-05	3.70508e-05	0.000192023		9.69556e-05	0.000113469	0.000122619		6.73219e-05	0.000179392	0.000153992		0.000142019	3.16586e-05	8.01491e-05		0.000113052	0.000150625	4.33219e-05		3.04943e-05	0.000237789	0.000251902		0.000318753	0.000431987	0.000581328		0.000207699
sgB	184	G	C		0.000151185	0.00016543	0.000105272		0.000192221	0.000260879	0.000110314		0.000173913	2.94681e-05	4.59559e-05		0.00016177	0.000111794	2.71961e-05		2.95351e-05	0.000185254	0.000137159		0.000145433	0	0.000122619		0.000471254	0.000313937	0.000205323		9.4679e-05	4.74879e-05	0.000120224		0	3.76563e-05	0		0.000182966	3.96314e-05	5.03804e-05		0	2.5411e-05	2.90664e-05		6.92329e-05
sgB	185	G	A		0.564311	0.57269	0.576264		0.384797	0.381865	0.380386		0.158605	0.160132	0.157063		0.0142616	0.0142169	0.0145642		0.0106106	0.0110114	0.0101021		0.231751	0.236541	0.236086		0.0292573	0.029361	0.0288126		0.393952	0.405394	0.396883		0.0117267	0.0123527	0.0114469		0.0124809	0.0116244	0.0115006		0.0118794	0.0102352	0.0105343		0.0128712
sgB	185	G	T		0.00591091	0.00635983	0.00629591		0.0131587	0.014575	0.0155192		0.00205529	0.00185583	0.00186241		6.48256e-05	7.46296e-05	0.000108891		0.000295561	0.000222453	5.49028e-05		0	0.00011334	4.08948e-05		0.000168339	8.97203e-05	0.000179598		0.0031896	0.00257699	0.00256441		0.000113302	0.000188303	0.000216797		0.000183094	0.000119022	0.000176545		0.000106383	0.00010159	5.82004e-05		0.000173467
sgB	185	G	C		9.04732e-05	2.35549e-05	0.000104932		0.000191632	5.20535e-05	0.000275164		0.000115791	8.83731e-05	0		0.000129651	3.73148e-05	8.16682e-05		0.000118224	0.000148302	0.000109806		0.000145603	5.66701e-05	0.000122684		6.73355e-05	8.97203e-05	0		0.00205552	0.00205527	0.002324		0.000113302	0	8.6719e-05		9.15472e-05	7.93478e-05	5.04414e-05		3.5461e-05	5.07949e-05	0.000174601		3.46933e-05
sgB	186	G	A		0.182356	0.180572	0.18451		0.112465	0.0976841	0.095919		0.203423	0.203863	0.204111		0.0126156	0.0148664	0.0124762		0.0100449	0.0110419	0.00963148		0.232476	0.234591	0.235866		0.00908663	0.00946146	0.0091063		0.368427	0.376398	0.368805		0.0139738	0.0128113	0.0131727		0.0116478	0.0105328	0.0108109		0.00980566	0.0082525	0.00929746		0.0126004
sgB	186	G	T		0.000331775	0.000235949	0.000378223		0.000382751	0.000208171	0.000274997		0.000173175	0.00014677	0.000229132		0.000161739	3.72592e-05	0.00021745		0.000118175	0.000222321	0.000164641		0.000145631	0.000113302	0.000204248		0.000100963	0.000201785	7.69546e-05		0.000164834	0.000189271	0.000219824		5.65739e-05	0.000113041	8.66626e-05		0.000213441	0.000277178	0.000151202		0.000106198	7.61769e-05	5.81091e-05		3.46164e-05
sgB	186	G	C		0.000180968	0.000235949	0.000378223		0.000318959	0.000208171	0.000439996		0.000202038	0.000381601	0.000160392		0.000194087	0.000186296	0.000135906		0.000118175	0.000333482	0.000164641		0.000291262	0.000283254	0.000163399		0.000302888	0.000291467	0.000256515		0.00510985	0.00443211	0.00469624		0.000169722	0.000452165	0.000389982		0.000274424	0.000217783	0.000201603		7.0799e-05	0.000279315	0.000552037		0.000103849
sgB	187	G	A		0.170696	0.165722	0.169805		0.133867	0.110607	0.112801		0.204294	0.202075	0.2061		0.0178178	0.0184916	0.0176823		0.010644	0.0118166	0.0109075		0.264682	0.266704	0.266189		0.0120186	0.0103396	0.0103386		0.435339	0.441876	0.434787		0.0168186	0.0178625	0.0157491		0.0154405	0.0133021	0.0142162		0.0135992	0.012414	0.0128659		0.017979
sgB	187	G	T		3.02224e-05	0.000141743	0.00016829		0.000128041	0.000104346	0.000165317		5.78737e-05	2.93927e-05	0		0	0.000149126	2.72035e-05		2.95666e-05	7.4085e-05	0.000192324		0.000145723	0.000113347	0		3.36655e-05	4.48571e-05	0.000102617		7.07714e-05	3.15761e-05	2.00224e-05		0	0.000150739	0.000130158		0.000152574	9.91218e-05	0.00012603		7.0829e-05	5.0773e-05	2.90427e-05		3.46416e-05
sgB	187	G	C		6.04449e-05	4.72478e-05	0		0	0.000104346	5.51055e-05		2.89369e-05	5.87855e-05	9.17221e-05		3.2396e-05	3.72814e-05	0.000108814		0.000118266	0.00014817	5.49496e-05		4.85743e-05	5.66733e-05	8.19169e-05		6.7331e-05	2.24286e-05	5.13084e-05		7.07714e-05	3.15761e-05	2.00224e-05		0	0	8.67717e-05		0	7.92974e-05	0.000100824		7.0829e-05	7.61595e-05	0		3.46416e-05
sgB	188	G	A		0.173899	0.172116	0.174632		0.0850628	0.0660432	0.067675		0.0365208	0.0362604	0.0381709		0.0164237	0.0150876	0.0149172		0.0099932	0.0105791	0.00974391		0.0876659	0.0922226	0.0882221		0.0124945	0.0118217	0.0112169		0.442532	0.451343	0.443703		0.0149355	0.014651	0.0132778		0.00960161	0.00844936	0.00952741		0.0105561	0.0082013	0.00891872		0.0136944
sgB	188	G	T		0.000120784	7.08199e-05	2.10451e-05		0	0.000104499	0.000220799		2.89159e-05	0.000117633	6.89006e-05		9.71817e-05	3.73455e-05	2.72213e-05		0	7.4239e-05	2.74476e-05		4.82742e-05	5.64398e-05	0.000122135		0.00016839	0.000269185	0.000179676		0	9.51731e-05	2.01062e-05		5.65739e-05	0.00011299	8.6783e-05		0	0.000198342	7.56144e-05		7.08466e-05	2.5391e-05	5.81024e-05		0.000138677
sgB	188	G	C		0	2.36066e-05	2.10451e-05		0	0	5.51998e-05		0	2.94083e-05	2.29669e-05		3.23939e-05	0	0		0	0.000111359	0		4.82742e-05	0	8.14233e-05		6.73559e-05	2.24321e-05	0		4.73575e-05	4.75866e-05	2.01062e-05		0	3.76634e-05	4.33915e-05		3.04813e-05	5.95026e-05	2.52048e-05		0	0	0		6.93385e-05
sgB	189	G	A		0.323999	0.31926	0.32252		0.121683	0.0955506	0.0945924		0.0256966	0.0314188	0.0299103		0.0328643	0.0334476	0.030037		0.0144289	0.0170915	0.0163431		0.189343	0.194045	0.190457		0.029675	0.0264114	0.0272522		0.533926	0.543311	0.532073		0.0248107	0.0254307	0.0237456		0.0179881	0.0153566	0.0168038		0.0198303	0.0168985	0.0187157		0.023284
sgB	189	G	C		9.10194e-05	0.000237597	8.47511e-05		0.000253904	0.000206708	0.000109355		0.000202336	5.87268e-05	0.000206436		9.70403e-05	0.00011174	0.000217462		0.00011827	0.000221967	0.000137106		0.000193949	5.66059e-05	0.000163272		0.000168226	0.000134523	0.000153822		0.000504747	0.000466748	0.000366554		0.000339098	0.000188097	0.000303319		9.13103e-05	0.000158316	0.000150932		7.06964e-05	0.00020268	0.000116067		3.46488e-05
sgB	189	G	T		0.000485437	0.000427675	0.000466131		6.34759e-05	0.000155031	0.000218711		0.00011562	0.000117454	0.000160562		0.000161734	3.72467e-05	8.15483e-05		5.91349e-05	3.69946e-05	5.48426e-05		0	0.000113212	0.000122454		0.000100935	2.24205e-05	7.69112e-05		9.61423e-05	0.000128758	6.10923e-05		0	7.52389e-05	8.66626e-05		6.08735e-05	7.91578e-05	0.000150932		7.06964e-05	2.53351e-05	0.000145083		0.000103947
sgB	190	C	T		0.00073692	0.000576475	0.000677423		0.000496586	0.000405556	0.000321906		0.00043012	0.000320242	0.000500444		0.000641457	0.000700616	0.000430849		0.000555995	0.000476452	0.000244658		0.000985453	0.000658545	0.000592417		0.000598524	0.000709582	0.000634502		0.00031348	0.000313569	0.000265877		0.000446828	0.000557704	0.000470991		0.000542479	0.000431178	0.000497983		0.000421911	0.000554575	0.000432513		0.000615111
sgB	190	C	A		0.000176861	0.000368944	0.000246336		6.20732e-05	5.06945e-05	5.36509e-05		8.6024e-05	0.000174678	0.000227474		0.000192437	0.00040562	0.00026928		8.77886e-05	0.000293201	5.43685e-05		0.000422337	0.000274394	0.000315956		0.000166257	0.000266093	0.000228421		0.00015674	0.000209046	0.000246885		0.000111707	0.000185901	0.000556626		0.000241102	0.000215589	0.000174294		0.000105478	0.000277288	0.000230674		0.000136691
sgB	190	C	G		0.000176861	0.000184472	4.1056e-05		0.00018622	5.06945e-05	0.000214604		8.6024e-05	2.91129e-05	6.82423e-05		9.62186e-05	0	5.38561e-05		0.000175577	7.33004e-05	0.000108737		0.000328484	0.000274394	0.000197472		3.32513e-05	0.000133047	0.00010152		2.23914e-05	8.9591e-05	9.49559e-05		0.000446828	0.000185901	4.28174e-05		0.000241102	5.8797e-05	0.000124496		3.51593e-05	0.000100832	8.65027e-05		0.000102519
sgB	191	T	C		0.00186584	0.00190189	0.00222781		0.00367739	0.00448865	0.00463712		0.00206724	0.00250956	0.00175475		0.00273242	0.00325155	0.00229376		0.0027874	0.00271999	0.00198991		0.00375957	0.00362936	0.00431171		0.00243009	0.00248718	0.00228827		0.00347889	0.00394769	0.00405138		0.00284932	0.00313141	0.00407743		0.00219833	0.00184007	0.00214069		0.00210837	0.00284556	0.0029695		0.00325677
sgB	191	T	A		0.000236932	0.000301519	0.000433186		0.0008726	0.000408059	0.00075488		0.000143559	0.000379352	0.000432989		0.000321461	0.000406444	0.000377796		0.000322751	0.000147026	0.000272591		0.000281968	0.000329942	0.000316456		0.000233023	0.000333104	0.000330528		0.000271082	0.000195878	0.000211209		0.00134086	0.000671016	0.000901326		0.00129491	0.00152687	0.00159307		0.000281116	5.03639e-05	0.000201811		0.000239973
sgB	191	T	G		8.88494e-05	0.000162356	0.00010314		0.000249314	0.000153022	0.00010784		5.74234e-05	0.000145904	0.000113945		0.00016073	0.000147798	0.000134927		8.8023e-05	0.00011027	0.000109036		0.000140984	0.000109981	7.91139e-05		9.98669e-05	0.00028869	0.000228827		0.000158131	7.53375e-05	0.000172808		0.000111738	7.45573e-05	0.000128761		0.000150571	0.000156602	0.000199134		3.51395e-05	5.03639e-05	5.76602e-05		0.000205691
sgB	192	C	T		0.000442074	0.000437395	0.000225715		0.000433893	0.000506124	0.000267709		0.000143189	0.000232741	0.000295226		0.000320574	0.000294605	0.000537924		0.00014619	0.000256157	8.13802e-05		0.00018738	0.000274168	0.00019734		0.000199177	0.000177183	0.000279096		0.000670751	0.000894801	0.000511945		0.00022309	0.000334498	0.000299222		0.000301241	0.00021534	0.000273829		0.000140243	0.00027657	0.000201265		0.000170637
sgB	192	C	A		2.94716e-05	9.20832e-05	0.000102598		0	0.000151837	0.000107084		8.59131e-05	0.000174556	0.000113549		9.61723e-05	0.000110477	0.000134481		0.000233904	7.31877e-05	0.00016276		0.000140535	0.000109667	0.000118404		6.63923e-05	6.64437e-05	7.6117e-05		0.000111792	4.47401e-05	9.48047e-05		0.000278862	0.000111499	4.2746e-05		3.01241e-05	0.000137035	0		7.01213e-05	2.51427e-05	0.000172513		6.82547e-05
sgB	192	C	G		5.89431e-05	9.20832e-05	4.10391e-05		6.19848e-05	0	0.000107084		0.000114551	8.72778e-05	6.81292e-05		9.61723e-05	0	0.000107585		8.77142e-05	0.000109782	2.71267e-05		9.369e-05	5.48336e-05	3.9468e-05		6.63923e-05	6.64437e-05	0.000101489		0.000111792	5.96534e-05	1.89609e-05		0.000111545	0.000111499	8.5492e-05		0.000120496	5.87291e-05	0.000124468		7.01213e-05	0.000100571	2.87522e-05		3.41274e-05
sgB	193	T	C		0.00247729	0.00285392	0.00268542		0.00434891	0.00400609	0.00332832		0.00291812	0.00310884	0.00308383		0.00454531	0.00360466	0.00384192		0.00283154	0.0031396	0.00273602		0.00266704	0.00360754	0.00369758		0.00265287	0.00262885	0.00248126		0.00279842	0.00271423	0.00269393		0.00317248	0.00352113	0.00328386		0.00354312	0.00296412	0.00369599		0.00322106	0.0030903	0.00287447		0.00324155
sgB	193	T	A		0.000825764	0.000575387	0.000491985		0.000994036	0.000760649	0.000912605		0.000228872	0.000174327	0.000294778		0.000512147	0.000367823	0.000510465		0.00026272	0.000109521	0.000568874		0.000374322	0.000327958	0.000236016		0.000497413	0.000640643	0.00050638		0.000246261	0.000283354	0.000322513		0.000333946	0.000370645	0.000511771		0.000300264	0.000292512	0.000496106		0.000280092	0.00040199	0.000287447		0.000238851
sgB	193	T	G		0.000176949	9.2062e-05	0.000143496		0.000310636	0.00015213	0.000214731		8.58271e-05	0.000174327	0.000226752		0.000384111	7.35646e-05	0.000134333		0.000204338	0.000146028	0.000189625		9.35804e-05	0	0.000157344		0.000232126	0.000220911	2.5319e-05		0.000156712	5.96534e-05	0.000151771		0.000111315	0.000148258	8.52951e-05		0.000120106	9.75039e-05	0.000148832		0.000175058	0.000100497	0		0.000204729
sgB	194	G	A		0.0210548	0.0182558	0.0182221		0.0237726	0.0204806	0.0199936		0.00497754	0.00557378	0.00578376		0.00205168	0.00165569	0.00207223		0.0024547	0.00266706	0.00254749		0.020731	0.0222636	0.0213135		0.0100776	0.00899845	0.00934438		0.300166	0.304641	0.301003		0.00473538	0.00471121	0.00397368		0.00291694	0.0023437	0.00282914		0.00353221	0.00328749	0.00318755		0.00685212
sgB	194	G	C		0.000382815	0.000229922	0.000348453		0.000496555	0.000354862	5.36021e-05		0.000314672	0.000203211	0.000294858		0.000320574	0.000367931	0.000188385		0.000175336	0.000255745	0.00027101		0.000374374	0.000218806	0.000236379		0.000265199	0.000176874	0.000253235		0.000246736	0.000448551	0.000266038		0.000668524	0.000222577	0.000213639		0.000240573	0.000253901	0.000421889		0.000279779	0.000301144	0.000373317		0.000238631
sgB	194	G	T		0.000147236	2.29922e-05	2.04973e-05		0	0.000101389	0.000160806		2.86066e-05	2.90301e-05	4.53628e-05		3.20574e-05	7.35862e-05	5.38242e-05		2.92227e-05	0.000109605	2.7101e-05		0	0.000273508	7.87929e-05		0.0001326	0.000132655	0		4.48612e-05	1.49517e-05	5.70082e-05		5.57103e-05	0.000111288	0		3.00716e-05	1.95309e-05	9.92679e-05		3.49724e-05	5.01907e-05	0		0
sgB	195	T	C		0.00273029	0.00224855	0.0021256		0.00299625	0.00296024	0.00285591		0.00345284	0.00321506	0.00389975		0.00315579	0.00340224	0.00332702		0.00226511	0.00286754	0.00223842		0.00169197	0.00252914	0.0017826		0.00313198	0.00340068	0.00354529		0.00282974	0.00314508	0.00276438		0.00251917	0.00272429	0.00215341		0.00223592	0.00186501	0.00199666		0.00161995	0.00201969	0.0017333		0.00267922
sgB	195	T	A		0.000652896	0.000486798	0.000268279		0.000686642	0.000204155	0.00021554		0.000345284	0.000379961	0.00020525		0.000450828	0.000591694	0.000486881		0.000529505	0.000808794	0.000818934		0.000328994	0.00043985	0.000396134		0.00029987	0.00040008	0.000484607		0.00013475	0.000119812	9.53234e-05		0	0.000261233	0.000387614		0.000271936	0.000392634	0.000324457		0.000457811	0.000353446	0.000259995		0.000274791
sgB	195	T	G		0.000237417	0.000185447	0.000227005		0.000124844	0	0		8.6321e-05	5.84556e-05	6.84166e-05		9.66059e-05	7.39618e-05	0.000108196		0.000323587	0.00033087	0.000436765		0.000140997	0.000164944	0.00023768		6.66378e-05	6.668e-05	0.000102023		4.49166e-05	5.99062e-05	5.71941e-05		0.000111963	0	4.30682e-05		0.000120861	0.000157054	4.99164e-05		0.000140865	7.57385e-05	2.88884e-05		6.86978e-05
sgC	137	A	G		0.00214329	0.001991	0.00257783		0.00323249	0.00318271	0.0038586		0.00306814	0.0030801	0.00291176		0.00351993	0.00360563	0.00313959		0.0022646	0.00236802	0.00268133		0.00391213	0.00360422	0.00450161		0.00321215	0.00309725	0.00349971		0.00312437	0.0032233	0.00329322		0.00230715	0.00305296	0.00277424		0.00287632	0.00283465	0.00259257		0.00287098	0.0025654	0.00273746		0.00289101
sgC	137	A	T		7.65462e-05	0.000221223	0.000330491		0.000497306	0.000235756	0.000428733		0.000650817	0.000763328	0.000565593		0.000565127	0.000496013	0.000409512		0.000308809	0.000452489	0.000337982		0.000334728	0.000316587	0.000504041		0.000616208	0.000605412	0.000512153		0.00043394	0.000259346	0.000519982		0.000417962	0.0004255	0.000464585		0.000553958	0.000420988	0.000460523		0.000429305	0.000415263	0.000312853		0.000653619
sgC	137	A	C		0.000153092	7.37409e-05	0.000198295		0.000207211	0.000235756	0.000467709		0.000159384	0.000147309	0.000146635		0.00027449	0.000267084	0.000218406		0.000244474	0.00025641	0.000292918		0.000355649	0.000219175	0.000364995		0.000196662	0.00019303	0.000224067		0.000173576	5.55741e-05	0.000173327		0.000167185	0.0001702	0.000199108		0.000255673	0.000112263	0.00018762		0.00016099	0.000156877	0.00010056		0.000175974
sgC	138	G	A		0.00554922	0.00387625	0.0045344		0.00692698	0.0031239	0.00243987		0.00146583	0.00167765	0.00140562		0.00107675	0.000892586	0.00124983		0.00070355	0.000854611	0.00126591		0.00106261	0.00116479	0.00112502		0.00559052	0.00531558	0.0050969		0.013764	0.0143737	0.0149603		0.00107968	0.000898007	0.000909834		0.000974865	0.00117273	0.000933137		0.000467065	0.000541901	0.000522681		0.000674528
sgC	138	G	C		0.000304067	0	0.000131432		0.000453552	0.000507634	0.000580922		0.000713107	0.000798882	0.00072884		0.000867832	0.000873595	0.000910202		0.000665174	0.000584734	0.000548933		0.000229191	0.000461064	0.000398082		0.000508229	0.000705839	0.000688771		0.000660901	0.000661704	0.000590537		0.000465093	0.000686712	0.000685672		0.00069936	0.000781817	0.000797408		0.000613857	0.000551086	0.000622769		0.000637054
sgC	138	G	T		7.60167e-05	0.000219411	0.000131432		0.000247392	0.000195244	0.000232369		0.000132057	0.000213035	0.00015618		0.000144639	0.000113947	0.000176606		8.95427e-05	8.99591e-05	0.000145635		0.000125013	0.000169866	0.000311543		0.00016941	9.58547e-05	0.000105965		0.000517227	0.000404375	0.000467508		9.96628e-05	0.000211296	0.000184604		4.23855e-05	0.00013961	8.48306e-05		0.000240205	0.000137771	0.00025578		0.000149895
sgC	139	A	G		0.00221746	0.00206353	0.00204634		0.00244742	0.0027113	0.00202335		0.00249286	0.0024716	0.00213179		0.00290951	0.00287195	0.00256734		0.00256314	0.00204862	0.00196268		0.002165	0.003275	0.00212799		0.00240175	0.00230311	0.00210294		0.00332021	0.00315813	0.00281485		0.00208955	0.00256053	0.00278246		0.00298745	0.00234593	0.00254409		0.00239092	0.00221307	0.002027		0.00303238
sgC	139	A	T		0.00053525	0.000221092	0.000264044		0.000497781	0.000314354	0.000583658		0.000562905	0.000472711	0.000485457		0.000378072	0.000523936	0.000471836		0.000336574	0.000273149	0.000431108		0.00109301	0.000855411	0.00102911		0.000448679	0.000564747	0.000547193		0.000235059	0.000206782	0.000301591		0.000522387	0.000621384	0.000561843		0.000451341	0.000381566	0.000481315		0.000432257	0.000530021	0.000608101		0.000507511
sgC	139	A	C		7.64643e-05	0.000221092	0.000132022		4.14817e-05	3.92943e-05	0.000116732		8.04149e-05	6.75301e-05	0.000137194		6.57516e-05	5.82151e-05	0.00011102		0.000103561	0.000136575	0.000113449		2.10194e-05	0.000195523	5.23277e-05		0.000131964	7.94176e-05	7.51049e-05		0.00011753	0.00011279	0.000201061		8.42559e-05	0.000171416	9.36405e-05		6.44773e-05	7.06604e-05	0.000154708		6.75402e-05	0.000120882	0.00010135		0.000190317
sgC	140	C	T		0.0259254	0.0254237	0.0231145		0.0139689	0.00569588	0.00470433		0.00247641	0.00326476	0.00277175		0.00368306	0.00405644	0.00429107		0.00321947	0.00389547	0.00394343		0.00535636	0.00728375	0.00600014		0.00345318	0.00307494	0.00336578		0.312264	0.314475	0.305781		0.00407257	0.0044083	0.00390015		0.00244735	0.00179247	0.00175086		0.00164667	0.00177485	0.00150775		0.00335911
sgC	140	C	G		0.00038238	0.000147384	0.000198124		0.000124352	3.92819e-05	7.77575e-05		0.000548825	0.000445194	0.000548026		9.86534e-05	0.000291132	0.000236078		0.000362028	0.000394095	0.000419273		4.20106e-05	7.33263e-05	8.72113e-05		0.000250422	0.000229079	0.000278695		0.000801591	0.000475412	0.00076204		8.41439e-05	0.000192596	0.00016028		0.000193212	0.000169367	0.000205984		6.74864e-05	0.000130093	9.00151e-05		0.000291545
sgC	140	C	A		0.000152952	7.3692e-05	0.000198124		0.000165803	7.85639e-05	7.77575e-05		4.0158e-05	9.44351e-05	6.32338e-05		0.000131538	5.82264e-05	8.33218e-05		7.75775e-05	0.000106102	3.39951e-05		0.000105027	9.77684e-05	3.48845e-05		6.59005e-05	6.16751e-05	0.000117909		0	0	0.000101605		3.36576e-05	5.34988e-05	4.007e-05		4.2936e-05	2.82279e-05	6.86613e-05		9.4481e-05	2.78772e-05	1.12519e-05		1.26759e-05
sgC	141	A	G		0.00269355	0.00170522	0.00185824		0.00283357	0.00287775	0.00296701		0.00296108	0.00288947	0.00299638		0.0031086	0.00289326	0.00336265		0.00306689	0.00288202	0.00248344		0.00685291	0.00616574	0.00679357		0.00300744	0.00280441	0.00263906		0.00399523	0.00396803	0.00400551		0.00274448	0.00249553	0.00264621		0.0025776	0.00286735	0.00302317		0.0025683	0.00269815	0.00289584		0.00304499
sgC	141	A	T		0.000153917	0	6.63658e-05		0.000875073	0.000394213	0.000546555		0.000602934	0.000445573	0.000443127		0.000657906	0.000718461	0.000875401		0.000362333	0.000288202	0.000464937		0.00111412	0.00151697	0.00158924		0.000461668	0.000573228	0.000504211		2.98151e-05	0.000248002	0.000229615		0.000437769	0.000332023	0.000400941		0.00030072	0.000197749	0.000257657		0.000364968	0.000307031	0.0003155		0.000241062
sgC	141	A	C		7.69586e-05	0.00014828	6.63658e-05		0.000208351	0.000354792	7.80792e-05		0.000428753	0.000486079	0.00033762		0.000148029	0.000194179	0.000125057		9.05832e-05	6.06741e-05	7.93795e-05		0.000126127	7.34017e-05	0.000122249		3.95716e-05	0.000167559	0.000139463		0.000119261	9.53853e-05	0.000153077		0.000218885	0.000171367	9.35529e-05		6.44399e-05	0.000155374	0.00012024		0.000121656	0.000148864	0.000202821		0.000139562
sgC	142	C	T		0.506113	0.548142	0.543014		0.271913	0.277176	0.27226		0.00503428	0.00771826	0.00649227		0.0149808	0.0166961	0.0154329		0.0129432	0.0154795	0.0146877		0.0340689	0.0372065	0.0350222		0.0185329	0.0172747	0.0182152		0.50854	0.514746	0.503785		0.00918944	0.00862613	0.0081076		0.00792288	0.00618531	0.00683309		0.0135851	0.0128618	0.0125052		0.0131342
sgC	142	C	G		0.000154751	0.000223914	6.67913e-05		0.000209196	7.91139e-05	0.000235248		9.37232e-05	5.39738e-05	1.05394e-05		0	9.70704e-05	6.94551e-05		0.000103442	0.000106128	0.000135997		0.000315259	0.000391389	0.000471385		6.59535e-05	0.000114577	8.57688e-05		0.00620243	0.00648566	0.00636338		0.000252457	0.000128429	0.00025378		0.000107356	0.000155339	0.00012018		0.000148693	0.000120899	0.000146457		0.00101422
sgC	142	C	A		0.000232126	0.000149276	0.000200374		0.000292875	0.000118671	0		5.35561e-05	4.04804e-05	7.37758e-05		0.000115111	5.82422e-05	8.33461e-05		7.75815e-05	0.000121289	1.13331e-05		8.40689e-05	4.89237e-05	0.000122211		5.27628e-05	4.4068e-05	6.43266e-05		8.98903e-05	5.7565e-05	0.000102635		3.3661e-05	7.49168e-05	4.00705e-05		0	5.64868e-05	5.15057e-05		1.35175e-05	4.64995e-05	2.25319e-05		5.07112e-05
sgC	143	A	G		0.000776398	0.00239467	0.00241012		0.0022712	0.00241747	0.00259607		0.00297452	0.00307879	0.00313288		0.00316169	0.00336596	0.002951		0.00327478	0.00347581	0.00332573		0.00237615	0.00247307	0.00213261		0.00262748	0.00279596	0.0027362		0.0020165	0.00225464	0.0025394		0.0035054	0.00345179	0.00332914		0.00292555	0.00247346	0.00254435		0.0032889	0.00298874	0.00260478		0.00344066
sgC	143	A	T		0.000698758	0.0002245	0.000133896		0.000462651	0.000673721	0.00035401		0.000656537	0.00066167	0.000495775		0.000592817	0.000583692	0.000542873		0.000401258	0.000440168	0.00037457		0.00029439	0.00029383	0.000262206		0.000488526	0.000388082	0.000493589		0.000152765	0.000313689	0.000235614		0.00052244	0.000418074	0.000334251		0.000430228	0.000353352	0.000361023		0.000609055	0.000595886	0.000687843		0.000393581
sgC	143	A	C		0.000232919	7.48335e-05	0.000200844		8.41184e-05	0.000198153	0.000196672		9.3791e-05	0.000162042	0.000116033		0.00011527	0.000233477	8.35189e-05		7.76629e-05	0.000121426	0.000147558		0.000273362	0.000146915	0.000209765		9.24239e-05	0.000202861	0.000150223		0.000152765	0.000313689	0.000130897		0.000252793	0.000535992	0.000427842		8.60456e-05	9.89385e-05	6.87663e-05		0.000108276	0.000102418	6.76567e-05		0.000114265
sgC	144	C	T		0.679934	0.710729	0.706355		0.602942	0.624247	0.63444		0.0158551	0.0200732	0.0181172		0.0315779	0.0365211	0.0329704		0.0212937	0.0261883	0.0250321		0.150081	0.15539	0.155219		0.0275995	0.0257107	0.0257884		0.552674	0.556319	0.545946		0.0145292	0.0124956	0.0128262		0.0164925	0.0130167	0.0143027		0.0477531	0.0442553	0.0470592		0.0250651
sgC	144	C	G		0.00109264	0.00105628	0.000539665		0.00198698	0.00119756	0.00130543		0.000201037	0.000351214	0.000305998		0.00210849	0.00202354	0.00194926		0.000841391	0.00106272	0.000919128		0.000631566	0.000808942	0.00071731		0.000462193	0.000353048	0.000461849		0.00946638	0.00909765	0.00966869		0.0014664	0.00133958	0.00128395		0.000451555	0.000381598	0.000326623		0.00113666	0.00118275	0.00112825		0.000406323
sgC	144	C	A		7.80457e-05	0.000150898	0.000269833		0.000338209	0.000159674	3.95585e-05		9.38174e-05	8.10493e-05	0.000105516		0.000296506	0.000194571	0.000264543		5.17779e-05	0.000197361	0.000102125		0.000126313	7.35402e-05	0.000104972		5.2822e-05	7.94358e-05	0.000171851		0.00337416	0.00354688	0.00358893		5.05655e-05	0.000117883	6.68726e-05		8.60104e-05	1.41333e-05	8.59535e-05		0.00105547	0.00078229	0.000812338		0.000152371
sgC	145	A	G		0.00234834	0.00166264	0.00229482		0.00237933	0.00144248	0.00210476		0.00267814	0.00351709	0.00325768		0.00347067	0.00369105	0.00315435		0.00336229	0.00280705	0.00303753		0.00349406	0.00313163	0.00309527		0.00339713	0.00342141	0.00357186		0.00251089	0.00227758	0.0027239		0.00294644	0.00315157	0.00319722		0.00260569	0.00258546	0.00246305		0.0023383	0.00239061	0.00227785		0.00304674
sgC	145	A	T		0.000313112	0.000226723	0.000202484		0.000424881	0.000240414	0.00047655		0.0010415	0.00095425	0.00108589		0.000531394	0.000647897	0.000350484		0.000431734	0.000352799	0.000343871		0.000741164	0.000937022	0.00112555		0.000601854	0.000464526	0.000510265		0.00028605	0.000223691	0.000190673		0.000408754	0.000454865	0.000350749		0.00047771	0.000442813	0.000398945		0.000369206	0.00035765	0.000501128		0.000668484
sgC	145	A	C		0.000156556	0.000377872	0.000404968		0.000212441	0.000200345	0.000277987		0.000243467	0.000109057	0.000234212		9.96363e-05	0.000196332	0.000182252		0.000196243	0.000138052	0.000103161		0.000105881	0.000147951	5.27602e-05		0.000200618	0.000142931	0.000151994		0.0003814	0.000244026	0.000136195		0.000136251	0.000173282	0.000175375		0.000325712	0.000285686	0.000173455		8.20457e-05	0.000225884	0.000182228		0.00028282
sgC	146	C	T		0.761988	0.797808	0.800301		0.737195	0.777724	0.791998		0.0264171	0.0309316	0.0284823		0.0387797	0.043782	0.0398042		0.0194371	0.0237672	0.0226768		0.296388	0.302653	0.303829		0.0308292	0.0279766	0.0285708		0.608639	0.616535	0.605734		0.0162009	0.0146476	0.01459		0.017846	0.0144271	0.0159111		0.0195774	0.0179176	0.0177715		0.0245383
sgC	146	C	G		0.000396951	0.000306584	0.00020503		0.000730492	0.000486736	0.000482509		0.000360171	0.000377385	0.000392559		0.000437998	0.000716432	0.000469624		0.000482244	0.000377258	0.000469986		0.000795066	0.00120349	0.000928323		0.000166419	0.000213208	0.000225588		0.00954621	0.00766058	0.00848926		0.000209721	0.000200347	0.000180638		0.000310752	0.000160788	0.000159821		0.000237726	0.000134719	9.31055e-05		0.000171228
sgC	146	C	A		0.000238171	0.000153292	6.83434e-05		0.000257821	0.000202807	0.000402091		0.000263202	0.000181704	0.000141757		6.73843e-05	7.96036e-05	0.000113848		0.000107165	9.43144e-05	5.87482e-05		6.44648e-05	0.000200582	0.000142819		0.000138683	2.78097e-05	7.8956e-05		0.000136374	0.00013095	0.000264372		5.24301e-05	0.000111304	8.33715e-05		2.21966e-05	4.38513e-05	3.55158e-05		4.19516e-05	9.62279e-05	0.000162935		9.21999e-05
sgC	147	A	G		0.00159134	0.00184332	0.00178706		0.00303978	0.00229894	0.00311981		0.0030541	0.00293148	0.00325501		0.0027429	0.00298027	0.00271236		0.00277035	0.00261484	0.00254753		0.00209621	0.00237009	0.00272475		0.00285176	0.00269342	0.00317295		0.0033187	0.00324272	0.00369554		0.00397107	0.0035875	0.00314765		0.00278696	0.00298927	0.00284442		0.00309532	0.00290076	0.00248642		0.0032502
sgC	147	A	C		7.95672e-05	0.00030722	0.0002062		0.000303978	0.000123158	0.000243102		0.000502043	0.00031006	0.000273991		0.000391843	0.00052356	0.000315725		0.000339503	0.000334827	0.000261895		0.000172883	0.000151282	0.000268889		0.000337154	0.000281542	0.000260635		0.000380268	0.000377576	0.000476843		0.000390016	0.000372288	0.000321759		0.00024723	0.000399556	0.000447235		0.000411762	0.000332073	0.000351852		0.000617806
sgC	147	A	T		0.000238701	0.000384025	0.000481133		0.000347403	0.000328421	0.000324136		0.000306804	0.000267779	0.000339748		0.000187403	0.000322191	0.000358778		0.000244442	0.000223218	0.000261895		0.000216104	0.000201709	8.96298e-05		0.000435491	0.000375389	0.000328627		0.000103709	0.000177683	0.000208619		0.000336832	0.000225629	0.000265801		0.000157328	0.000118387	0.000143115		0.00021298	0.000302773	9.38273e-05		0.000362625
sgC	148	C	T		0.700835	0.727885	0.729302		0.743077	0.796965	0.815298		0.0283293	0.0328917	0.0315275		0.0229431	0.028073	0.0252024		0.0148327	0.0201047	0.0186587		0.333491	0.334828	0.338168		0.0240773	0.0215577	0.0220492		0.579575	0.584842	0.576682		0.0122849	0.0105199	0.0107772		0.0171451	0.0144989	0.015183		0.0133231	0.0114567	0.0118435		0.0177
sgC	148	C	G		0.0516103	0.0551428	0.0569746		0.0024588	0.00138313	0.00112844		0.000361237	0.000462671	0.00032807		0.000708538	0.00065796	0.00062721		0.000348689	0.000361539	0.000352717		0.00425843	0.00521212	0.00451866		0.000250515	0.000260179	0.000316441		0.0275188	0.0294376	0.0280026		0.000210298	0.00025631	0.000222785		0.000378038	0.000321873	0.000320017		0.000321543	0.000211805	0.000372656		0.000395679
sgC	148	C	A		0	0	0.000205437		4.31369e-05	0.000244081	0.00028211		6.94686e-05	0.000168244	0.000109357		0.00010122	0.000159506	0.000128293		0.000187756	7.85953e-05	0.000105815		0.000193565	7.51748e-05	0.000142883		0.000125257	5.57528e-05	0.000101713		0.0003427	0.000241652	8.86158e-05		8.7624e-05	0.000156015	0.000111393		0.000133425	0	1.77787e-05		0.000139801	5.77651e-05	8.15186e-05		0.000105514
sgC	149	A	G		0.0450781	0.0483055	0.0514954		0.00150726	0.00211994	0.0016144		0.00336719	0.00291699	0.00287056		0.0027524	0.00281814	0.00277111		0.00273558	0.00241764	0.00263421		0.00259214	0.00244356	0.00228547		0.00255	0.00222673	0.00260642		0.002532	0.00287292	0.00316844		0.00288019	0.00290853	0.00317137		0.00217914	0.0022898	0.00287543		0.00227088	0.00210359	0.00219181		0.00255803
sgC	149	A	T		7.96432e-05	7.66754e-05	0.000206256		0.00038758	0.000285377	0.0002018		0.000366306	0.000298813	0.000189145		0.000354604	0.000259829	0.000399954		0.000219946	0.000177294	0.000312737		0.000174262	0.000229083	0.000290218		0.000213687	0.000352089	0.000311386		0.000832437	0.000668122	0.0006576		0.000357788	0.000501865	0.000580473		0.000522087	0.000389117	0.00036169		0.000157105	0.000216257	0.000319886		0.000403899
sgC	149	A	C		0.000477859	0.000383377	0.000550017		0.00155032	0.00252762	0.00226016		0.000338128	0.000227667	0.000278155		0.000185745	0.000199868	0.000214261		0.000384906	0.000225646	0.00043302		0.000108913	0.000101815	0.000163248		0.000256425	0.000390153	0.000415182		0.000173424	0.000267249	0.0003288		0.000429346	0.000353587	0.000438895		0.00038589	0.000209524	0.000198929		0.000357056	0.000294895	0.000272496		0.000430826
sgC	150	C	T		0.6875	0.735139	0.738847		0.767407	0.817298	0.834652		0.0480401	0.0491799	0.0509238		0.0471831	0.0487705	0.0472797		0.0119833	0.0154137	0.015204		0.448537	0.44271	0.449697		0.021761	0.0195524	0.0202462		0.56404	0.57083	0.560139		0.00971546	0.00829697	0.00876891		0.0151712	0.0142954	0.015072		0.0109316	0.00929391	0.00966902		0.0174893
sgC	150	C	G		0.0407125	0.0460996	0.0440631		0.00859537	0.00743221	0.0045616		0.001016	0.000859643	0.000747287		0.00601563	0.00545369	0.0062872		0.0002793	0.000514829	0.000535108		0.00822375	0.0082808	0.00803063		0.000716638	0.000690735	0.000638999		0.0287136	0.0299815	0.02941		0.000571498	0.000495835	0.00050934		0.000791539	0.000651768	0.000686692		0.000845156	0.000533257	0.000576223		0.000832824
sgC	150	C	A		7.95165e-05	0	0.000205903		4.31928e-05	0	0.000242209		0	0.000110922	0.000108302		9.91588e-05	3.90946e-05	0.000111772		5.32e-05	3.12017e-05	0.000104695		4.28321e-05	5.0035e-05	0.000178063		0.000110252	7.36784e-05	3.36315e-05		0.00174022	0.00118143	0.00128912		1.73181e-05	8.81484e-05	9.63617e-05		6.59616e-05	0.000101386	3.5215e-05		0.000124695	0.000123792	5.76223e-05		2.60257e-05
sgC	151	T	C		0.00231149	0.00283004	0.00266703		0.00337064	0.00384144	0.00388491		0.00267958	0.00255417	0.00242466		0.00156322	0.00221777	0.00184969		0.00172942	0.00173784	0.00168851		0.001303	0.00181777	0.00140409		0.00170833	0.00168236	0.00177052		0.00189068	0.00255912	0.00166251		0.00229755	0.00202071	0.00183914		0.0017762	0.00187704	0.00157621		0.00190156	0.00169128	0.00157224		0.00225751
sgC	151	T	A		0.000557947	0.000458926	0.00075224		0.000475347	0.000490396	0.000849824		0.000720902	0.000823927	0.000879743		0.000707563	0.000525261	0.00048676		0.000448857	0.000449975	0.000578255		0.000427214	0.000323713	0.000533201		0.000478332	0.00050288	0.000556768		0.00103128	0.000507413	0.000653129		0.000342918	0.000327683	0.000449567		0.000306997	0.000360969	0.000367782		0.000440941	0.000608099	0.000504952		0.000709503
sgC	151	T	G		0.000557947	0.000688389	0.000273542		0.000216067	0.000408664	0.00036421		0.000326446	0.000343303	0.000268214		0.000378464	0.000213995	0.000180797		0.000290437	0.000217229	0.000219737		0.000256328	0.000273911	0.000337694		0.000218666	0.000256012	0.000278384		0.00017188	0.000242676	0.00038594		0.000188605	0.000273069	0.000245218		0.000460496	0.000202143	0.000210161		0.00024803	0.000180529	0.000275428		0.000232201
sgC	152	T	C		0.00242434	0.00143018	0.00242981		0.00170046	0.00193377	0.00254696		0.00158993	0.00156377	0.00161547		0.00194635	0.00176128	0.00190739		0.00116376	0.00161243	0.00136304		0.00224301	0.00175114	0.00175988		0.0017579	0.00200969	0.00199269		0.00214183	0.00206101	0.00184784		0.00147723	0.00173945	0.00164299		0.00117066	0.00177072	0.00173452		0.00114562	0.00131606	0.00127344		0.00171404
sgC	152	T	A		7.82044e-05	0.000225819	0		8.50232e-05	0.000201434	7.95925e-05		0.00013474	4.07941e-05	8.5025e-05		9.81354e-05	9.67736e-05	8.29302e-05		1.3076e-05	7.67825e-05	0.000103087		8.46418e-05	7.39919e-05	5.27964e-05		9.4656e-05	0.000190105	0.000110093		0.000133864	0.000214689	0.000144363		5.0939e-05	4.32161e-05	6.73355e-05		4.33576e-05	0	3.46903e-05		6.81914e-05	1.88009e-05	5.68498e-05		0.000204661
sgC	152	T	G		0.000156409	0	6.74946e-05		8.50232e-05	0.000120861	7.95925e-05		4.0422e-05	9.51863e-05	4.25125e-05		4.90677e-05	1.93547e-05	4.14651e-05		6.538e-05	0.000122852	2.29082e-05		0.000126963	0.000147984	5.27964e-05		0.000121701	8.14738e-05	8.80747e-05		3.34661e-05	6.44067e-05	5.77451e-05		0.000135837	7.56283e-05	0.000134671		6.50364e-05	4.284e-05	8.67258e-05		8.18297e-05	4.70022e-05	7.95898e-05		5.11653e-05
sgC	153	A	G		0.000155885	0.000149846	0		8.49798e-05	0.000241303	0.000159147		0.00153071	0.00158633	0.00163976		0.00146694	0.00164055	0.00157137		0.00163122	0.00130244	0.00136065		0.0014753	0.00142405	0.00157596		0.00156223	0.00157037	0.00150262		0.00151113	0.00150901	0.00179715		0.00130336	0.00136982	0.00167905		0.00179018	0.00145078	0.00131152		0.00142651	0.00133969	0.00145176		0.00168236
sgC	153	A	T		0.00335152	0.00217277	0.00195037		0.00174209	0.0025739	0.00250656		0.00020141	0.000352519	0.000275057		0.000244491	0.000463213	0.00027568		0.000274044	0.000183874	0.000240115		0.000231833	0.000122763	5.2532e-05		0.000309752	0.000279778	0.000296137		0.000134323	0.000129344	0.000144932		0.000220048	0.000129432	0.000147756		0.000150979	0.00012801	0.000241596		0.00016303	0.000131159	7.9393e-05		0.000280394
sgC	153	A	C		0.000233827	0.000299693	0.000269016		0.000297429	0.000402172	0.000397867		0.000174555	0.000284726	0.000201003		0.000146694	0.000250907	0.000261896		0.000182696	0.00032178	0.000297286		0.000168606	0.000417393	0.000227639		0.000309752	0.000216603	0.000394849		0.000335807	0.000280245	0.000376823		0.000253902	0.000204934	0.000295512		0.000215685	0.000270243	0.000172569		0.000135858	0.000206106	0.000204153		0.000293139
sgC	154	G	A		0.00147196	0.00157068	0.0013403		0.00147424	0.00123762	0.00138263		0.000815323	0.000687823	0.000895085		0.000600913	0.000499155	0.000535736		0.000389469	0.000289312	0.000511358		0.000569572	0.000565764	0.000420971		0.0005098	0.000520955	0.000622719		0.0158404	0.0167342	0.015398		0.00054055	0.000472732	0.000482464		0.00036556	0.000438714	0.000395508		0.00039305	0.000438953	0.000406747		0.00067189
sgC	154	G	T		7.74713e-05	0.000149589	0.000335076		0.000168485	0.000199617	0.000237023		0.000962348	0.000458549	0.000600234		0.000113686	0.000153586	5.49473e-05		0.000194734	0.000228404	0.000147726		0.000253143	7.37953e-05	0.000175405		0.000214653	0.000242514	0.000218498		0.000130642	0.000167133	0.000168591		0.000202706	0.000118183	0.000201027		0.000150525	0.000169825	0.00017196		0.000121981	0.00016811	0.00015818		0.000291575
sgC	154	G	C		0.000232414	0.000224383	0.00013403		8.42425e-05	0.000199617	7.90077e-05		4.00978e-05	6.74336e-05	7.37129e-05		0.000113686	7.67931e-05	5.49473e-05		9.08761e-05	7.61348e-05	3.40905e-05		4.21905e-05	7.37953e-05	0.000105243		9.39106e-05	8.08378e-05	6.55494e-05		0.000326605	0.000146242	0.000112394		0.000135137	0.000107439	4.02053e-05		0.000107518	7.07604e-05	0.000103176		0.000121981	6.5376e-05	4.51942e-05		8.87401e-05
sgC	155	A	G		0.00140977	0.00242406	0.00176415		0.00231125	0.00214906	0.00192385		0.00228635	0.00221185	0.00260944		0.00240652	0.00323731	0.00247645		0.00285312	0.00282464	0.00258097		0.00278925	0.00238172	0.00255012		0.00314871	0.00277369	0.00304726		0.00245845	0.00220264	0.00174643		0.00244106	0.00211023	0.00236188		0.0024808	0.0022089	0.00203684		0.00209274	0.00203718	0.00186111		0.0019883
sgC	155	A	T		0.000234962	0.000378759	6.78518e-05		0.000342407	0.000202741	0.000160321		0.00020293	0.000259414	0.000106508		0.000147338	0.000252006	0.000235193		0.000118332	7.7176e-05	0.000126744		0.000127752	0.000124048	0.000141673		8.14321e-05	0.000254633	0.000243781		6.55587e-05	0.000146843	0.000112673		0.000119493	0.000119652	0.000162889		0.000261136	0.000129091	0.000191498		0.000259882	0.000443275	0.000331118		0.000205244
sgC	155	A	C		0.000156642	0.000909022	0.00074637		0.000128403	0.000324386	4.00802e-05		0.000189402	0.00012288	9.58569e-05		0.000261934	0.000155081	0.000207523		0.000105184	0.000216093	0.000138266		0.000149044	0.000148858	0.000159382		0.000149292	0.000181881	0.000177295		0.000229456	0.000272708	0.000366187		0.000170704	0.000152285	0.000190037		0.000282898	0.000315557	0.00031336		6.83901e-05	0.000179196	0.000194104		0.000205244
sgC	156	A	G		0.00315981	0.00190215	0.00143306		0.00328706	0.00326906	0.00279737		0.00311055	0.00307109	0.00269763		0.002733	0.00265303	0.00261472		0.00228821	0.00223783	0.00257961		0.00255515	0.00292993	0.00320519		0.00268817	0.00311597	0.00283711		0.00519513	0.00509883	0.00573473		0.00341116	0.00308054	0.00325813		0.00264567	0.0025212	0.00234783		0.00267976	0.00219652	0.00222793		0.00285343
sgC	156	A	C		0.000394976	0.000380431	0.000272963		0.000216254	0.000372424	0.000364875		0.000189338	0.000232038	0.000181264		0.000196383	7.74608e-05	0.000166014		0.000263013	0.000200633	0.000161225		0.000127757	7.44897e-05	0.000159374		0.00025666	0.000335148	0.000320141		0.000221744	0.000325025	0.000273082		0.000375228	0.000435412	0.000488719		0.000173487	0.00014325	0.000243478		9.57056e-05	0.000235678	0.000148529		0.000282773
sgC	156	A	T		0.00015799	0.000228258	6.82408e-05		8.65014e-05	0.000165522	8.10833e-05		9.46688e-05	9.55449e-05	6.39754e-05		0.000114557	0.000154922	2.7669e-05		6.57531e-05	7.71665e-05	4.60644e-05		6.38787e-05	9.93197e-05	5.31246e-05		0.000175609	9.05805e-05	9.93542e-05		0.000126711	4.06281e-05	5.46165e-05		3.41116e-05	5.44265e-05	9.50286e-05		6.50576e-05	4.2975e-05	8.69565e-05		8.20333e-05	7.54169e-05	6.85518e-05		0.000102826
sgC	157	T	C		0.00168323	0.0023141	0.00201319		0.0015746	0.00224551	0.00209008		0.00294529	0.00246667	0.00256838		0.00193754	0.00252442	0.00235552		0.00153174	0.00173436	0.00176891		0.00198028	0.00168973	0.00196686		0.00157557	0.0019685	0.00181717		0.00170154	0.00175779	0.00173696		0.00243251	0.00215548	0.0020297		0.00200444	0.00169428	0.00183115		0.00172558	0.00189326	0.00188848		0.00207341
sgC	157	T	G		8.01539e-05	0	0		0.000131216	0.000124751	0.000286873		0.000122155	8.22222e-05	0.000224734		9.85189e-05	0.000155349	0.00013856		0.000132046	0.000154854	0.000173422		0.000106467	7.45471e-05	7.0878e-05		0.000149408	0.000218723	0.000132964		0.00015755	0.000141431	0.00032568		0.000171303	0.00014224	0.000136221		0.000130725	0.000157942	8.71976e-05		9.58655e-05	0.000123062	0.000114453		0.000218931
sgC	157	T	A		8.01539e-05	0.000308547	6.94203e-05		0.00034991	0.000374251	0.000122946		0.000135728	0.000191852	0.000139121		0.000114939	7.76744e-05	0.000180128		0.000132046	7.74269e-05	5.78075e-05		8.51734e-05	9.93962e-05	0.000212634		6.79126e-05	0.000118475	5.54017e-05		3.151e-05	0.000161636	0.00010856		0.000171303	0.000175064	0.000136221		2.17874e-05	0.000100508	8.71976e-05		0.000273901	0.000397584	0.000263242		0.00015454
sgC	158	C	T		0.00728639	0.00620567	0.0042491		0.00708924	0.00382492	0.00266009		0.00282042	0.00331432	0.0032814		0.00237468	0.00372336	0.00319432		0.00239845	0.0035101	0.00263075		0.00565418	0.00676232	0.00593292		0.00126195	0.0013798	0.00127179		0.0023879	0.0023163	0.0018439		0.000486055	0.000555016	0.000505857		0.00132498	0.00121103	0.0011811		0.000510615	0.000444054	0.000279921		0.00164923
sgC	158	C	A		0.000383494	0.000147754	6.63923e-05		0.000250208	0.000118297	7.82381e-05		0.000146343	6.70916e-05	0.000188707		0.000177697	0.000133659	0.000177462		0.000128949	0.000121038	0.000112908		4.15749e-05	0.000193902	0.000172971		0.00022347	7.0308e-05	0.000128248		0.000147401	7.53267e-05	0.00022733		0.000117324	0.000170774	0.000146432		0.000128224	0.000126736	0.000256761		0.000107498	0.000111013	0.000167952		6.29477e-05
sgC	158	C	G		7.66989e-05	0	6.63923e-05		0.000125104	7.88644e-05	0.000117357		6.65194e-05	6.70916e-05	5.24186e-05		8.07715e-05	5.72825e-05	0.000136509		5.15796e-05	4.53892e-05	0.000112908		2.07874e-05	4.84754e-05	8.64857e-05		0.000131453	4.39425e-05	5.34365e-05		5.89605e-05	0.00011299	2.52589e-05		3.35211e-05	7.47137e-05	7.98722e-05		4.27414e-05	2.81635e-05	5.13523e-05		6.71862e-05	7.4009e-05	3.35905e-05		5.03582e-05
sgC	159	T	C		0.00285406	0.00401995	0.00327518		0.00390461	0.00467663	0.00386451		0.00279524	0.00314453	0.00288892		0.00306549	0.00287489	0.0031948		0.00268709	0.00239213	0.00263624		0.00241929	0.00267107	0.00228781		0.00459958	0.00477354	0.00418604		0.00267954	0.00295752	0.00332905		0.00263264	0.00266478	0.00237129		0.00282964	0.00284175	0.00281352		0.00360782	0.00313783	0.00308399		0.00304148
sgC	159	T	A		0	0.000893322	0.000401043		0.00033588	0.00063954	0.000354904		0.000682092	0.000863733	0.000495545		0.00037305	0.000498313	0.000315367		0.000207698	0.000228547	0.000272715		0.000229415	0.000339954	0.000242647		0.000317213	0.000504809	0.000398158		0.000412238	0.00024489	0.000428741		0.000388146	0.000236391	0.00041531		0.000493044	0.000565523	0.000394579		0.000472935	0.000446932	0.000348918		0.000392858
sgC	159	T	G		7.71367e-05	0.000372218	0.000267362		0.000209925	7.99424e-05	0.000236602		0.000173867	0.000242925	0.000147609		0.000145976	0.000172493	0.000137116		0.000142792	0.000228547	0.000136357		0.00010428	0.000145695	0.000190651		0.000198258	0.000283402	0.00021522		0.000206119	1.88377e-05	0.00020176		0.000151883	0.000214901	0.000281339		0.000150057	8.48284e-05	8.5778e-05		0.000148637	8.37997e-05	0.000157576		0.000202765
sgC	160	G	A		0.000839695	0.000587976	0.000527322		0.00111871	0.000984678	0.000818012		0.000742499	0.000895914	0.000668652		0.000693135	0.000742447	0.000817728		0.000746163	0.00052784	0.000585375		0.000975185	0.000627474	0.000585763		0.00058946	0.000639263	0.000575441		0.000604317	0.000680472	0.000837954		0.000585558	0.000755995	0.000677903		0.000617415	0.00061718	0.000647801		0.000670143	0.000646269	0.000514116		0.00075322
sgC	160	G	C		0.000229008	0	6.59152e-05		0.000207168	0.000157549	0.000233718		0.000106071	0.000133718	0.00013582		9.67165e-05	5.71113e-05	5.45152e-05		0.000192973	0.000105568	0.000101315		6.22458e-05	0.000144802	0.000120598		0.000209586	0.000113841	0.000138532		5.7554e-05	0.000110347	9.85829e-05		3.34605e-05	0.000191661	7.97533e-05		8.51607e-05	9.81877e-05	0.000102284		0.000147431	0.000147719	0.000167646		0.000125537
sgC	160	G	T		0.000305343	7.3497e-05	0.000329576		8.28672e-05	0.000118161	7.79059e-05		0.000106071	8.02311e-05	6.26861e-05		6.44777e-05	5.71113e-05	5.45152e-05		0.000128649	7.54057e-05	9.00576e-05		6.22458e-05	2.41336e-05	8.61415e-05		0.000130991	0.000105084	0.000127876		8.63309e-05	0.000110347	9.85829e-05		6.6921e-05	8.51825e-05	0.000106338		2.12902e-05	2.80536e-05	8.5237e-05		2.68057e-05	0.000101557	0.000100588		0.00013809
sgD	72	G	A		0.00847458	0.00271003	0.00317965		0.00392597	0.00174102	0.00182274		0.00307325	0.00244727	0.00287602		0.00102996	0.000414235	0.000742903		0.000219433	0.000596885	0.000432254		0.00179587	0.00182642	0.00139976		0.00167795	0.00234021	0.00156953		0.00439342	0.0069892	0.0056684		0.00135403	0.00117825	0.00138476		0.000639284	0.000326975	0.000493919		0.000236183	0.000408753	0.000350118		0.000606819
sgD	72	G	C		0	0.000903342	0		0.000186951	0.000435256	0.000683527		0.000725627	0.000800926	0.000890198		0.000717853	0.000753154	0.00100822		0.000833845	0.00070541	0.000668029		0.000419036	0.00043834	0.000570273		0.000783042	0.000914144	0.000763553		0.00113379	0.000544613	0.00070855		0.000833247	0.000875274	0.000570195		0.000958926	0.00092643	0.00111132		0.000669186	0.000681255	0.000604749		0.00102401
sgD	72	G	T		0	0	0		0	0	0		4.2684e-05	0.000266975	6.84767e-05		0.000187266	7.53154e-05	0.000159193		4.38866e-05	0.000162787	0.000117887		0.000179587	0.000146113	5.1843e-05		0.000223726	0.000182829	0.000212098		0.00085034	0.000181538	0.000590458		0.000104156	0.000134657	0.000162913		0.000239732	5.44959e-05	0.000185219		0.000118092	0.000218001	0.000254631		3.79262e-05
sgD	73	A	G		0.00174825	0.00280112	0.00164609		0.00249472	0.00290049	0.00233209		0.0023441	0.00262927	0.00255419		0.00243641	0.0022697	0.00261334		0.00240287	0.00269013	0.00235629		0.00298617	0.00304674	0.00305681		0.00215066	0.00281038	0.00259409		0.00263389	0.00326249	0.00339476		0.00204554	0.00240796	0.00232322		0.00257925	0.00215249	0.0028254		0.00210714	0.0021122	0.00193798		0.00327016
sgD	73	A	T		0	0.000933707	0		0.000575705	0.00111557	0.000932836		0.000398054	0.000599659	0.000603072		0.000682195	0.00121312	0.000605194		0.000226685	0.000448355	0.000365631		0.000548479	0.000371554	0.000579741		0.000523134	0.000607649	0.000307773		0	0.000186428	0.000606208		0.0005383	0.000348979	0.000760328		0.00049921	0.000509799	0.000321068		0.00020261	0.000478765	0.00022993		0.000945589
sgD	73	A	C		0	0	0		0	0.000223115	0		8.84564e-05	0.000138383	7.09497e-05		3.24855e-05	0.000156531	2.75088e-05		4.53371e-05	0	4.06256e-05		6.09422e-05	0.000297243	5.27037e-05		0.000174378	0.000151912	4.39676e-05		0.000146327	9.3214e-05	0.000121242		5.383e-05	6.97958e-05	0.000126721		0.000249605	0	0		4.05219e-05	8.4488e-05	0		7.87991e-05
sgD	74	C	T		0.00874126	0.00839552	0.0115226		0.00537531	0.00178492	0.00186393		0.00132655	0.00138357	0.00145385		0.00104075	0.00235119	0.00190083		0.00290065	0.00257775	0.00259962		0.00316822	0.00356612	0.00310886		0.000929746	0.000721063	0.00109832		0.249415	0.263452	0.254336		0.00102271	0.000767112	0.000506778		0.00149663	0.00135862	0.00134823		0.000890977	0.000619387	0.000689406		0.00118129
sgD	74	C	G		0	0	0		0.000191975	0.000223115	0		0.000265311	4.61191e-05	0.000283678		0.000195141	7.8373e-05	0.00030303		0.000770486	0.000448305	0.00109671		0.000182782	0	0.000158078		0.000116218	0.000113852	0.000483262		0.00014637	9.32575e-05	0.000727714		0.000215308	0.000348687	0.000126695		8.31462e-05	5.66091e-05	0.000256805		4.04989e-05	0.000112616	0.000164144		0.000157505
sgD	74	C	A		0	0	0		0	0	0.000232992		0	0	0		3.25235e-05	7.8373e-05	0		0	0	0.000162476		0	0	0.000105385		0	7.59013e-05	8.78657e-05		0	0	0		0.000107654	0	0		0	0	0.000128403		8.09979e-05	2.81539e-05	6.56577e-05		3.93763e-05
sgD	75	A	G		0.00175131	0.00186567	0.000823723		0.00384025	0.00356983	0.00233209		0.00313923	0.00244442	0.00333286		0.00380562	0.00376249	0.00369177		0.00262895	0.00190562	0.00223414		0.00213519	0.00386703	0.00242667		0.00371877	0.00284619	0.00360265		0.00264589	0.00346442	0.002919		0.00349857	0.00268489	0.00266047		0.0021618	0.00266168	0.00256789		0.00275963	0.00301987	0.00256689		0.0029531
sgD	75	A	T		0	0	0		0.000384025	0.000892459	0		0.000707432	0.000507333	0.00035456		0.00113843	0.000979816	0.00101937		0.000317288	0.000560475	0.000324965		0.000366032	0.00037183	0.000474784		0.000348635	0.000303594	0.000571152		0.000146994	0.000374532	0.000121625		0.00107648	0.000488162	0.000380068		0.000582024	0.000113263	0.000641972		0.000284079	0.000112892	0.00026327		0.000511871
sgD	75	A	C		0	0	0		0.000192012	0.000223115	0		4.42145e-05	9.22424e-05	0.000106368		0.000130107	0.000117578	0.000110202		0.00013598	0.00022419	0		6.10054e-05	0	0.000105507		0.000232423	0.000113848	0.000219674		0	0.000280899	0		5.38242e-05	0.000104606	8.44595e-05		8.31462e-05	0.000113263	6.41972e-05		0	0.000141115	0.000197453		0.000157499
sgD	76	C	T		0.183012	0.217554	0.218287		0.0962536	0.0959393	0.0953602		0.00278564	0.00419587	0.00319092		0.00888007	0.0114425	0.00972398		0.0285106	0.0289157	0.0298956		0.0160434	0.0170286	0.0150348		0.00313662	0.00242801	0.00228411		0.673182	0.683669	0.653926		0.0020979	0.00202239	0.00164661		0.00349185	0.00203862	0.00269559		0.00592436	0.00527623	0.00483648		0.00775621
sgD	76	C	G		0	0	0		0	0	0.000233155		0.000132649	0	7.09094e-05		3.25277e-05	3.91865e-05	8.26401e-05		0.00013598	0.000448305	0.000121857		0	0	0		0.000174257	7.58754e-05	0		0.00340589	0.00415604	0.00453265		0.000161377	0.000174344	0.000126662		0.000332557	0.000113257	0.000128361		4.05778e-05	2.82151e-05	6.58025e-05		0.000118115
sgD	76	C	A		0	0	0		0	0	0		8.8433e-05	9.22169e-05	7.09094e-05		9.75832e-05	0.000195932	0.000192827		0.00013598	0.000112076	0		6.10016e-05	0	5.27537e-05		0	7.58754e-05	4.39252e-05		0	9.44555e-05	0.000490016		0.000161377	0	8.44416e-05		0	0	0		0	0	3.29012e-05		0
sgD	77	A	G		0.00262927	0.000932836	0.00329489		0.00307751	0.0031243	0.00419874		0.00243201	0.0021673	0.00287163		0.00374898	0.00310132	0.00301038		0.00353693	0.00370059	0.00438899		0.00207406	0.00223115	0.00226877		0.0022652	0.00318701	0.00285513		0.0021225	0.00184251	0.00302877		0.00242053	0.00313829	0.00236417		0.00315956	0.00294467	0.00301688		0.00267814	0.00276547	0.00253356		0.00275634
sgD	77	A	T		0	0.000932836	0		0.000577034	0.000446329	0.00116632		0.000751713	0.000922254	0.000673592		0.000391198	0.000667373	0.000745692		0.000453453	0.000224278	0.000325111		0.00036601	0.000371858	0.000316573		0.000348493	0.000493228	0.000483177		0.000303214	0.000290923	0.000504796		0.000591684	0.000453309	0.000633259		0.000498878	0.00033977	0.000128378		0.00105502	0.000790135	0.000592261		0.000551268
sgD	77	A	C		0	0.000932836	0		0.000192345	0	0		0.000132655	0.000184451	0.000106357		9.77995e-05	0.000196286	0.000193327		0.000272072	0.000112139	0.000243833		0.000305008	0.000297486	0.000211048		5.80821e-05	0.000189703	8.78503e-05		0.000303214	9.69744e-05	0.000126199		5.37895e-05	6.97399e-05	0		0.000249439	0.000169885	0		4.05778e-05	0.000112876	6.58068e-05		0.000157505
sgD	78	C	T		0.385426	0.380952	0.411038		0.309854	0.319866	0.327735		0.0226388	0.022918	0.0235749		0.0226272	0.0236357	0.0236708		0.0433048	0.0451844	0.0436832		0.128835	0.127194	0.124018		0.0071441	0.00599438	0.0068087		0.725355	0.739147	0.711009		0.00645508	0.00442864	0.00401047		0.010809	0.0116654	0.0122609		0.07795	0.0817202	0.0780114		0.0202394
sgD	78	C	G		0	0.000933707	0.000823723		0.00307929	0.0046875	0.00373221		0.000221082	0.000461127	0.000460862		0.00192364	0.00278759	0.00265157		0.00154174	0.00184998	0.00195051		0.000488013	0.000148765	0.000316506		0.000232329	0.000303513	0.000131781		0.00366804	0.00439969	0.00420489		0.000430339	0.000278969	0.000168862		0	0.000169885	6.41931e-05		0.00194774	0.00217281	0.00171092		0.000393763
sgD	78	C	A		0	0	0		0.000192456	0	0.000233263		0.000176866	4.61127e-05	3.54509e-05		0.000358645	0.000667452	0.000303825		0	5.60601e-05	4.06355e-05		6.10016e-05	0	5.2751e-05		5.80821e-05	7.58783e-05	0		0.00030567	0.000684396	0.000509684		5.37924e-05	0.000104613	0		0.000166292	0	0		0.00227236	0.00194706	0.00194124		0.000157505
sgD	79	A	G		0.00438982	0.00373483	0.000823723		0.00269438	0.00133899	0.00186829		0.00318387	0.0025816	0.0031199		0.00335822	0.00388632	0.00348047		0.00276657	0.00190626	0.00195043		0.00268965	0.00201102	0.00195529		0.00319526	0.00311125	0.00408486		0.00186104	0.00396354	0.00337838		0.00322702	0.0033825	0.00274424		0.00349156	0.002152	0.00314526		0.00280021	0.00239856	0.00233599		0.00314998
sgD	79	A	T		0.00175593	0	0		0	0.000446329	0.000233536		0.000574865	0.000553199	0.000638162		0.000749894	0.000588836	0.000801061		0.000453535	0.000224266	0.000568874		0.000244514	0.000223447	0.000581303		0.000464765	0.00056913	0.000571002		0	0.000198177	0		0.000645404	0.000767165	0.000717724		0.000415662	0.000396421	0.000256756		0.00044641	0.000479711	0.000493519		0.000708745
sgD	79	A	C		0	0	0.000823723		0	0.000223164	0		0.000132661	4.60999e-05	7.09069e-05		0.000130416	7.85114e-05	0.000138114		9.07071e-05	0.000280332	0		0	7.44823e-05	5.28457e-05		5.80956e-05	7.5884e-05	4.39232e-05		0	0.000198177	0		0.000268918	0.000139485	0.000253314		0.000415662	0.000113263	0.000256756		8.11655e-05	8.46549e-05	6.58025e-05		7.87495e-05
sgD	80	C	T		0.453427	0.506542	0.510708		0.359276	0.392188	0.38063		0.0140191	0.0158137	0.0136127		0.0272816	0.0274048	0.0263238		0.0218525	0.0229286	0.0245002		0.22356	0.215201	0.225493		0.00766729	0.00690519	0.00689595		0.743035	0.754745	0.733585		0.00607756	0.00543914	0.00464311		0.0110557	0.00894829	0.00982217		0.0103875	0.00970627	0.00829084		0.0174803
sgD	80	C	A		0	0	0		0.000385282	0.000223214	0		0.000398019	0.00055325	0.000425396		3.25945e-05	0.000157048	5.5244e-05		9.06742e-05	0	4.06306e-05		0	0	5.28457e-05		5.80855e-05	7.58812e-05	0.00013177		0.000311284	0.000198748	0.000260552		0	3.48663e-05	0.00016884		8.31255e-05	5.66348e-05	0		0	2.82159e-05	3.29001e-05		7.87402e-05
sgD	80	C	G		0	0	0		0	0	0		8.84486e-05	4.61042e-05	0.000106349		9.77836e-05	7.85238e-05	2.7622e-05		9.06742e-05	0.00011212	0.000121892		0.00116151	0.0014158	0.00179676		5.80855e-05	0.000113822	0.000175693		0.0108949	0.0110305	0.00990099		0	6.97326e-05	4.22101e-05		8.31255e-05	0.00011327	0		0.000121729	2.82159e-05	0		0
sgD	81	A	G		0.00176056	0.00186916	0.00329489		0.00134875	0.00111607	0.00396918		0.00331653	0.00308756	0.00343801		0.00260986	0.00247457	0.00279059		0.00271764	0.00291137	0.00239506		0.00256802	0.00268336	0.00184921		0.00278859	0.00288348	0.00298599		0.00204467	0.00230253	0.00223831		0.00311794	0.00254506	0.00261614		0.00257646	0.00226526	0.00231065		0.00255609	0.00341326	0.00335438		0.00279484
sgD	81	A	T		0	0	0		0.000192678	0.000892857	0		0.000309543	0.000322581	0.000531651		0.000260986	0.000117837	0.000165778		4.5294e-05	0.000167964	0.000324754		0.000244574	0.000223614	0.000317007		0.000348574	0.000569109	0.000395205		0.000157282	0.00010011	0		0.000268788	0.000278911	0.000126588		8.31117e-05	0.000113263	0.000385109		0.000202864	0.000141044	0.00016443		0.000354275
sgD	81	A	C		0	0	0		0.000192678	0	0		0.000176882	0.000230415	3.54434e-05		0	0.000157115	8.28889e-05		9.05879e-05	5.59879e-05	8.11886e-05		0.000122287	7.45379e-05	0.000105669		0.000174287	0.000113822	4.39116e-05		0.000314564	0.00040044	0.000131666		0.000107515	3.48639e-05	8.43917e-05		0	0.000283158	6.41848e-05		0.000121719	8.46262e-05	0.000263089		3.93639e-05
sgD	82	C	T		0.416667	0.392488	0.40166		0.273656	0.293789	0.283979		0.0188796	0.0226215	0.0208045		0.0133059	0.0154348	0.0146413		0.00892331	0.00901607	0.00925475		0.379169	0.372788	0.378084		0.00976007	0.00838582	0.00900149		0.719918	0.726926	0.710891		0.00435437	0.00376464	0.00324812		0.0123826	0.010813	0.0111696		0.00600333	0.00552798	0.00522923		0.0101157
sgD	82	C	G		0	0.000938967	0		0.00462517	0.00670241	0.00607193		0.000309502	0.000414651	0.000177211		0.000554414	0.000589113	0.000414376		0.000271776	0.000336003	0.000243546		0.000244783	0.00074677	0.000529381		5.80956e-05	0.00015178	0.000219549		0.0148242	0.0182584	0.0170297		5.37577e-05	0.000104573	0		8.31048e-05	0.000113225	0.000192579		4.0563e-05	0.000112816	6.57765e-05		7.87216e-05
sgD	82	C	A		0	0	0		0.000192715	0	0		0.000221073	9.21447e-05	7.08843e-05		3.26126e-05	7.85484e-05	0.000193376		0	5.60004e-05	4.0591e-05		0.000183587	0.000149354	0.000158814		5.80956e-05	0	8.78194e-05		0.000157704	0	0		0	0.000174289	0.000379651		0	0	6.41931e-05		0	2.8204e-05	3.28882e-05		7.87216e-05
sgD	83	A	G		0.00262238	0.00277778	0.0016247		0.00245515	0.00175093	0.00137646		0.00247757	0.00200347	0.0028775		0.0016325	0.00238591	0.00213481		0.00166769	0.00233277	0.00212172		0.00237226	0.00148302	0.00184036		0.00156652	0.00285234	0.00190767		0.00234082	0.00288127	0.00392465		0.0046318	0.0044087	0.00468203		0.00208033	0.00212778	0.00148515		0.00224728	0.00221191	0.00175366		0.00212451
sgD	83	A	T		0	0	0		0.00075543	0	0		0.000213584	0.000222608	0.000479583		0.000313942	0.000189358	0.000373592		0.000307206	0.000325503	0.000235747		0.000425791	0.000593208	0.000210327		0.000503525	0.000548526	0.000508712		0.000468165	0.000397417	0.000915751		0.000572469	0.000572121	0.000569986		0.000480077	0.000709259	0.000433168		0.00019713	0.000300382	0.000255078		0.000303502
sgD	83	A	C		0	0	0		0	0.000218866	0		0.000213584	0	0.000137024		9.41827e-05	3.78716e-05	0.000106741		0.00013166	5.42505e-05	3.92912e-05		6.08273e-05	7.4151e-05	0.000105164		0.000111894	0.000219411	0.000169571		0	9.93542e-05	0		0.000208171	0.000437504	0.00024428		0.000160026	0.000109117	0.000123762		0.000118278	2.73075e-05	9.56541e-05		7.58754e-05
sgD	84	C	T		0.377912	0.413321	0.41252		0.386933	0.406536	0.413817		0.0514888	0.0526409	0.0486795		0.0518662	0.0546417	0.0534634		0.0162473	0.0159635	0.01522		0.648202	0.652049	0.653171		0.0102874	0.0085492	0.00915254		0.68192	0.677245	0.671567		0.00390097	0.00319521	0.00276636		0.0173309	0.0161273	0.0166039		0.00476753	0.00398417	0.0034741		0.0115997
sgD	84	C	G		0.037101	0.0237226	0.0256822		0.0227829	0.0244009	0.0223438		0.00153571	0.00195625	0.00164204		0.0107493	0.0104368	0.0100211		0.000219558	0.000325786	0.000353954		0.0203958	0.0189416	0.017971		0.00100637	0.0007307	0.000550847		0.0852601	0.0932764	0.0838953		0.000260065	0.000336338	0.000406818		0.000798658	0.000980713	0.000493797		0.000433412	0.000382044	0.00063745		0.00090978
sgD	84	C	A		0	0	0		0	0	0.000227998		4.26585e-05	0	3.42091e-05		9.40174e-05	0.000113443	0.000133259		0.000175647	5.42977e-05	7.86565e-05		0.000120685	7.37028e-05	0.000104482		5.59097e-05	3.6535e-05	0.000127119		0.00272961	0.00335673	0.0026976		5.20129e-05	6.72676e-05	0		0	0	0		0.000118203	2.72889e-05	0		0.00015163
sgD	85	T	C		0.00515021	0.000906618	0.0024077		0.00188218	0.00152439	0.00250512		0.00153689	0.00191341	0.0016431		0.00162708	0.00196293	0.0017563		0.00149405	0.00211818	0.00173112		0.00180712	0.0013245	0.0014086		0.00184502	0.00164426	0.00186512		0.00225989	0.001535	0.0017608		0.00140523	0.00205221	0.00154585		0.00119827	0.00152564	0.00148157		0.00161576	0.00136474	0.00140248		0.00238917
sgD	85	T	A		0.00171674	0	0.000802568		0.000376435	0.00021777	0.000910954		0.00034153	0.000711966	0.000616164		0.000312901	0.000452984	0.000319327		0.000439425	0.00135781	0.00094425		0.000481899	0.000367918	0.000469533		0.000726825	0.000511546	0.000635836		0.000645682	0.000920999	0.000406339		0.000104091	0.000403714	0.000203401		0.000559195	0.000163461	0.000185197		0.000551724	0.000382127	0.000254996		0.00121355
sgD	85	T	G		0	0	0		0	0	0		0.000128074	0.000133494	0.000171157		0.00012516	0.000301989	0.000159664		0	0.000271562	0.000275406		6.02373e-05	0	0.000156511		0	7.3078e-05	0.000296723		0.00016142	0.000102333	0		5.20454e-05	0	4.06802e-05		0.00015977	5.4487e-05	0.000246929		0.000118227	0.000109179	9.56236e-05		0.00011377
sgD	86	T	C		0.0025663	0.00180668	0		0.00225606	0.00239391	0.002731		0.00166467	0.00155729	0.00178003		0.00190864	0.00230249	0.00218172		0.00189036	0.00206466	0.00169271		0.00132267	0.0016167	0.00119773		0.00206819	0.0013517	0.00177981		0.00222788	0.00262732	0.0020024		0.00140501	0.00181635	0.001139		0.00111794	0.00179768	0.00154292		0.00102467	0.00095524	0.000765038		0.00155444
sgD	86	T	A		0	0	0		0.000188005	0	0.000455166		8.53679e-05	0	0.000102694		0.000187735	7.54916e-05	2.66064e-05		8.79237e-05	0	3.93654e-05		0.000180364	0	5.20752e-05		0.000279486	0.000365323	0.000211882		0	0	0		5.20373e-05	0.000100908	0.000162714		7.98531e-05	0.00010895	0		0	0.000136463	9.56297e-05		0.000568699
sgD	86	T	G		0	0	0		0	0	0		0	0	6.84627e-05		9.38673e-05	3.77458e-05	0		4.39618e-05	0	0		6.01214e-05	0	5.20752e-05		0	0	0		0	0.000101051	0.000133494		5.20373e-05	3.36361e-05	8.1357e-05		7.98531e-05	0	0		7.88208e-05	0	9.56297e-05		0
sgD	87	A	G		0.000855432	0.00361337	0.000797448		0.00244361	0.00239339	0.00273038		0.00157783	0.00177794	0.00150505		0.0015325	0.00154676	0.00154251		0.00109813	0.000923461	0.00110193		0.00258491	0.00139613	0.000781291		0.0016202	0.00153425	0.00152465		0.000813273	0.00155055	0.00163577		0.00156055	0.00121078	0.00130145		0.00159642	0.00119819	0.00154264		0.00153682	0.00122796	0.00172117		0.001478
sgD	87	A	T		0	0	0		0.00037594	0.000652742	0.000227531		0.000170576	0.000177794	0.00030785		0.000218928	0.000150904	0.00031914		0.000175701	0.000108643	0.000157418		0.000180343	0	0.000104172		0.000726298	0.000547945	0.000465865		0	0	0		0.000156055	0.000201796	0.000406702		0.000159642	0.000217853	0.000185117		0	0	0.000223115		0.000492667
sgD	87	A	C		0	0	0		0	0	0		0	0.000133345	0		6.25508e-05	7.54518e-05	2.6595e-05		4.39252e-05	0.000108643	0.000196773		0	7.34808e-05	0		0.000335214	0.000219178	4.23513e-05		0	0	0		5.20183e-05	0.000100898	0		7.98212e-05	0.00016339	6.17055e-05		3.94058e-05	2.72881e-05	0.000127494		0.000189487
sgD	88	G	T		0.00170794	0.000903342	0.000797448		0.00112591	0.00108838	0.00181984		0.00170561	0.00159993	0.0016075		0.000125109	0.000301807	0.000212738		4.39309e-05	0	0.000118059		0	7.33245e-05	0.000207943		0.000279626	0.000146434	0.000296862		0	9.98801e-05	0		0	0.000101681	0.000122976		7.98212e-05	0.000163363	0.000123396		7.88146e-05	0.000109158	9.56206e-05		0.000113688
sgD	88	G	A		0	0	0.0015949		0	0.000217675	0		0.00166297	0.00159993	0.00174431		0.000375328	0.000301807	0.000505252		0.000307517	0.000380187	0.000314824		0.000239866	0.000439947	0.000831774		0.000559253	0.000329477	0.000339271		0.0130977	0.017479	0.0129904		0.000418519	0.000576193	0.000122976		0.000798212	0.000544544	0.000616979		0.00043348	0.000518502	0.000254988		0.000265272
sgD	88	G	C		0	0	0		0	0	0		4.26403e-05	0	3.42021e-05		3.12774e-05	0	2.65922e-05		0	0	0		5.99664e-05	7.33245e-05	0		0	0	0		0	0	0		0	0	0		0	0	0		0	2.72896e-05	3.18735e-05		0
sgD	89	A	G		0.00341588	0.000903342	0.00239234		0.00243994	0.00239391	0.00136488		0.00281426	0.00337778	0.0022917		0.00319109	0.00282987	0.00236715		0.00180133	0.00211853	0.00188909		0.00167665	0.00241564	0.00176587		0.00195738	0.00227006	0.00271451		0.00237379	0.00180923	0.00263401		0.00240712	0.00237344	0.00229621		0.002315	0.00174263	0.00141923		0.00137926	0.00264716	0.00162581		0.00197082
sgD	89	A	T		0	0	0		0.000375375	0.000652884	0.00022748		0.000127921	8.88889e-05	0.000273635		0.000500563	0.000754632	0.000425555		0.000131804	0.000162964	7.87123e-05		0.00011976	0.000146402	0.000155812		0.000167776	0.000256298	0.000339314		0	0.000100513	0		0	0.000101719	0.000164015		0.00031931	5.44573e-05	0.000123411		0.00043348	0.000436645	0.000414422		7.58006e-05
sgD	89	A	C		0	0	0		0	0.000217628	0		0	0	6.84088e-05		0.000125141	0.000188658	0.000239374		0.000131804	5.43213e-05	3.93561e-05		5.98802e-05	7.32011e-05	5.19373e-05		5.59253e-05	0.00018307	8.48284e-05		0.000158253	0	0.0001317		0	6.78127e-05	4.10038e-05		0	5.44573e-05	0.000123411		0.000118222	2.72903e-05	6.37572e-05		3.79003e-05
sgD	90	A	G		0.00340136	0.00180343	0.00398406		0.00374883	0.00239339	0.00295723		0.00289917	0.00266667	0.00304388		0.00262001	0.00353822	0.00336691		0.00206448	0.00238962	0.00220368		0.00197569	0.00139052	0.00243991		0.0021248	0.00300223	0.00220526		0.00155909	0.00397022	0.00181582		0.00287853	0.0035259	0.0031979		0.00191617	0.00147035	0.00135744		0.00216331	0.00228721	0.00225762		0.0027663
sgD	90	A	T		0	0	0		0.000187441	0	0		8.52697e-05	4.44444e-05	0.000273607		0.000124762	0.000188203	0.000106045		4.39252e-05	0.000108619	3.93515e-05		5.98695e-05	7.3185e-05	0.000155739		0.000111832	7.32252e-05	0		0.000155909	9.92556e-05	0		0.000157011	0.000305126	0		7.98403e-05	0.000217829	0.000123403		0	5.44573e-05	0		0.000151578
sgD	90	A	C		0	0	0		0	0	0.000454959		8.52697e-05	8.88889e-05	3.42009e-05		0.000124762	7.52814e-05	7.95334e-05		0.000219626	0.000162928	0.000118054		0.000119739	0.00014637	5.1913e-05		0.000111832	0.000109838	0.000254453		0.000155909	0	0.000129702		0.000418695	0.000542446	0.000532983		0.000159681	0.000108915	6.17017e-05		3.93329e-05	0.000136143	0.000190785		0.000189473
sgD	91	T	C		0.000848896	0.00270514	0.00159363		0.00187266	0.00174064	0.000909504		0.00200418	0.00191103	0.00249624		0.00171553	0.00188175	0.0017229		0.00201985	0.00124858	0.00141582		0.0026341	0.00204918	0.00207663		0.00150931	0.00164751	0.00195072		0.00169127	0.00264007	0.00166134		0.00282619	0.00318687	0.00262392		0.00255448	0.00217794	0.00222154		0.00106186	0.00117086	0.00143084		0.00288042
sgD	91	T	G		0	0	0		0.000187266	0	0.000227376		0.000127926	4.44425e-05	3.4195e-05		6.2383e-05	3.7635e-05	0		4.39097e-05	0.000162858	0.000196641		0	0	5.19157e-05		0.000167701	3.66113e-05	0.000169628		0.000153752	9.77804e-05	0.000127796		0.000157011	0	0		7.98276e-05	0	6.17093e-05		0	2.72294e-05	0.000254372		0.000113701
sgD	91	T	A		0	0	0		0	0.000435161	0		8.52842e-05	0.000133327	6.83901e-05		3.11915e-05	0.00015054	0.000106025		0	5.42859e-05	3.93283e-05		0.000419061	0.00014637	0.000259578		5.59003e-05	0.000146445	0.000169628		0.000153752	9.77804e-05	0.000127796		0.000366358	0.000203417	0.000204994		7.98276e-05	0.000163345	0.000123419		0.000707909	0.000653506	0.00073132		0
sgD	92	C	T		0.0161427	0.0171171	0.0151394		0.0136449	0.00913639	0.00932242		0.00247261	0.00222163	0.00232487		0.00143418	0.00165563	0.00174932		0.000878002	0.00119416	0.00149389		0.0017359	0.0011707	0.00176468		0.00212231	0.00273903	0.00220236		0.00610664	0.00416233	0.00543613		0.000418498	0.000440454	0.000696778		0.000319234	0.000435516	0.000431832		0.000314589	0.000571631	0.000381485		0.00193233
sgD	92	C	A		0	0	0		0.000373832	0.000217533	0		0.000127894	8.88652e-05	6.83784e-05		0.000155889	0.000150512	7.95144e-05		8.78002e-05	0.00010856	0.000117938		0.000119717	0.000146338	5.19022e-05		0.000223401	3.65203e-05	8.47063e-05		0.000297885	9.45984e-05	0.000123548		0.000209249	0	8.19739e-05		0	5.44395e-05	0		0.000157295	0	0.000127162		0.000151555
sgD	92	C	G		0	0	0		0.000186916	0	0.000227376		4.26312e-05	4.44326e-05	3.41892e-05		3.11779e-05	3.76279e-05	7.95144e-05		0	0.00016284	7.86256e-05		0.000119717	0.000146338	5.19022e-05		5.58503e-05	7.30407e-05	0		0	9.45984e-05	0		5.23122e-05	6.77622e-05	0.000122961		0	0.000108879	6.16903e-05		0	0	9.53713e-05		3.78888e-05
sgD	93	T	C		0.00169348	0	0.00238474		0.00522974	0.00434877	0.00386364		0.0028558	0.00257675	0.00246137		0.00296144	0.0038379	0.00349845		0.00272145	0.00287528	0.00247612		0.00203434	0.00284734	0.0019164		0.00189838	0.00321309	0.00296359		0.00297752	0.00323225	0.0043274		0.00214491	0.0020671	0.00229527		0.00327136	0.00212245	0.00221989		0.00318484	0.00258574	0.00254283		0.00249991
sgD	93	T	A		0	0	0		0.000560329	0	0.000227273		0.00115085	0.000710827	0.00105976		0.000280557	0.000301012	0.000397551		8.77886e-05	0.000162752	0.000314428		0.000478669	0.000365043	0.000310768		0.000111669	0.000401636	0.000296359		0	0.000380264	0		0.000418519	0.000508302	0.000286909		0.000638315	0.000217687	0.000493309		0.000747061	0.000544366	0.000540352		0.000454528
sgD	93	T	G		0.00084674	0	0		0.000186776	0	0		0.000170496	0.000222133	0.000170928		9.35191e-05	0.00011288	0.000106014		0.000438943	0.000488255	0.000157214		0.000359002	0.000146017	0.000207179		0.000167504	0.000146049	0.000127011		0	9.50661e-05	0.00012364		0	3.38868e-05	0.000163948		0.000159579	5.44218e-05	0.000123327		0.000235914	8.16549e-05	9.53562e-05		0.000189387
sgD	94	G	A		0.000846024	0.000897666	0		0.00149004	0.000869754	0.000454442		0.000554111	0.000666282	0.000717875		0.00046745	0.000714662	0.000794786		0.000394374	0.000270827	0.000353163		0.000777652	0.000803037	0.000414315		0.000446628	0.000474591	0.000296321		0.000423789	0.00036222	0.000587959		0.00052304	0.000609901	0.000327815		0.000717932	0.000816193	0.00030828		0.000432441	0.000544247	0.000413157		0.000833207
sgD	94	G	T		0	0	0		0.000186254	0	0		0.000127872	4.44188e-05	0		9.349e-05	0	2.64929e-05		0	0	0		5.98193e-05	0	5.17893e-05		0	0	0		0	0	0		0.000156912	0.00010165	0		0	5.44129e-05	6.16561e-05		0	0	0		0
sgD	94	G	C		0	0	0		0.000186254	0	0		4.26239e-05	4.44188e-05	3.41845e-05		0	0	0		4.38193e-05	0	3.92403e-05		0	7.30034e-05	0		5.58285e-05	3.6507e-05	0		0	0	0		0	6.77667e-05	4.09769e-05		0	0	0		3.93128e-05	0	0		7.57461e-05
sgD	95	T	C		0.00253807	0.002693	0.00397456		0.00149004	0.0015224	0.00159055		0.00208875	0.00222123	0.00225649		0.00230616	0.00161751	0.00227851		0.00210314	0.00108336	0.00180534		0.00233309	0.00167932	0.00181281		0.00223351	0.00186193	0.00241311		0.00254237	0.00235443	0.00117564		0.00301643	0.00258963	0.00203293		0.00151576	0.00190466	0.0015414		0.00176929	0.00163288	0.00143021		0.00231017
sgD	95	T	A		0.000846024	0	0		0.000372509	0.000217486	0.000454442		0.000639413	0.000488672	0.00044446		0.0017452	0.00139181	0.00166914		0.000525785	0.000216673	0.000745683		0.000777698	0.000803154	0.000984099		0.000502541	0.000693659	0.000635028		0.000141243	0.000271665	0.000117564		0.000364052	0.000605368	0.000569221		0.000398883	0.000761863	0.000554905		0.00031454	0.000625936	0.000508518		0.000454459
sgD	95	T	G		0	0	0		0	0.000217486	0.000227221		0.00034102	0.000222123	0.000307703		0.000155821	0.000300933	0.000238448		0.000175262	5.41682e-05	0.000235479		5.98229e-05	0.000219042	0.000414358		0.000167514	0.00021905	0.000296346		0	0.000271665	0		0.000260037	6.72631e-05	0.000162635		0.000319106	0.000163256	0.00030828		0.000196587	0.000163288	0.000127129		0.000113615
[truncated: 8 more columns]
