# Supplementary material for: Expanding C–T base editing toolkit with diversified cytidine deaminases
Source: Nat Commun. 2019 Aug 9;10:3612. doi: 10.1038/s41467-019-11562-6 (PMC6689024; doi:10.1038/s41467-019-11562-6)
Supplement: Supplementary file 9 — Source Data [file 41467_2019_11562_MOESM9_ESM.xlsx]

## Sheet: 2b
Figure 2b
	sgRNA-A	Untreated			BE3			N-hAID-BE			N-PmCDA1-BE			N-1-BE			N-2-BE			N-3-BE			N-4-BE			N-5-BE			N-6-BE			N-7-BE			N-8-BE			N-9-BE			N-10-BE			N-11-BE			N-12-BE
	C3	0.0060146	0.0060633	0.00604966	0.056046	0.054554	0.055946	0.783314	0.790988	0.786732	0.744449	0.716825	0.744952	0.276317	0.277248	0.279598	0.778081	0.785749	0.796631	0.02011	0.021308	0.018676	0.772085	0.783294	0.762524	0.032676	0.033234	0.030391	0.011423	0.00999	0.009329	0.628203	0.625466	0.623806	0.622301	0.639073	0.603971	0.702183	0.720476	0.727178	0.491512	0.495489	0.504671	0.169998	0.169781	0.171694	0.292299	0.295447	0.289728
	C4	0.00692585	0.00668646	0.00677543	0.367514	0.360214	0.360913	0.416182	0.4184	0.418809	0.75041	0.727143	0.750383	0.200735	0.205881	0.205344	0.774236	0.78077	0.792265	0.036474	0.038545	0.036022	0.772311	0.785215	0.762669	0.026463	0.026469	0.023767	0.007955	0.006963	0.006061	0.618748	0.615545	0.614031	0.619522	0.641517	0.60443	0.634843	0.644423	0.656693	0.486292	0.484502	0.504602	0.035957	0.036605	0.035934	0.05398	0.055735	0.057204
	C5	0.00935082	0.00904628	0.00930504	0.62147	0.612957	0.618082	0.710591	0.717382	0.71613	0.756597	0.729266	0.756042	0.157438	0.159734	0.161503	0.754067	0.759158	0.770157	0.070581	0.073057	0.070877	0.780462	0.792689	0.772251	0.029793	0.030172	0.02712	0.010181	0.008645	0.007647	0.571135	0.569577	0.569469	0.624322	0.641189	0.606387	0.651679	0.661058	0.675922	0.504937	0.502695	0.520198	0.171539	0.170839	0.173014	0.2576	0.261664	0.261595
	C6	0.00852025	0.00825191	0.00824355	0.789453	0.776501	0.779069	0.69233	0.698971	0.696186	0.753742	0.725871	0.754071	0.155402	0.154588	0.160728	0.725091	0.730491	0.738867	0.267786	0.273054	0.271746	0.779427	0.79233	0.769963	0.079505	0.080627	0.077422	0.01913	0.017747	0.01644	0.624271	0.622155	0.621068	0.60442	0.626604	0.584623	0.653247	0.665019	0.678031	0.501063	0.494892	0.514943	0.51977	0.515777	0.519432	0.231542	0.238144	0.232849
	C8	0.00896899	0.0089792	0.00897379	0.824021	0.812257	0.813086	0.695494	0.704841	0.705558	0.68989	0.662261	0.688444	0.184584	0.179764	0.188658	0.371032	0.378336	0.373715	0.135486	0.136983	0.13635	0.741756	0.758178	0.735365	0.021162	0.022527	0.021439	0.011271	0.009497	0.00792	0.111005	0.110028	0.113916	0.663384	0.690467	0.63298	0.693052	0.713199	0.731598	0.339506	0.343451	0.348415	0.48495	0.481209	0.485312	0.148766	0.150305	0.151236
	C9	0.0146099	0.0152676	0.0144683	0.472756	0.468524	0.467162	0.400093	0.403354	0.403127	0.563937	0.543184	0.563918	0.288393	0.291346	0.288793	0.279006	0.283824	0.283472	0.371367	0.376118	0.376311	0.753089	0.764515	0.743475	0.021847	0.02343	0.022875	0.012673	0.011633	0.01011	0.023086	0.022029	0.025457	0.662814	0.686215	0.635807	0.703755	0.726999	0.749758	0.290518	0.295529	0.294473	0.462664	0.45728	0.463883	0.469761	0.476972	0.475453
	C10	0.0136002	0.0144337	0.0136485	0.222764	0.21958	0.220702	0.168061	0.168119	0.171954	0.148144	0.139245	0.152563	0.335322	0.341436	0.333205	0.075506	0.07629	0.073979	0.175537	0.180632	0.178819	0.749458	0.763057	0.740344	0.030098	0.03206	0.031485	0.012062	0.010506	0.009908	0.012712	0.012992	0.014843	0.625215	0.653796	0.597765	0.689226	0.714048	0.738709	0.259545	0.265645	0.260565	0.407212	0.404698	0.410676	0.335661	0.342044	0.338635
	C12	0.031963	0.0307096	0.0299783	0.197602	0.196544	0.19777	0.047271	0.044903	0.045384	0.097827	0.095951	0.097392	0.614501	0.621194	0.608312	0.025161	0.024844	0.022895	0.0304	0.032723	0.032185	0.776905	0.790304	0.770225	0.008144	0.008916	0.007987	0.007111	0.00642	0.005782	0.010518	0.010653	0.011443	0.634007	0.665088	0.609258	0.698741	0.729568	0.753373	0.531929	0.532991	0.552335	0.093837	0.094355	0.093995	0.260173	0.264976	0.262249
	C13	0.0310881	0.0295507	0.0290554	0.006057	0.006653	0.006886	0.011391	0.009783	0.010191	0.04515	0.048284	0.045811	0.592995	0.598643	0.585312	0.007823	0.006966	0.006167	0.034652	0.035755	0.035509	0.768368	0.78182	0.759928	0.004594	0.004818	0.004572	0.00544	0.004345	0.003751	0.009654	0.009614	0.010236	0.62639	0.65451	0.597436	0.69299	0.724104	0.745833	0.529856	0.529754	0.547925	0.058444	0.061054	0.059366	0.327396	0.33124	0.327879
	C14	0.0183302	0.0189765	0.0178764	0.003999	0.004178	0.004512	0.017268	0.016834	0.017265	0.037254	0.039923	0.038652	0.268401	0.271457	0.271377	0.004629	0.004181	0.004059	0.018702	0.01993	0.020459	0.524492	0.533966	0.521097	0.005332	0.005419	0.005111	0.002594	0.002373	0.001801	0.007348	0.007098	0.007451	0.609252	0.645521	0.577103	0.673188	0.700022	0.725692	0.31621	0.318941	0.325006	0.010793	0.010948	0.010954	0.124209	0.125822	0.123775
	sgRNA-B	Untreated			BE3			N-hAID-BE			N-PmCDA1-BE			N-1-BE			N-2-BE			N-3-BE			N-4-BE			N-5-BE			N-6-BE			N-7-BE			N-8-BE			N-9-BE			N-10-BE			N-11-BE			N-12-BE
	C-1	0.00073045	0.00120476	0.000583859	0.008558	0.007846	0.008566	0.007123	0.006882	0.007376	0.011829	0.014727	0.01189	0.019304	0.018552	0.01678	0.21771	0.21826	0.217033	0.004978	0.005574	0.005784	0.648121	0.64151	0.654735	0.002052	0.001656	0.002072	0.002455	0.002667	0.002547	0.006392	0.005939	0.006628	0.081004	0.08076	0.077788	0.469925	0.475923	0.478567	0.045421	0.043319	0.043567	0.020731	0.022264	0.021313	0.00236	0.002471	0.001988
	C5	0.00631579	0.00623444	0.00705568	0.177992	0.181066	0.178351	0.910759	0.915314	0.912967	0.754482	0.733429	0.752859	0.126954	0.122915	0.136889	0.848993	0.852364	0.858326	0.02991	0.031419	0.025697	0.766552	0.777977	0.768119	0.032864	0.033448	0.030037	0.017091	0.016343	0.014429	0.595706	0.593223	0.593248	0.797231	0.803118	0.794331	0.859925	0.859141	0.864857	0.571525	0.566067	0.57254	0.189343	0.194045	0.190457	0.080354	0.081371	0.084074
	C6	0.00528271	0.0052259	0.00558606	0.660458	0.654136	0.651498	0.458978	0.4623	0.46231	0.742533	0.724957	0.739755	0.104795	0.103912	0.114367	0.835382	0.838358	0.841282	0.038171	0.03626	0.036521	0.768834	0.781531	0.770119	0.016424	0.015088	0.014917	0.010579	0.009744	0.009993	0.581638	0.577327	0.58169	0.783249	0.793089	0.778774	0.838951	0.837956	0.84169	0.485585	0.479159	0.48735	0.087666	0.092223	0.088222	0.046325	0.046588	0.046348
	C7	0.0045457	0.00437722	0.00528042	0.751011	0.743459	0.74192	0.639842	0.64005	0.638014	0.726215	0.707175	0.725185	0.099679	0.091409	0.106569	0.67187	0.669972	0.668863	0.2061	0.202075	0.204294	0.754476	0.768944	0.759869	0.017818	0.018492	0.017682	0.011817	0.010907	0.010644	0.167229	0.167926	0.167193	0.795067	0.801894	0.786724	0.834161	0.836738	0.845075	0.488424	0.484285	0.489497	0.264682	0.266704	0.266189	0.220435	0.225271	0.220792
	C8	0.0032717	0.00314099	0.00413507	0.650225	0.644504	0.64129	0.460001	0.460408	0.463071	0.608924	0.594491	0.610292	0.126318	0.123467	0.130217	0.494286	0.491849	0.490287	0.204111	0.203863	0.203423	0.778712	0.791867	0.780492	0.012616	0.014866	0.012476	0.011042	0.009631	0.010045	0.206632	0.204629	0.209396	0.797522	0.802658	0.788211	0.834563	0.841217	0.845639	0.428086	0.422413	0.42805	0.232476	0.234591	0.235866	0.169254	0.168654	0.166516
	C9	0.00710342	0.00788221	0.00839776	0.422401	0.427015	0.418128	0.173586	0.179855	0.17586	0.215063	0.20603	0.213773	0.251968	0.250428	0.252406	0.107405	0.103959	0.099868	0.157063	0.160132	0.158605	0.779588	0.792038	0.781127	0.014262	0.014217	0.014564	0.011011	0.010102	0.010611	0.023562	0.023164	0.024715	0.859834	0.864875	0.850909	0.838029	0.846758	0.85482	0.426653	0.426049	0.432125	0.231751	0.236541	0.236086	0.242012	0.243865	0.242881
	C10	0.0242078	0.027048	0.02715	0.391397	0.396447	0.389038	0.036054	0.036153	0.038715	0.134575	0.13112	0.134896	0.541555	0.542084	0.535647	0.089824	0.085198	0.080507	0.180032	0.184794	0.184754	0.80389	0.815437	0.800339	0.011453	0.013602	0.012918	0.014042	0.014018	0.014	0.018228	0.0191	0.019945	0.887672	0.893837	0.878612	0.875193	0.886649	0.892628	0.509147	0.511746	0.520917	0.268761	0.27068	0.267351	0.325321	0.327898	0.322636
	C11	0.031164	0.0332346	0.0332555	0.259927	0.261864	0.259961	0.045716	0.044999	0.047049	0.12495	0.122827	0.125311	0.683303	0.691335	0.672482	0.043313	0.041583	0.038203	0.212636	0.218052	0.212649	0.762041	0.770561	0.754928	0.030926	0.033387	0.032935	0.015594	0.015696	0.015469	0.014599	0.015439	0.01684	0.90189	0.910162	0.896581	0.881349	0.892235	0.902068	0.514377	0.513498	0.530703	0.362172	0.360691	0.360857	0.302212	0.306053	0.302494
	C13	0.0437499	0.0479199	0.0487439	0.317025	0.311968	0.308162	0.028339	0.027302	0.026152	0.153477	0.151703	0.153355	0.747176	0.75644	0.735657	0.023962	0.020282	0.016596	0.037374	0.041165	0.038599	0.737375	0.748981	0.73257	0.014051	0.014279	0.013753	0.014448	0.01359	0.014155	0.012885	0.013593	0.015134	0.914952	0.922111	0.910299	0.874505	0.884598	0.892155	0.665062	0.668573	0.680483	0.225526	0.225107	0.221457	0.082901	0.084239	0.083663
	sgRNA-C	Untreated			BE3			N-hAID-BE			N-PmCDA1-BE			N-1-BE			N-2-BE			N-3-BE			N-4-BE			N-5-BE			N-6-BE			N-7-BE			N-8-BE			N-9-BE			N-10-BE			N-11-BE			N-12-BE
	C-1	0.000651276	0.000758655	0.000727289	0.019973	0.018707	0.019149	0.005235	0.005054	0.004885	0.097691	0.08862	0.096235	0.039915	0.04003	0.034774	0.557393	0.555462	0.561841	0.002476	0.003265	0.002772	0.492244	0.481999	0.491364	0.003683	0.004056	0.004291	0.003219	0.003895	0.003943	0.00797	0.007086	0.006434	0.284679	0.284324	0.278145	0.221465	0.213847	0.211428	0.105167	0.10052	0.101205	0.005356	0.007284	0.006	0.007916	0.008229	0.006947
	C2	0.000574243	0.00078248	0.000752534	0.024547	0.024069	0.027023	0.552914	0.558568	0.541968	0.699486	0.685243	0.698147	0.441074	0.435182	0.443842	0.787325	0.790924	0.804547	0.006492	0.007718	0.005034	0.526457	0.523421	0.514214	0.014981	0.016696	0.015433	0.01548	0.014688	0.012943	0.507813	0.50147	0.502225	0.54431	0.544097	0.544106	0.400472	0.383653	0.379315	0.521364	0.505929	0.521716	0.034069	0.037206	0.035022	0.03109	0.030585	0.03116
	C4	0.000884818	0.000935134	0.00106211	0.300883	0.300151	0.301846	0.611163	0.61912	0.60343	0.726522	0.716107	0.724544	0.75705	0.763495	0.759829	0.813033	0.815993	0.828143	0.018117	0.020073	0.015855	0.506979	0.501739	0.497937	0.031578	0.036521	0.03297	0.026188	0.025032	0.021294	0.701596	0.692972	0.689939	0.658189	0.664332	0.659738	0.505704	0.49156	0.486514	0.608652	0.593273	0.609152	0.150081	0.155391	0.155219	0.239808	0.239691	0.242612
	C6	0.000837464	0.0010492	0.00072712	0.835372	0.828971	0.825772	0.694063	0.705752	0.689542	0.732753	0.720262	0.73059	0.79315	0.801328	0.792033	0.838405	0.842347	0.85091	0.028482	0.030932	0.026417	0.562097	0.559764	0.55435	0.03878	0.043782	0.039804	0.023767	0.022677	0.019437	0.459508	0.457246	0.459084	0.799445	0.808436	0.795185	0.561575	0.553931	0.553389	0.609348	0.595924	0.61196	0.296388	0.302653	0.303829	0.346888	0.346451	0.344611
	C8	0.000679525	0.000784583	0.000755124	0.450594	0.451795	0.444997	0.698445	0.709151	0.693943	0.564014	0.560359	0.569193	0.725885	0.72776	0.724896	0.459697	0.460821	0.465111	0.031527	0.032892	0.028329	0.578962	0.575806	0.570922	0.022943	0.028073	0.025202	0.020105	0.018659	0.014833	0.084878	0.086634	0.086235	0.814573	0.823128	0.808136	0.571466	0.563701	0.568462	0.464683	0.456828	0.458347	0.333491	0.334828	0.338168	0.375807	0.374233	0.377953
	C10	0.000489647	0.000678967	0.000541947	0.108205	0.110251	0.108354	0.309888	0.310454	0.309159	0.066926	0.068449	0.066384	0.671532	0.673263	0.668007	0.093407	0.093741	0.090451	0.050924	0.04918	0.04804	0.570135	0.57109	0.559744	0.047183	0.04877	0.04728	0.015414	0.015204	0.011983	0.074241	0.074616	0.075135	0.796228	0.805121	0.789095	0.570515	0.568358	0.576427	0.313361	0.309423	0.306167	0.448537	0.44271	0.449697	0.356821	0.357143	0.356073
	sgRNA-D	Untreated			BE3			N-hAID-BE			N-PmCDA1-BE			N-1-BE			N-2-BE			N-3-BE			N-4-BE			N-5-BE			N-6-BE			N-7-BE			N-8-BE			N-9-BE			N-10-BE			N-11-BE			N-12-BE
	C-2	0.000554256	0.000693852	0.000828473	0.003921	0.003781	0.003648	0.004932	0.004446	0.005061	0.016096	0.013164	0.013817	0.01991	0.016805	0.021087	0.295855	0.303692	0.319906	0.001327	0.001384	0.001454	0.44954	0.431158	0.433627	0.001041	0.002351	0.001901	0.002901	0.002578	0.0026	0.004281	0.005448	0.005237	0.329316	0.322949	0.320955	0.23913	0.22817	0.252174	0.023584	0.021916	0.018594	0.003168	0.003566	0.003109	0.006184	0.005571	0.005242
	C1	0.000418651	0.000503384	0.00065933	0.011367	0.009907	0.012483	0.451805	0.453377	0.444651	0.669333	0.627159	0.649228	0.310361	0.332308	0.308339	0.801143	0.801127	0.840975	0.003191	0.004196	0.002786	0.534076	0.505411	0.503834	0.00888	0.011442	0.009724	0.028916	0.029896	0.028511	0.341007	0.336421	0.33401	0.699166	0.725224	0.69541	0.464012	0.456884	0.462333	0.431474	0.413496	0.464387	0.016043	0.017029	0.015035	0.025674	0.024977	0.024332
	C3	0.000941693	0.000810735	0.000659154	0.269087	0.259804	0.263598	0.575994	0.575744	0.567219	0.688049	0.647987	0.670293	0.778534	0.805227	0.780275	0.839922	0.839976	0.869559	0.023575	0.022918	0.022639	0.547223	0.521687	0.514097	0.022627	0.023636	0.023671	0.045184	0.043683	0.043305	0.774863	0.776191	0.764484	0.756169	0.784175	0.761784	0.5005	0.500148	0.49335	0.489593	0.470768	0.505137	0.128835	0.127194	0.124018	0.251958	0.242999	0.249037
	C5	0.000680076	0.000726836	0.000800339	0.871136	0.861434	0.862415	0.606609	0.607428	0.597978	0.681851	0.636427	0.661391	0.809918	0.834917	0.811051	0.842387	0.844787	0.872054	0.013613	0.015814	0.014019	0.534526	0.517842	0.511718	0.027282	0.027405	0.026324	0.022929	0.0245	0.021852	0.358925	0.354877	0.352564	0.774026	0.801351	0.778882	0.453086	0.456109	0.457616	0.507349	0.502368	0.532304	0.22356	0.215201	0.225493	0.407386	0.41156	0.406148
	C7	0.000588497	0.000754812	0.000941605	0.799713	0.794935	0.795735	0.621728	0.623224	0.617868	0.646123	0.587732	0.620566	0.82587	0.840647	0.823591	0.77551	0.777402	0.80773	0.020805	0.022622	0.01888	0.553269	0.521553	0.519962	0.013306	0.015435	0.014641	0.009016	0.009255	0.008923	0.165538	0.166621	0.174983	0.771198	0.794374	0.77376	0.474972	0.47884	0.47971	0.515975	0.495789	0.519839	0.379169	0.372788	0.378084	0.461185	0.463255	0.462591
	C9	0.00032693	0.000601062	0.000533509	0.223449	0.208802	0.216634	0.461345	0.470513	0.456753	0.116648	0.100209	0.107038	0.75558	0.783015	0.76474	0.143625	0.14702	0.139659	0.04868	0.052641	0.051489	0.51343	0.493556	0.493894	0.051866	0.054642	0.053463	0.015964	0.01522	0.016247	0.124624	0.126338	0.129441	0.716996	0.738228	0.722555	0.486564	0.511156	0.519231	0.370038	0.360398	0.359887	0.648202	0.652049	0.653171	0.531601	0.530464	0.5307
[truncated: 3 more columns]

## Sheet: 3b
Figure 3b
	sgRNA-A	Untreated			C-BE3			C-hAID-BE			C-PmCDA1-BE			C-1-BE			C-2-BE			C-3-BE			C-4-BE			C-5-BE			C-6-BE			C-7-BE			C-8-BE			C-9-BE			C-10-BE			C-11-BE			C-12-BE
	C3	0.04	0	0.01	0.02	0.02	0.03	0.25	0.23	0.23	0.83	0.82	0.86	0.06	0.05	0.05	0.84	0.85	0.89	0.01	0	0	0.92	0.92	0.94	0.06	0	0.01	0.03	0.04	0	0.18	0.17	0.15	0.07	0	0.02	0.7	0.71	0.63	0.07	0.12	0.17	0.03	0.05	0.03	0.05	0.03	0
	C4	0	0.06	0.04	0.03	0.06	0.04	0	0.05	0	0.87	0.85	0.95	0.04	0.03	0	0.87	0.86	0.9	0.04	0.07	0.06	0.92	0.93	0.93	0.05	0.06	0.02	0.03	0.07	0.01	0.1	0.08	0.06	0	0.05	0.03	0.62	0.65	0.51	0.06	0.12	0.09	0.04	0.07	0.02	0.06	0.05	0
	C5	0.07	0.05	0.04	0.04	0.05	0.05	0.05	0.06	0.05	0.89	0.9	0.91	0.04	0.03	0	0.75	0.76	0.78	0.04	0.07	0.04	0.91	0.91	0.93	0.07	0	0.03	0.03	0.07	0.02	0.08	0.07	0.05	0	0.06	0.02	0.63	0.64	0.53	0.08	0.12	0.1	0.04	0.08	0.01	0.07	0.04	0.01
	C6	0.02	0.04	0.04	0.12	0.12	0.06	0.04	0.08	0.06	0.86	0.85	0.92	0.04	0.04	0.09	0.64	0.65	0.71	0.04	0.08	0.05	0.88	0.89	0.89	0.05	0.04	0.05	0.03	0.06	0.09	0.12	0.11	0.16	0.07	0.04	0.08	0.62	0.64	0.52	0.09	0.13	0.08	0.05	0.09	0.09	0.07	0.06	0.26
	C8	0.02	0.02	0.06	0.56	0.55	0.51	0.08	0.09	0.1	0.49	0.48	0.49	0.05	0.05	0.05	0.19	0.18	0.18	0.06	0	0.08	0.84	0.84	0.85	0	0	0.04	0.02	0	0.02	0	0	0.02	0.3	0.18	0.18	0.73	0.79	0.74	0.33	0.43	0.36	0.02	0	0.02	0	0.03	0.01
	C9	0.03	0.06	0.04	0.31	0.31	0.28	0.08	0.08	0.09	0.3	0.31	0.3	0.15	0.14	0.13	0.1	0.1	0.07	0.04	0.08	0	0.87	0.86	0.87	0.08	0.07	0.05	0.04	0.08	0.02	0.07	0.08	0.02	0.54	0.54	0.61	0.87	0.9	0.92	0.56	0.62	0.78	0.06	0.08	0.02	0.09	0.06	0.01
	C10	0.06	0.05	0.06	0.32	0.3	0.27	0.07	0.09	0.09	0.25	0.27	0.33	0.19	0.19	0.27	0.06	0.08	0.06	0.06	0.08	0.06	0.85	0.85	0.86	0.06	0.07	0.05	0.03	0.05	0.04	0.07	0.04	0.04	0.55	0.57	0.57	0.89	0.91	0.93	0.57	0.65	0.79	0.03	0.09	0.03	0.07	0.07	0.03
	C12	0.02	0.02	0.05	0.81	0.83	0.9	0.04	0.08	0.08	0.1	0.09	0.16	0.82	0.82	0.85	0	0.05	0.04	0.05	0	0	0.94	0.95	0.96	0.06	0	0.04	0.03	0	0.05	0.06	0	0.03	0.93	0.91	0.97	0.93	0.94	0.98	0.98	0.91	0.9	0.03	0	0.09	0	0.04	0.25
	C13	0.03	0.05	0.04	0.6	0.6	0.59	0.04	0.07	0	0.02	0.01	0.12	0.79	0.78	0.77	0.06	0.07	0.02	0.04	0.08	0	0.91	0.89	0.92	0.06	0.07	0.06	0.03	0.08	0.01	0.07	0	0	0.93	0.94	0.94	0.94	0.95	0.96	0.96	0.91	0.91	0.06	0.08	0.03	0.07	0.06	0.01
	C14	0.03	0.05	0.04	0.26	0.24	0.17	0.07	0.04	0.04	0.08	0.08	0.14	0.56	0.56	0.49	0.04	0.07	0.04	0.04	0.07	0.06	0.69	0.68	0.73	0.06	0.07	0.04	0.03	0.07	0.03	0.06	0.04	0.03	0.86	0.84	0.89	0.83	0.83	0.86	0.89	0.88	0.89	0.05	0.08	0.02	0	0.05	0.03
	sgRNA-B	Untreated			C-BE3			C-hAID-BE			C-PmCDA1-BE			C-1-BE			C-2-BE			C-3-BE			C-4-BE			C-5-BE			C-6-BE			C-7-BE			C-8-BE			C-9-BE			C-10-BE			C-11-BE			C-12-BE
	C5	0.04	0.01	0.04	0.04	0.04	0.04	0.29	0.35	0.36	0.87	0.88	0.98	0.01	0.05	0.03	0.65	0.66	0.63	0.03	0.02	0.02	0.6	0.62	0.65	0.02	0.03	0.04	0	0	0	0.08	0.02	0.02	0.05	0.06	0.1	0.39	0.4	0.39	0.07	0.07	0	0.03	0.03	0.19	0.05	0.02	0.04
	C6	0.04	0.02	0.03	0.05	0.04	0.05	0.04	0.05	0.05	0.83	0.85	0.83	0.04	0.05	0.05	0.18	0.18	0.12	0.03	0.04	0.01	0.5	0.52	0.53	0.03	0.02	0.03	0.02	0.02	0.05	0	0.02	0.03	0.03	0.03	0.04	0.25	0.26	0.24	0.07	0.09	0.11	0.03	0.03	0	0.02	0.02	0.03
	C7	0.03	0.04	0.03	0.04	0.06	0.07	0	0.07	0.08	0.49	0.5	0.58	0.02	0.06	0.05	0.03	0.04	0.03	0.05	0.05	0.03	0.51	0.53	0.53	0	0.03	0.05	0.01	0.01	0.04	0.04	0.03	0.03	0.04	0.05	0.04	0.28	0.28	0.25	0.08	0.1	0.12	0.03	0.03	0.1	0.04	0.02	0.03
	C8	0.04	0.03	0	0	0.05	0.06	0.21	0	0.05	0.28	0.28	0.3	0.03	0.04	0.05	0.03	0.03	0.03	0.03	0.04	0	0.48	0.49	0.48	0.02	0.03	0.04	0	0	0.05	0.05	0	0.02	0.05	0.05	0.06	0.27	0.28	0.26	0.1	0.12	0.15	0.03	0.03	0	0.04	0.02	0.03
	C9	0.03	0.04	0.04	0.11	0.08	0.08	0.2	0.08	0.07	0.16	0.16	0.19	0.07	0.05	0.07	0.03	0.04	0.03	0.05	0.06	0.04	0.51	0.53	0.52	0.05	0.04	0.05	0.03	0.04	0	0.13	0.03	0.05	0.2	0.19	0.2	0.63	0.64	0.64	0.42	0.41	0.3	0.05	0.03	0	0	0.03	0.04
	C10	0	0	0	0.13	0.09	0.09	0.09	0.07	0.06	0.16	0.16	0.26	0.18	0.24	0.23	0	0.03	0	0	0.05	0	0.7	0.72	0.71	0.04	0	0.04	0.02	0.02	0.04	0.03	0	0	0.65	0.65	0.76	0.89	0.89	0.94	0.8	0.82	0.75	0	0.04	0.03	0.03	0.02	0
	C11	0.03	0.04	0.04	0	0.08	0.1	0.01	0.06	0.06	0.15	0.16	0.19	0.55	0.52	0.54	0.03	0.03	0.08	0.04	0.04	0.03	0.85	0.87	0.89	0.04	0.03	0.05	0.03	0.03	0.06	0.06	0.03	0.04	0.9	0.9	0.9	0.93	0.94	0.94	0.88	0.9	0.89	0.04	0.03	0.17	0.03	0.03	0.03
	C13	0.02	0.02	0.02	0.49	0.6	0.61	0.02	0.04	0.04	0.11	0.12	0.22	0.73	0.71	0.75	0.02	0.02	0.02	0.02	0	0.02	0.88	0.9	0.87	0.02	0.03	0.03	0.02	0.02	0.03	0.12	0.02	0.03	0.93	0.9	0.94	0.93	0.93	0.93	0.85	0.88	0.89	0.03	0.04	0.17	0	0.02	0.02
[truncated: 3 more columns]

## Sheet: 3c
Figure 3c
	sgRNA-A	Untreated			C-BE3			C-BE3 (no linker)			C-hAID-BE			C-hAID-BE (no linker)			C-PmCDA1-BE			C-PmCDA1-BE (no linker)			C-1-BE			C-1-BE (no linker)			C-2-BE			C-2-BE (no linker)			C-4-BE			C-4-BE (no linker)			C-8-BE			C-8-BE (no linker)			C-9-BE
	C3	0.04	0	0.01	0.02	0.02	0.03	0.05	0.05	0.05	0.25	0.23	0.23	0.01	0	0.01	0.83	0.82	0.86	0.52	0.52	0.55	0.06	0.05	0.05	0.04	0.04	0.02	0.84	0.85	0.89	0.57	0.55	0.53	0.92	0.92	0.94	0.7	0.79	0.75	0.07	0	0.02	0.04	0.06	0.04	0.7	0.71	0.63
	C4	0	0.06	0.04	0.03	0.06	0.04	0.08	0.05	0.09	0	0.05	0	0.03	0.02	0.05	0.87	0.85	0.95	0.49	0.5	0.52	0.04	0.03	0	0.06	0.07	0	0.87	0.86	0.9	0.52	0.54	0.52	0.92	0.93	0.93	0.6	0.75	0.69	0	0.05	0.03	0.05	0.13	0.07	0.62	0.65	0.51
	C5	0.07	0.05	0.04	0.04	0.05	0.05	0.08	0.05	0.08	0.05	0.06	0.05	0.02	0	0.03	0.89	0.9	0.91	0.35	0.33	0.33	0.04	0.03	0	0	0	0.03	0.75	0.76	0.78	0.33	0.38	0.3	0.91	0.91	0.93	0.62	0.74	0.68	0	0.06	0.02	0.05	0.13	0.05	0.63	0.64	0.53
	C6	0.02	0.04	0.04	0.12	0.12	0.06	0.08	0.05	0.06	0.04	0.08	0.06	0.05	0.06	0.05	0.86	0.85	0.92	0.28	0.29	0.29	0.04	0.04	0.09	0.03	0.1	0.04	0.64	0.65	0.71	0.25	0.3	0.26	0.88	0.89	0.89	0.57	0.7	0.65	0.07	0.04	0.08	0.04	0.03	0.06	0.62	0.64	0.52
	C8	0.02	0.02	0.06	0.56	0.55	0.51	0.08	0.05	0.08	0.08	0.09	0.1	0.04	0	0.12	0.49	0.48	0.49	0.07	0.1	0.08	0.05	0.05	0.05	0.02	0	0.03	0.19	0.18	0.18	0	0.07	0	0.84	0.84	0.85	0.59	0.69	0.68	0.3	0.18	0.18	0.09	0.11	0.06	0.73	0.79	0.74
	C9	0.03	0.06	0.04	0.31	0.31	0.28	0	0	0.08	0.08	0.08	0.09	0.05	0.04	0.04	0.3	0.31	0.3	0	0.06	0.07	0.15	0.14	0.13	0.02	0.05	0.03	0.1	0.1	0.07	0.05	0.08	0.05	0.87	0.86	0.87	0.61	0.72	0.66	0.54	0.54	0.61	0.11	0.14	0.1	0.87	0.9	0.92
	C10	0.06	0.05	0.06	0.32	0.3	0.27	0.05	0.05	0.08	0.07	0.09	0.09	0.02	0.04	0.02	0.25	0.27	0.33	0.04	0.05	0.07	0.19	0.19	0.27	0.03	0.05	0.03	0.06	0.08	0.06	0.04	0.05	0.06	0.85	0.85	0.86	0.53	0.6	0.54	0.55	0.57	0.57	0.11	0.12	0.09	0.89	0.91	0.93
	C12	0.02	0.02	0.05	0.81	0.83	0.9	0.69	0.6	0.7	0.04	0.08	0.08	0.01	0.03	0.03	0.1	0.09	0.16	0.03	0.04	0	0.82	0.82	0.85	0.06	0	0.07	0	0.05	0.04	0.01	0.03	0	0.94	0.95	0.96	0.65	0.81	0.79	0.93	0.91	0.97	0.69	0.65	0.7	0.93	0.94	0.98
	C13	0.03	0.05	0.04	0.6	0.6	0.59	0.6	0.53	0.6	0.04	0.07	0	0.02	0.03	0.03	0.02	0.01	0.12	0.03	0.05	0.06	0.79	0.78	0.77	0	0.09	0	0.06	0.07	0.02	0.04	0.05	0.05	0.91	0.89	0.92	0.65	0.7	0.64	0.93	0.94	0.94	0.7	0.65	0.71	0.94	0.95	0.96
	C14	0.03	0.05	0.04	0.26	0.24	0.17	0.48	0.45	0.49	0.07	0.04	0.04	0.02	0.08	0.02	0.08	0.08	0.14	0.03	0.07	0.06	0.56	0.56	0.49	0.03	0.02	0.07	0.04	0.07	0.04	0.03	0.02	0.02	0.69	0.68	0.73	0.45	0.5	0.51	0.86	0.84	0.89	0.65	0.57	0.64	0.83	0.83	0.86
	sgRNA-B	Untreated			C-BE3			C-BE3 (no linker)			C-hAID-BE			C-hAID-BE (no linker)			C-PmCDA1-BE			C-PmCDA1-BE (no linker)			C-1-BE			C-1-BE (no linker)			C-2-BE			C-2-BE (no linker)			C-4-BE			C-4-BE (no linker)			C-8-BE			C-8-BE (no linker)			C-9-BE
	C5	0.04	0.01	0.04	0.04	0.04	0.04	0	0.01	0.08	0.29	0.35	0.36	0.14	0.2	0.1	0.87	0.88	0.98	0.22	0.2	0.23	0.01	0.05	0.03	0.02	0.02	0.03	0.65	0.66	0.63	0.27	0.25	0.25	0.6	0.62	0.65	0.32	0.29	0.33	0.05	0.06	0.1	0.08	0.04	0.04	0.39	0.4	0.39
	C6	0.04	0.02	0.03	0.05	0.04	0.05	0.09	0.05	0.13	0.04	0.05	0.05	0	0	0	0.83	0.85	0.83	0.15	0.1	0.15	0.04	0.05	0.05	0	0.05	0.05	0.18	0.18	0.12	0.16	0.15	0.15	0.5	0.52	0.53	0.38	0.26	0.4	0.03	0.03	0.04	0.07	0.04	0	0.25	0.26	0.24
	C7	0.03	0.04	0.03	0.04	0.06	0.07	0	0.07	0	0	0.07	0.08	0.13	0.17	0.07	0.49	0.5	0.58	0.1	0.09	0.1	0.02	0.06	0.05	0.03	0	0	0.03	0.04	0.03	0.09	0.08	0.08	0.51	0.53	0.53	0.37	0.19	0.4	0.04	0.05	0.04	0.08	0	0.05	0.28	0.28	0.25
	C8	0.04	0.03	0	0	0.05	0.06	0.14	0	0.15	0.21	0	0.05	0.05	0	0.06	0.28	0.28	0.3	0.09	0.08	0.09	0.03	0.04	0.05	0.03	0.04	0.04	0.03	0.03	0.03	0.08	0.08	0.05	0.48	0.49	0.48	0.38	0.21	0.38	0.05	0.05	0.06	0.09	0.04	0.06	0.27	0.28	0.26
	C9	0.03	0.04	0.04	0.11	0.08	0.08	0	0.04	0	0.2	0.08	0.07	0	0.09	0	0.16	0.16	0.19	0.07	0	0.07	0.07	0.05	0.07	0	0.06	0.05	0.03	0.04	0.03	0	0.06	0	0.51	0.53	0.52	0.58	0.23	0.6	0.2	0.19	0.2	0.12	0.06	0.09	0.63	0.64	0.64
	C10	0	0	0	0.13	0.09	0.09	0.07	0.07	0.1	0.09	0.07	0.06	0	0.1	0.06	0.16	0.16	0.26	0.08	0.05	0	0.18	0.24	0.23	0.03	0	0.04	0	0.03	0	0.07	0.06	0	0.7	0.72	0.71	0.62	0.23	0.63	0.65	0.65	0.76	0.17	0.1	0.18	0.89	0.89	0.94
	C11	0.03	0.04	0.04	0	0.08	0.1	0.05	0.07	0	0.01	0.06	0.06	0.05	0.13	0.04	0.15	0.16	0.19	0	0.04	0.07	0.55	0.52	0.54	0.05	0.06	0.06	0.03	0.03	0.08	0.07	0	0.05	0.85	0.87	0.89	0.6	0.25	0.62	0.9	0.9	0.9	0.27	0.21	0.26	0.93	0.94	0.94
	C13	0.02	0.02	0.02	0.49	0.6	0.61	0.69	0.7	0.66	0.02	0.04	0.04	0.01	0.03	0.01	0.11	0.12	0.22	0.07	0.07	0.07	0.73	0.71	0.75	0.05	0.06	0.1	0.02	0.02	0.02	0.03	0.05	0.03	0.88	0.9	0.87	0.74	0.53	0.69	0.93	0.9	0.94	0.59	0.59	0.66	0.93	0.93	0.93
[truncated: 15 more columns]

## Sheet: 4a
Figure 4a
	sgRNA-A	Untreated			BE3			N-hAID-BE			C-hAID-BE			N-PmCDA1-BE			C-PmCDA1-BE			N-2-BE			C-2-BE			N-7-BE
	C3	0.0060146	0.0060633	0.00604966	0.056046	0.054554	0.055946	0.783314	0.790988	0.786732	0.306007	0.30545	0.305794	0.744449	0.716825	0.744952	0.88132	0.887749	0.898934	0.778081	0.785749	0.796631	0.900578	0.880081	0.895068	0.628203	0.625466	0.623806
	C4	0.00692585	0.00668646	0.00677543	0.367514	0.360214	0.360913	0.416182	0.4184	0.418809	0.046636	0.044254	0.049389	0.75041	0.727143	0.750383	0.872633	0.879122	0.893455	0.774236	0.78077	0.792265	0.887054	0.860606	0.880517	0.618748	0.615545	0.614031
	C5	0.00935082	0.00904628	0.00930504	0.62147	0.612957	0.618082	0.710591	0.717382	0.71613	0.063538	0.062441	0.06635	0.756597	0.729266	0.756042	0.870485	0.877259	0.892258	0.754067	0.759158	0.770157	0.738542	0.71791	0.734849	0.571135	0.569577	0.569469
	C6	0.00852025	0.00825191	0.00824355	0.789453	0.776501	0.779069	0.69233	0.698971	0.696186	0.047363	0.046865	0.050718	0.753742	0.725871	0.754071	0.847598	0.854965	0.869523	0.725091	0.730491	0.738867	0.613217	0.599462	0.613344	0.624271	0.622155	0.621068
	C8	0.00896899	0.0089792	0.00897379	0.824021	0.812257	0.813086	0.695494	0.704841	0.705558	0.105565	0.105117	0.104996	0.68989	0.662261	0.688444	0.482076	0.482668	0.487662	0.371032	0.378336	0.373715	0.130417	0.132022	0.133236	0.111005	0.110028	0.113916
	C9	0.0146099	0.0152676	0.0144683	0.472756	0.468524	0.467162	0.400093	0.403354	0.403127	0.065024	0.06721	0.066385	0.563937	0.543184	0.563918	0.225014	0.232781	0.232559	0.279006	0.283824	0.283472	0.054544	0.054107	0.055057	0.023086	0.022029	0.025457
	C10	0.0136002	0.0144337	0.0136485	0.222764	0.21958	0.220702	0.168061	0.168119	0.171954	0.054994	0.055403	0.055317	0.148144	0.139245	0.152563	0.230874	0.235611	0.23394	0.075506	0.07629	0.073979	0.022579	0.022825	0.023151	0.012712	0.012992	0.014843
	C12	0.031963	0.0307096	0.0299783	0.197602	0.196544	0.19777	0.047271	0.044903	0.045384	0.042935	0.044109	0.041872	0.097827	0.095951	0.097392	0.116554	0.115989	0.118705	0.025161	0.024844	0.022895	0.025799	0.023311	0.028955	0.010518	0.010653	0.011443
	C13	0.0310881	0.0295507	0.0290554	0.006057	0.006653	0.006886	0.011391	0.009783	0.010191	0.035085	0.036789	0.037497	0.04515	0.048284	0.045811	0.040064	0.042274	0.039063	0.007823	0.006966	0.006167	0.019302	0.015265	0.021668	0.009654	0.009614	0.010236
	C14	0.0183302	0.0189765	0.0178764	0.003999	0.004178	0.004512	0.017268	0.016834	0.017265	0.013966	0.013317	0.01412	0.037254	0.039923	0.038652	0.029567	0.030439	0.029604	0.004629	0.004181	0.004059	0.016961	0.012274	0.018856	0.007348	0.007098	0.007451
	sgRNA-B	Untreated			BE3			N-hAID-BE			C-hAID-BE			N-PmCDA1-BE			C-PmCDA1-BE			N-2-BE			C-2-BE			N-7-BE
	C-1	0.00073045	0.00120476	0.000583859	0.008558	0.007846	0.008566	0.007123	0.006882	0.007376	0.007925	0.006926	0.007607	0.011829	0.014727	0.01189	0.207546	0.209507	0.214041	0.21771	0.21826	0.217033	0.369112	0.385937	0.381103	0.006392	0.005939	0.006628
	C5	0.00631579	0.00623444	0.00705568	0.177992	0.181066	0.178351	0.910759	0.915314	0.912967	0.38836	0.389089	0.393713	0.754482	0.733429	0.752859	0.81063	0.811809	0.823888	0.848993	0.852364	0.858326	0.620491	0.619029	0.616217	0.595706	0.593223	0.593248
	C6	0.00528271	0.0052259	0.00558606	0.660458	0.654136	0.651498	0.458978	0.4623	0.46231	0.031684	0.030097	0.033591	0.742533	0.724957	0.739755	0.722077	0.728941	0.74028	0.835382	0.838358	0.841282	0.174602	0.182533	0.180194	0.581638	0.577327	0.58169
	C7	0.0045457	0.00437722	0.00528042	0.751011	0.743459	0.74192	0.639842	0.64005	0.638014	0.098126	0.09722	0.099991	0.726215	0.707175	0.725185	0.425681	0.430701	0.438338	0.67187	0.669972	0.668863	0.025921	0.03357	0.027396	0.167229	0.167926	0.167193
	C8	0.0032717	0.00314099	0.00413507	0.650225	0.644504	0.64129	0.460001	0.460408	0.463071	0.034734	0.035553	0.039388	0.608924	0.594491	0.610292	0.265457	0.266603	0.267593	0.494286	0.491849	0.490287	0.018765	0.02446	0.019979	0.206632	0.204629	0.209396
	C9	0.00710342	0.00788221	0.00839776	0.422401	0.427015	0.418128	0.173586	0.179855	0.17586	0.024804	0.026639	0.025652	0.215063	0.20603	0.213773	0.179766	0.182676	0.180629	0.107405	0.103959	0.099868	0.023536	0.025817	0.025932	0.023562	0.023164	0.024715
	C10	0.0242078	0.027048	0.02715	0.391397	0.396447	0.389038	0.036054	0.036153	0.038715	0.06004	0.058713	0.057554	0.134575	0.13112	0.134896	0.239794	0.242172	0.23907	0.089824	0.085198	0.080507	0.033792	0.031258	0.035464	0.018228	0.0191	0.019945
	C11	0.031164	0.0332346	0.0332555	0.259927	0.261864	0.259961	0.045716	0.044999	0.047049	0.065146	0.064872	0.064309	0.12495	0.122827	0.125311	0.233231	0.231276	0.22681	0.043313	0.041583	0.038203	0.032349	0.029759	0.0361	0.014599	0.015439	0.01684
	C13	0.0437499	0.0479199	0.0487439	0.317025	0.311968	0.308162	0.028339	0.027302	0.026152	0.04732	0.045788	0.045339	0.153477	0.151703	0.153355	0.186015	0.181672	0.178587	0.023962	0.020282	0.016596	0.029295	0.026475	0.032579	0.012885	0.013593	0.015134

## Sheet: 4b
Figure 4b
	sgRNA-A	N-11-BE			N-12-BE			C-BE3			N-1-BE			C-1-BE			C-8-BE			C-9-BE			C-10-BE
	C3	0.169998	0.169781	0.171694	0.292299	0.295447	0.289728	0.013415	0.014543	0.027311	0.276317	0.277248	0.279598	0.04513	0.042753	0.043403	0.059508	0.058243	0.058082	0.364355	0.349187	0.338621	0.233706	0.21154	0.208808
	C4	0.035957	0.036605	0.035934	0.05398	0.055735	0.057204	0.031915	0.03123	0.043254	0.200735	0.205881	0.205344	0.022093	0.021734	0.021237	0.024342	0.021913	0.023339	0.202929	0.230039	0.228065	0.108819	0.082181	0.078529
	C5	0.171539	0.170839	0.173014	0.2576	0.261664	0.261595	0.024197	0.024688	0.038028	0.157438	0.159734	0.161503	0.023601	0.022072	0.022157	0.024541	0.022153	0.023673	0.243259	0.265557	0.263463	0.145978	0.121789	0.11736
	C6	0.51977	0.515777	0.519432	0.231542	0.238144	0.232849	0.073371	0.073514	0.082483	0.155402	0.154588	0.160728	0.014761	0.013341	0.013487	0.022773	0.020657	0.021826	0.235671	0.238188	0.243803	0.096327	0.064897	0.060724
	C8	0.48495	0.481209	0.485312	0.148766	0.150305	0.151236	0.441719	0.438361	0.438361	0.184584	0.179764	0.188658	0.032819	0.029484	0.032718	0.126023	0.126419	0.125508	0.462626	0.490599	0.494148	0.412676	0.42745	0.422828
	C9	0.462664	0.45728	0.463883	0.469761	0.476972	0.475453	0.158585	0.157988	0.162576	0.288393	0.291346	0.288793	0.101252	0.100194	0.100704	0.510094	0.516592	0.512462	0.563431	0.634481	0.638446	0.725093	0.75898	0.763599
	C10	0.407212	0.404698	0.410676	0.335661	0.342044	0.338635	0.210131	0.208428	0.211129	0.335322	0.341436	0.333205	0.12516	0.123512	0.124073	0.514264	0.521849	0.518169	0.544242	0.626925	0.63057	0.704674	0.749912	0.758974
	C12	0.093837	0.094355	0.093995	0.260173	0.264976	0.262249	0.866094	0.861498	0.839887	0.614501	0.621194	0.608312	0.723148	0.727045	0.722094	0.923728	0.931547	0.924884	0.652153	0.767357	0.773631	0.786647	0.849717	0.860756
	C13	0.058444	0.061054	0.059366	0.327396	0.33124	0.327879	0.601523	0.601791	0.584567	0.592995	0.598643	0.585312	0.665234	0.672242	0.666114	0.923531	0.930403	0.925272	0.610824	0.744423	0.748442	0.789537	0.849881	0.860743
	C14	0.010793	0.010948	0.010954	0.124209	0.125822	0.123775	0.104183	0.106658	0.103285	0.268401	0.271457	0.271377	0.459147	0.464777	0.458099	0.852826	0.861523	0.857015	0.527247	0.645161	0.651029	0.75875	0.823164	0.836658
	sgRNA-B	N-11-BE			N-12-BE			C-BE3			N-1-BE			C-1-BE			C-8-BE			C-9-BE			C-10-BE
	C-1	0.020731	0.022264	0.021313	0.00236	0.002471	0.001988	0.007095	0.007814	0.015674	0.019304	0.018552	0.01678	0.005496	0.005441	0.004791	0.030264	0.032572	0.029586	0.021055	0.018256	0.018222	0.023773	0.020481	0.019994
	C5	0.189343	0.194045	0.190457	0.080354	0.081371	0.084074	0.024316	0.025192	0.043767	0.126954	0.122915	0.136889	0.019206	0.014705	0.017046	0.060036	0.055341	0.057317	0.323999	0.31926	0.322521	0.121683	0.095551	0.094592
	C6	0.087666	0.092223	0.088222	0.046325	0.046588	0.046348	0.056074	0.056586	0.073948	0.104795	0.103912	0.114367	0.010087	0.008396	0.010007	0.014409	0.013005	0.013609	0.173899	0.172116	0.174632	0.085063	0.066043	0.067675
	C7	0.264682	0.266704	0.266189	0.220435	0.225271	0.220792	0.049019	0.049321	0.066819	0.099679	0.091409	0.106569	0.013534	0.010467	0.012138	0.022775	0.020764	0.021418	0.170696	0.165722	0.169805	0.133867	0.110607	0.112801
	C8	0.232476	0.234591	0.235866	0.169254	0.168654	0.166516	0.035722	0.036501	0.054369	0.126318	0.123467	0.130217	0.014357	0.012833	0.01374	0.031183	0.030612	0.030332	0.182356	0.180572	0.18451	0.112465	0.097684	0.095919
	C9	0.231751	0.236541	0.236086	0.242012	0.243865	0.242881	0.048541	0.049466	0.064829	0.251968	0.250428	0.252406	0.032165	0.03119	0.031535	0.187687	0.185863	0.185646	0.564311	0.57269	0.576264	0.384797	0.381865	0.380386
	C10	0.268761	0.27068	0.267351	0.325321	0.327898	0.322636	0.064155	0.064033	0.081014	0.541555	0.542084	0.535647	0.2141	0.216222	0.211797	0.692913	0.699242	0.694831	0.832336	0.849459	0.853714	0.761645	0.792132	0.790458
	C11	0.362172	0.360691	0.360857	0.302212	0.306053	0.302494	0.096721	0.094627	0.110029	0.683303	0.691335	0.672482	0.471855	0.47682	0.47223	0.913085	0.919965	0.915035	0.887968	0.905234	0.910291	0.814507	0.847705	0.84882
	C13	0.225526	0.225107	0.221457	0.082901	0.084239	0.083663	0.54582	0.550164	0.548055	0.747176	0.75644	0.735657	0.7355	0.743273	0.734625	0.932181	0.940995	0.935206	0.906524	0.924144	0.929081	0.814321	0.850499	0.851257

## Sheet: 4c
Figure 4c
	sgRNA-A	N-4-BE			C-4-BE			N-8-BE			N-9-BE			N-10-BE			N-13-BE
	C3	0.772085	0.783294	0.762524	0.822666	0.836581	0.824825	0.622301	0.639073	0.603971	0.702183	0.720476	0.727178	0.491512	0.495489	0.504671	0.351545	0.353712	0.349724
	C4	0.772311	0.785215	0.762669	0.781557	0.79324	0.780524	0.619522	0.641517	0.60443	0.634843	0.644423	0.656693	0.486292	0.484502	0.504602	0.305463	0.308739	0.303503
	C5	0.780462	0.792689	0.772251	0.790087	0.802629	0.79082	0.624322	0.641189	0.606387	0.651679	0.661058	0.675922	0.504937	0.502695	0.520198	0.32376	0.330184	0.322954
	C6	0.779427	0.79233	0.769963	0.714686	0.726087	0.715968	0.60442	0.626604	0.584623	0.653247	0.665019	0.678031	0.501063	0.494892	0.514943	0.3223	0.326688	0.322279
	C8	0.741756	0.758178	0.735365	0.579248	0.586001	0.57827	0.663384	0.690467	0.63298	0.693052	0.713199	0.731598	0.339506	0.343451	0.348415	0.29747	0.303627	0.299441
	C9	0.753089	0.764515	0.743475	0.586437	0.59133	0.58388	0.662814	0.686215	0.635807	0.703755	0.726999	0.749758	0.290518	0.295529	0.294473	0.288817	0.296479	0.291971
	C10	0.749458	0.763057	0.740344	0.562815	0.570794	0.562591	0.625215	0.653796	0.597765	0.689226	0.714048	0.738709	0.259545	0.265645	0.260565	0.270889	0.278034	0.273122
	C12	0.776905	0.790304	0.770225	0.840076	0.853669	0.836965	0.634007	0.665088	0.609258	0.698741	0.729568	0.753373	0.531929	0.532991	0.552335	0.270028	0.275783	0.270831
	C13	0.768368	0.78182	0.759928	0.824222	0.839285	0.822442	0.62639	0.65451	0.597436	0.69299	0.724104	0.745833	0.529856	0.529754	0.547925	0.281172	0.28524	0.279955
	C14	0.524492	0.533966	0.521097	0.60895	0.618491	0.609082	0.609252	0.645521	0.577103	0.673188	0.700022	0.725692	0.31621	0.318941	0.325006	0.063837	0.068593	0.063526
	sgRNA-B	N-4-BE			C-4-BE			N-8-BE			N-9-BE			N-10-BE			N-13-BE
	C-1	0.648121	0.64151	0.654735	0.300166	0.304641	0.301003	0.081004	0.08076	0.077788	0.469925	0.475923	0.478567	0.045421	0.043319	0.043567	0.043838	0.048823	0.043884
	C5	0.766552	0.777977	0.768119	0.532074	0.543311	0.533926	0.797231	0.803118	0.794331	0.859925	0.859141	0.864857	0.571525	0.566067	0.57254	0.146129	0.141694	0.142331
	C6	0.768834	0.781531	0.770119	0.443703	0.451343	0.442532	0.783249	0.793089	0.778774	0.838951	0.837956	0.84169	0.485585	0.479159	0.48735	0.122951	0.117952	0.116335
	C7	0.754476	0.768944	0.759869	0.434787	0.441876	0.435339	0.795067	0.801894	0.786724	0.834161	0.836738	0.845075	0.488424	0.484285	0.489497	0.116296	0.117439	0.114663
	C8	0.778712	0.791867	0.780492	0.368805	0.376398	0.368427	0.797522	0.802658	0.788211	0.834563	0.841217	0.845639	0.428086	0.422413	0.42805	0.108686	0.109556	0.107549
	C9	0.779588	0.792038	0.781127	0.396883	0.405394	0.393952	0.859834	0.864875	0.850909	0.838029	0.846758	0.85482	0.426653	0.426049	0.432125	0.101981	0.103296	0.0994
	C10	0.80389	0.815437	0.800339	0.624762	0.629959	0.618491	0.887672	0.893837	0.878612	0.875193	0.886649	0.892628	0.509147	0.511746	0.520917	0.108631	0.107084	0.107231
	C11	0.762041	0.770561	0.754928	0.829027	0.834387	0.826904	0.90189	0.910162	0.896581	0.881349	0.892235	0.902068	0.514377	0.513498	0.530703	0.107898	0.107914	0.106789
	C13	0.737375	0.748981	0.73257	0.887828	0.894698	0.887766	0.914952	0.922111	0.910299	0.874505	0.884598	0.892155	0.665062	0.668573	0.680483	0.102714	0.10132	0.096921

## Sheet: 5a
Figure 5a
	C-3	0.013492	0.0475851	0.00134237	0.00196205
	C-2	0.00137996	0.00900624	0.0043738
	C-1	0.0111655	0.134564	0.00327385	0.0232236
	C1	0.0130085
	C2	0.10216	0.0303756
	C3	0.0679951	0.076359	0.0764762	0.305393
	C4	0.444459	0.18705	0.362586
	C5	0.756322	0.240302	1	0.932447	1	1
	C6	0.957401	0.879136	1	1	0.869536	1
	C7	1	0.938027	0.989287	0.921155
	C8	1	0.865689	0.0417778	0.975056	0.541094
	C9	0.575023	0.566781	0.838894	0.250053
	C10	0.270701	0.526242	1	0.329641	0.0106317	0.131243
	C11	0.349559	0.00802147	0.831574
	C12	0.241661	0.0327156	0.0330842
	C13	0.00800059	0.419048	0.0161013	0.0163356
	C14	0.00518062	0.00423076	0.00835156
	C15	0.00327719
	C16	0.00473975
	C17	0.00200843	0.00082614	0.00185961
	C18	0.00228533	0.00304639	0.000325123	0.0149896
	C19	0.000982629	0.00331158	0.000952429
	C20	0.00106608	0.000720386

## Sheet: 5b
Figure 5b
	C-3	0.00327966	0.00971341	0.00151111	0.00132626
	C-2	0.00265328	0.00517843	0.00199295
	C-1	0.0186025	0.00523384	0.0582665	0.0252193
	C1	0.0719941
	C2	0.0792406	0.0885112
	C3	0.0215266	0.0374457	0.0332805	0.256209
	C4	0.0414408	0.107316	0.217631
	C5	0.0338514	0.0567353	1	0.50346	1	1
	C6	0.0893357	0.113506	0.947128	0.604611	1	0.992892
	C7	0.100459	0.328712	0.495837	0.435027
	C8	0.513516	0.077001	0.0604305	0.384963	0.435571
	C9	0.186622	0.0990467	1	0.884587
	C10	0.245255	0.127249	0.772743	1	0.750679	0.959671
	C11	0.183315	0.106905	1
	C12	1	0.249329	0.154971
	C13	0.696357	1	0.0997832	0.0968547
	C14	0.122348	0.0153103	0.0286511
	C15	0.0217222
	C16	0.0155251
	C17	0.0026196	0.00116438	0.00407847
	C18	0.00119716	0.00487897
	C19	0.000689641	0.00156809	0.00488921
	C20	0.0014044	0.00155489

## Sheet: 5c
Figure 5c
	C-3	0.0145087	0.0240164	0.00086517	0.0536357
	C-2	0.00148185	0.022505	0.35927
	C-1	0.255111	0.605244	0.0619883	0.661501
	C1	0.95468
	C2	1	0.941199
	C3	1	0.923759	0.97692	0.996182
	C4	0.994412	0.991815	0.970576
	C5	0.967346	1	1	0.995267	1	1
	C6	0.92967	0.982552	1	1	0.947066	1
	C7	0.785529	0.895641	0.985897	0.922403
	C8	0.47579	0.576799	0.787085	0.783546	0.54732
	C9	0.358532	0.12159	0.201251	0.168138
	C10	0.0956486	0.0998284	0.238787	0.114601	0.0840692	0.109651
	C11	0.0480914	0.126548	0.073594
	C12	0.0308837	0.0464049	0.034208
	C13	0.00887791	0.0237688	0.0245098	0.0215935
	C14	0.00545164	0.012762	0.00719898
	C15	0.00628929
	C16	0.00115789
	C17	0.00219055	0.00117863	0.00120939
	C18	0.00219078	0.00125941	0.000801792	0.00212374
	C19	0.00296491	0.000901684	0.00112892
	C20	0.00112877	0.0011199

## Sheet: 5d
Figure 5d
	C-3	0.0396709	1	0.170495	0.01635
	C-2	0.389674	0.0199495	0.46494
	C-1	0.612237	1	0.90906	0.658707
	C1	0.38619
	C2	0.374513	0.629174
	C3	1	1	1	1
	C4	0.982229	0.902939	1
	C5	0.818955	1	0.877157	0.723866	1	0.83878
	C6	0.68244	0.28955	0.138389	0.684724	0.275626	0.62328
	C7	0.0468209	0.0605069	0.528131	0.140077
	C8	0.147876	0.0340588	0.077699	0.0429914	0.0971033
	C9	0.0611826	0.0405685	0.165265	0.05769
	C10	0.0256212	0.0541635	0.0346321	0.0803946	0.111338	0.0510349
	C11	0.0529212	0.0152229	0.140539
	C12	0.0291755	0.0280349	0.0318337
	C13	0.0210167	0.0476085	0.0179771	0.0245854
	C14	0.0179727	0.0226323	0.0288264
	C15	0.0164283
	C16	0.00160282
	C17	0.00652783	0.000845304	0.0018335
	C18	0.00143622	0.00180355	0.00193898	0.0017403
	C19	0.00108569	0.00147751	0.00192985
	C20	0.00120231	0.0029759

[truncated: 42 more sheets: 5e, 5f, 5g, 5h, 6, s3a, s3b, s3c, s4a, s4b, s4c, s4d, s4e, s4f, s4g, s4h, s4i, s4j, s5a, s5b …]
